# Supplementary material for: Identification of a shared gene signature and biological mechanism between diabetic foot ulcers and cutaneous lupus erythemnatosus by transcriptomic analysis
Source: Front Physiol. 2024 Feb 16;15:1297810. doi: 10.3389/fphys.2024.1297810 (PMC10907995; doi:10.3389/fphys.2024.1297810)
Supplement: Supplementary file 1 [file Table2.XLSX]

## Sheet: DEGs of DFU
Tag	logFC	AveExpr	t	P.Value	adj.P.Val	B
CD8B	-0.438234	0.299206	-11.5757	3.89105e-08	0.000531901	8.63343
ALDH5A1	-1.03236	0.966694	-11.2471	5.44983e-08	0.000531901	8.36147
APOE	-2.97429	3.13769	-11.071	6.5497e-08	0.000531901	8.21165
CLEC10A	-0.953542	0.853663	-9.63555	3.22757e-07	0.00161994	6.87236
DCT	-2.70988	1.62133	-9.51592	3.71716e-07	0.00161994	6.75057
NDRG2	-1.28549	3.27105	-9.45646	3.98952e-07	0.00161994	6.68942
FRZB	-1.12595	0.893575	-9.22877	5.24685e-07	0.00182613	6.45134
ARTN	1.28808	0.900537	8.82319	8.65852e-07	0.00256389	6.01157
LINC00847	-0.684411	1.0146	-8.61773	1.1233e-06	0.00256389	5.78084
AJAP1	2.04627	1.20446	8.57795	1.18198e-06	0.00256389	5.73554
ARMCX5-GPRASP2	-0.230121	0.311032	-8.53573	1.24787e-06	0.00256389	5.68722
TYRP1	-3.43143	2.30085	-8.43783	1.41615e-06	0.00256389	5.5743
PHYHD1	-1.25402	1.49713	-8.36598	1.55499e-06	0.00256389	5.4906
SDC4	-0.9984	4.52591	-8.33731	1.61438e-06	0.00256389	5.45701
LY75-CD302	-1.40043	1.10334	-8.31649	1.65901e-06	0.00256389	5.43255
MISP	0.421947	0.335424	8.30518	1.68379e-06	0.00256389	5.41925
CTSH	-1.80538	2.87375	-8.2296	1.85999e-06	0.00266559	5.32983
RTN1	-0.62401	0.574749	-8.13504	2.10853e-06	0.0028539	5.21688
ACP6	-0.945783	0.923209	-7.96438	2.65105e-06	0.00339935	5.00989
KCND3	-1.17204	1.74381	-7.84382	3.12287e-06	0.00377837	4.86121
ZNF599	-0.397043	0.432337	-7.81312	3.25682e-06	0.00377837	4.82301
SETMAR	-0.725184	1.49108	-7.76029	3.50172e-06	0.00387784	4.75699
SRGAP3	-0.754409	0.708878	-7.64847	4.08716e-06	0.00432937	4.6159
DUSP1	1.78911	6.31088	7.61282	4.29505e-06	0.00436001	4.57053
ZNF572	-0.307708	0.262404	-7.52477	4.85808e-06	0.00438966	4.45771
ULBP2	2.47676	1.56966	7.5202	4.88941e-06	0.00438966	4.45182
SNORD94	-2.32336	2.65019	-7.47835	5.18609e-06	0.00438966	4.39777
MCC	-0.894768	2.73134	-7.45086	5.3913e-06	0.00438966	4.36213
EPGN	4.22504	3.01415	7.38185	5.94555e-06	0.00438966	4.27215
DACT2	-0.774085	0.558698	-7.35678	6.16159e-06	0.00438966	4.23929
TFAP2B	-0.921359	0.882863	-7.35053	6.21677e-06	0.00438966	4.23108
TRIM52-AS1	-0.789378	0.880626	-7.32438	6.45321e-06	0.00438966	4.19669
APOD	-4.4336	3.40998	-7.3224	6.47157e-06	0.00438966	4.19407
TXNIP	-2.89968	5.40338	-7.31104	6.57759e-06	0.00438966	4.17909
SORCS1	-0.226981	0.138315	-7.30846	6.60193e-06	0.00438966	4.17569
ITPRIP	0.709563	3.35112	7.30838	6.6027e-06	0.00438966	4.17558
PIK3CG	-0.492198	0.546561	-7.27856	6.89103e-06	0.00438966	4.13616
C3	-3.3199	2.43083	-7.2709	6.96723e-06	0.00438966	4.12601
CHRNB2	-0.515441	0.518028	-7.26496	7.02691e-06	0.00438966	4.11814
CLYBL	-0.472609	0.573869	-7.20751	7.6332e-06	0.00460185	4.04169
BTN3A3	-1.00911	1.38114	-7.17961	7.94746e-06	0.00460185	4.00439
ZNF619	-0.661623	0.830953	-7.14631	8.34066e-06	0.00460185	3.95971
LOC730098	-0.80961	0.653808	-7.1415	8.39908e-06	0.00460185	3.95325
HAAO	-0.982763	0.889169	-7.12746	8.57223e-06	0.00460185	3.93435
SPINK7	4.78586	4.5737	7.12687	8.57964e-06	0.00460185	3.93355
EREG	3.14417	3.3379	7.11397	8.74222e-06	0.00460185	3.91616
TBC1D4	-1.05576	2.51935	-7.10342	8.87768e-06	0.00460185	3.90192
C12orf76	-0.357549	0.482618	-7.00562	1.02443e-05	0.00511389	3.76909
PICART1	-0.326776	0.251732	-6.9987	1.0349e-05	0.00511389	3.75964
SCN3B	1.14744	1.12098	6.98917	1.04952e-05	0.00511389	3.74661
CES1	-2.14364	1.53624	-6.967	1.08438e-05	0.00518015	3.71624
PAX3	-0.397046	0.238181	-6.9035	1.19119e-05	0.00558095	3.62885
DGLUCY	-1.09299	1.80596	-6.88919	1.21676e-05	0.00559321	3.60907
KDM5A	-0.598708	2.82865	-6.85034	1.28919e-05	0.00574685	3.5552
GLIDR	-0.666543	1.09391	-6.8461	1.29736e-05	0.00574685	3.54931
DEPTOR	-1.16299	1.36704	-6.83053	1.32785e-05	0.00577685	3.52765
EDN3	-0.17495	0.0999715	-6.79633	1.39754e-05	0.00597338	3.47993
FTCDNL1	-0.403287	0.391285	-6.77326	1.44672e-05	0.00607696	3.44765
AP1S3	0.859736	0.952167	6.75265	1.49221e-05	0.00609363	3.41874
AREG	2.06285	1.51217	6.74888	1.50071e-05	0.00609363	3.41343
ZSCAN25	-0.655559	1.23836	-6.72085	1.56542e-05	0.00618164	3.37398
ZNF774	-0.372817	0.413437	-6.68923	1.64195e-05	0.00618164	3.32934
TPST1	-0.876964	1.93917	-6.68783	1.64545e-05	0.00618164	3.32736
CDA	3.696	3.60383	6.68738	1.64656e-05	0.00618164	3.32672
SLC24A5	-0.711085	0.440618	-6.67838	1.66912e-05	0.00618164	3.31399
ZNF106	-1.06565	2.49009	-6.67621	1.67462e-05	0.00618164	3.31091
KRT77	-2.86572	2.05065	-6.64904	1.74503e-05	0.0063454	3.27237
MLANA	-1.31861	1.24911	-6.63092	1.79372e-05	0.00634913	3.2466
LOC90768	0.389636	0.260077	6.62928	1.79818e-05	0.00634913	3.24427
AOC1	-0.421832	0.480309	-6.60308	1.87133e-05	0.00639063	3.20691
GGTA1P	-1.38756	1.34232	-6.59927	1.88223e-05	0.00639063	3.20147
HCP5	-0.997653	1.27436	-6.59705	1.88862e-05	0.00639063	3.19829
EIF4EBP3	-0.892518	1.39626	-6.57831	1.9434e-05	0.00648589	3.17149
EDA	-0.638312	0.606921	-6.55594	2.011e-05	0.00662082	3.13942
GPD1L	-1.11845	1.52481	-6.53955	2.06211e-05	0.00669854	3.11587
PIK3IP1	-1.42305	2.73503	-6.51767	2.13247e-05	0.00671834	3.08438
ZNF625	-0.628178	0.893369	-6.50522	2.17365e-05	0.00671834	3.06642
PHLDA2	2.13936	2.92181	6.49323	2.21409e-05	0.00671834	3.04911
FAM25C	2.86696	3.55948	6.49106	2.2215e-05	0.00671834	3.04597
FAM234B	-0.644593	1.11208	-6.48795	2.23214e-05	0.00671834	3.04148
ALDH6A1	-0.740585	1.42119	-6.48113	2.25573e-05	0.00671834	3.0316
ZNF701	-0.497236	0.734071	-6.47954	2.26123e-05	0.00671834	3.02931
RBSN	-0.488897	2.08937	-6.46254	2.3213e-05	0.00672427	3.00468
SCARNA6	-2.00437	3.80653	-6.45818	2.33694e-05	0.00672427	2.99836
LINC01703	-0.320783	0.249383	-6.44294	2.3926e-05	0.00672427	2.97623
PLP1	-1.26008	0.761196	-6.44253	2.39413e-05	0.00672427	2.97563
ARRDC3-AS1	-0.47844	1.07712	-6.43816	2.41034e-05	0.00672427	2.96929
HOXC12	-0.741708	0.721736	-6.43322	2.42883e-05	0.00672427	2.9621
PTHLH	3.50232	2.01402	6.423	2.46755e-05	0.00675472	2.94722
RORC	-1.18938	1.33654	-6.41362	2.50367e-05	0.00676711	2.93355
PATL2	-0.256793	0.22259	-6.40747	2.52763e-05	0.00676711	2.92459
PRR9	4.86413	2.68403	6.39138	2.59151e-05	0.00682398	2.9011
GPHN	-0.73054	1.55397	-6.38728	2.60807e-05	0.00682398	2.89511
ANO5	-0.0852519	0.053026	-6.38118	2.6329e-05	0.00682398	2.88619
TRAT1	-0.212734	0.135554	-6.37249	2.66868e-05	0.0068439	2.87348
PSCA	-0.71353	0.525623	-6.35651	2.7359e-05	0.00685127	2.85005
SLC24A1	-0.658002	0.997296	-6.35453	2.74433e-05	0.00685127	2.84716
PRKCB	-0.610744	0.51835	-6.35183	2.75592e-05	0.00685127	2.84318
FAM86HP	-0.456118	0.523469	-6.32416	2.87743e-05	0.00701462	2.80253
TUB	-0.816604	1.03576	-6.32377	2.87921e-05	0.00701462	2.80195
FHIT	-0.237276	0.312028	-6.3123	2.93127e-05	0.00707074	2.78506
CGNL1	-1.67851	1.73331	-6.2985	2.99523e-05	0.00710329	2.7647
LINC00965	-0.464866	0.308338	-6.29657	3.00426e-05	0.00710329	2.76187
TIGD6	-0.389551	0.616359	-6.28994	3.03564e-05	0.00710329	2.75207
CRYM	-0.443445	0.329604	-6.28455	3.06139e-05	0.00710329	2.7441
TRIL	-1.05285	0.771033	-6.26879	3.13798e-05	0.00717423	2.72079
KDM3B	-0.841726	3.2004	-6.26321	3.16557e-05	0.00717423	2.71253
EMP2	-1.28275	4.03492	-6.26025	3.1803e-05	0.00717423	2.70815
HOXA5	-0.547089	0.80255	-6.24405	3.26232e-05	0.00722299	2.68412
PMEL	-2.66123	2.34819	-6.24009	3.2827e-05	0.00722299	2.67824
TTC5	-0.771334	1.7414	-6.23851	3.29086e-05	0.00722299	2.67589
DDTL	-0.488568	0.907273	-6.22371	3.36847e-05	0.00732733	2.65388
HS3ST3A1	1.44641	0.902526	6.2141	3.41985e-05	0.00737325	2.63959
IL16	-0.905661	1.31492	-6.20513	3.46861e-05	0.00741278	2.62621
SPINK6	5.77298	3.7006	6.19364	3.53208e-05	0.00742507	2.60908
FOXO3B	-0.37156	0.488188	-6.19306	3.53531e-05	0.00742507	2.60822
BCL11A	-1.03638	1.78096	-6.18491	3.58118e-05	0.00745711	2.59604
L3MBTL4	-1.05097	1.07546	-6.16462	3.698e-05	0.00763512	2.5657
PLLP	-2.31312	1.9141	-6.14639	3.80639e-05	0.0077388	2.53838
ZNF174	-0.545567	0.872064	-6.1455	3.81175e-05	0.0077388	2.53705
FAM69C	-0.303943	0.207043	-6.13474	3.87739e-05	0.00780701	2.5209
PTK2B	-0.548186	2.24033	-6.10987	4.03374e-05	0.00789636	2.4835
SNORA57	-2.06064	5.9339	-6.10553	4.06173e-05	0.00789636	2.47696
NSUN7	-0.466006	0.336141	-6.10495	4.06543e-05	0.00789636	2.47609
SECISBP2	-0.565133	2.61238	-6.09515	4.12941e-05	0.00789636	2.46131
TRIM25	-1.14532	3.08913	-6.08716	4.18232e-05	0.00789636	2.44926
CFD	-3.22553	4.05832	-6.08564	4.19246e-05	0.00789636	2.44697
LINC01315	-0.948078	0.769559	-6.08502	4.1966e-05	0.00789636	2.44603
TCEA3	-1.66302	2.38228	-6.08439	4.20081e-05	0.00789636	2.44508
ZNF213-AS1	-0.430349	0.503165	-6.07714	4.24967e-05	0.00789636	2.43414
PAQR5	1.90604	2.13249	6.07555	4.26049e-05	0.00789636	2.43173
JAML	-0.828381	0.833218	-6.07294	4.27829e-05	0.00789636	2.42778
SMARCD2	-0.892618	3.46055	-6.06682	4.32033e-05	0.00791399	2.41852
BDKRB1	0.650022	0.8378	6.06129	4.3586e-05	0.00792452	2.41017
GPR143	-0.625953	0.538873	-6.05586	4.3966e-05	0.0079344	2.40195
ZKSCAN3	-0.48038	0.77388	-6.0481	4.45152e-05	0.00797444	2.39019
CMBL	-0.611433	0.569516	-6.01894	4.66439e-05	0.0082156	2.34592
PHKA2	-0.867214	1.63803	-6.01883	4.66523e-05	0.0082156	2.34575
CHD6	-1.11968	2.20434	-6.01501	4.69385e-05	0.0082156	2.33995
FGFR2	-1.64108	2.83574	-6.01142	4.72103e-05	0.0082156	2.33448
FAM66B	-0.660874	0.452633	-5.99298	4.86292e-05	0.00837521	2.3064
LOC257396	-0.201442	0.156478	-5.98951	4.89008e-05	0.00837521	2.30112
DEPDC4	-0.0786761	0.0670724	-5.9797	4.96793e-05	0.00837521	2.28614
ZFP36	1.69707	6.61477	5.97893	4.97405e-05	0.00837521	2.28497
WNT11	-0.966581	0.663422	-5.97761	4.98463e-05	0.00837521	2.28296
PHACTR1	-0.618988	0.676095	-5.95321	5.18453e-05	0.00858696	2.24565
DSTYK	-0.633087	1.93946	-5.95106	5.20252e-05	0.00858696	2.24237
SGMS1-AS1	-0.570112	0.622657	-5.94793	5.22888e-05	0.00858696	2.23757
CYP27C1	1.04458	1.36504	5.94515	5.25237e-05	0.00858696	2.23331
CLEC2B	-1.89169	1.97119	-5.93723	5.31995e-05	0.00858696	2.22118
DET1	-0.563015	0.671948	-5.93077	5.37577e-05	0.00858696	2.21127
TTC12	-0.603337	1.40022	-5.92543	5.42236e-05	0.00858696	2.20308
SYN2	-0.517705	0.34706	-5.91623	5.50369e-05	0.00858696	2.18894
GCHFR	-1.26303	1.39674	-5.91307	5.53189e-05	0.00858696	2.18409
LINC02449	-0.784409	0.785986	-5.91275	5.5348e-05	0.00858696	2.18359
KIF13A	0.761243	3.4029	5.91058	5.55427e-05	0.00858696	2.18026
DSCR9	-0.175573	0.146416	-5.90637	5.59227e-05	0.00858696	2.17378
IRAK1BP1	-0.396397	0.523248	-5.9051	5.60376e-05	0.00858696	2.17183
CACHD1	-1.13992	1.78808	-5.90269	5.62562e-05	0.00858696	2.16814
WDR88	-0.206102	0.168171	-5.89884	5.66088e-05	0.00858696	2.1622
EML1	1.71938	2.75746	5.89735	5.67459e-05	0.00858696	2.1599
TM4SF19	2.51798	1.56364	5.88008	5.83578e-05	0.00872551	2.13329
LOC643072	-0.383838	0.592344	-5.87583	5.87617e-05	0.00872551	2.12674
SLC25A29	-1.00186	1.55052	-5.87464	5.88752e-05	0.00872551	2.12491
LINC00909	-0.418135	0.733439	-5.85892	6.03985e-05	0.00872551	2.10063
USP2	2.13876	3.0031	5.85432	6.0852e-05	0.00872551	2.09352
ARID1B	-0.656146	3.07765	-5.85362	6.0921e-05	0.00872551	2.09245
KRT42P	1.08723	0.721742	5.85208	6.10746e-05	0.00872551	2.09005
ZNF395	-1.38607	3.20962	-5.85142	6.11399e-05	0.00872551	2.08904
JHY	0.740562	1.0283	5.8512	6.11622e-05	0.00872551	2.08869
NAAA	-0.819935	1.33137	-5.85039	6.1243e-05	0.00872551	2.08743
KRT37	1.92717	1.06218	5.83473	6.28243e-05	0.00889878	2.0632
BTN3A1	-1.14465	1.61302	-5.82933	6.33793e-05	0.00892549	2.05484
IRF4	-0.542354	0.519128	-5.81841	6.45182e-05	0.00899145	2.0379
IMMP2L	-0.524569	0.769378	-5.81777	6.45858e-05	0.00899145	2.0369
BBS2	-1.224	2.42563	-5.80241	6.62266e-05	0.00911875	2.01304
SNORA48	-1.37814	5.79191	-5.79956	6.65361e-05	0.00911875	2.0086
IGF2BP2	1.00057	1.61019	5.79739	6.67726e-05	0.00911875	2.00523
EFCAB6	-0.293685	0.252516	-5.79533	6.69973e-05	0.00911875	2.00203
HAUS7	-0.804701	1.43882	-5.78657	6.79648e-05	0.00919903	1.98839
PDZD2	-1.35565	2.29867	-5.78276	6.83898e-05	0.00920541	1.98246
TMEM25	-0.687979	0.915532	-5.77766	6.89628e-05	0.00923155	1.97452
HOXC11	-0.75871	1.47568	-5.77418	6.93572e-05	0.0092336	1.96909
NDEL1	1.60448	5.09836	5.76332	7.0602e-05	0.00934825	1.95216
TMTC2	-0.49492	1.23284	-5.75695	7.13441e-05	0.00939544	1.9422
ZBTB37	-0.692343	1.48185	-5.74931	7.22433e-05	0.00940602	1.93028
RAB11FIP4	-0.833726	1.20401	-5.74667	7.25577e-05	0.00940602	1.92614
MAP2K6	-0.477332	0.478309	-5.74426	7.28447e-05	0.00940602	1.92239
CPVL	-1.33924	1.61901	-5.74323	7.29688e-05	0.00940602	1.92077
NOS1AP	-0.275725	0.257144	-5.73595	7.38468e-05	0.0094691	1.90938
DUSP5	1.66836	2.55348	5.72707	7.49327e-05	0.00955804	1.89547
LOC554206	-0.352384	0.338802	-5.7209	7.56969e-05	0.00957215	1.88581
KRTCAP3	-1.06087	1.08079	-5.71984	7.58292e-05	0.00957215	1.88415
MACROD2	-0.490142	0.374917	-5.71521	7.64089e-05	0.00958917	1.87689
MINCR	-0.634255	0.606261	-5.7125	7.67512e-05	0.00958917	1.87263
SIDT1	-0.300227	0.248128	-5.70775	7.73537e-05	0.00959528	1.86518
HOXA3	-0.393913	0.5698	-5.70591	7.75878e-05	0.00959528	1.8623
RFT1	-0.686407	1.48353	-5.69745	7.86774e-05	0.0096809	1.84901
DLEU7	-0.0826351	0.0552575	-5.68525	8.02772e-05	0.00981744	1.82983
DCAF16	-0.8432	1.9792	-5.68287	8.0593e-05	0.00981744	1.82609
C2orf68	-0.723372	1.98451	-5.67383	8.18057e-05	0.00991559	1.81185
EMC3-AS1	-0.415245	0.669072	-5.66828	8.25592e-05	0.0099355	1.80312
ARSI	1.28948	1.15057	5.66255	8.33449e-05	0.0099355	1.79409
OPLAH	-0.853047	1.67832	-5.66145	8.34971e-05	0.0099355	1.79235
THAP7-AS1	-0.455939	0.458618	-5.65748	8.40467e-05	0.0099355	1.78609
SPRR1A	4.89851	7.16504	5.65699	8.4115e-05	0.0099355	1.78532
TYR	-1.49073	0.967474	-5.65482	8.44168e-05	0.0099355	1.7819
DCAKD	-0.990678	2.30477	-5.65122	8.49224e-05	0.00994694	1.77621
NFE2L3	-1.29589	1.76414	-5.64037	8.64608e-05	0.00996609	1.75909
SMARCA2	-1.06935	3.2124	-5.63772	8.68414e-05	0.00996609	1.7549
TRRAP	-0.778322	2.70519	-5.63568	8.71358e-05	0.00996609	1.75167
HOXC4	-0.65349	0.83386	-5.63564	8.7142e-05	0.00996609	1.7516
HOTAIR	-1.14789	1.08254	-5.63212	8.76512e-05	0.00996609	1.74605
ZBTB25	-0.557737	1.00978	-5.62962	8.80159e-05	0.00996609	1.74208
ZNF677	-0.250692	0.309078	-5.62685	8.84206e-05	0.00996609	1.73771
ADPRHL1	-0.39136	0.441478	-5.62258	8.90489e-05	0.00996609	1.73095
STX18-AS1	-0.455216	0.450864	-5.61457	9.02413e-05	0.00996609	1.71826
ADAM1A	-0.884475	0.986338	-5.613	9.04771e-05	0.00996609	1.71577
ANKS1B	-0.272246	0.193811	-5.61244	9.05607e-05	0.00996609	1.71489
RALGAPA2	-0.752971	2.76765	-5.61215	9.06047e-05	0.00996609	1.71443
LRFN5	-0.554195	0.359265	-5.60668	9.1431e-05	0.00996609	1.70577
ZCWPW1	-0.472682	0.605234	-5.60659	9.14447e-05	0.00996609	1.70563
NFIX	-2.30103	4.20595	-5.60094	9.23086e-05	0.00996609	1.69665
FAM120AOS	-0.55109	1.99111	-5.59921	9.25745e-05	0.00996609	1.69391
PTGDR	-0.30225	0.218713	-5.59844	9.26916e-05	0.00996609	1.6927
DTNB	-0.544977	1.14765	-5.59819	9.27305e-05	0.00996609	1.6923
CEP68	-1.10078	2.17235	-5.59736	9.28582e-05	0.00996609	1.69099
CKMT2-AS1	-0.438213	0.767987	-5.59236	9.36336e-05	0.00999984	1.68305
ZNF543	-0.436374	1.75344	-5.58902	9.41567e-05	0.00999984	1.67773
TSPAN33	-1.00117	1.02206	-5.58744	9.44039e-05	0.00999984	1.67523
SKAP1	-0.414552	0.440209	-5.57753	9.5975e-05	0.0100599	1.65948
DIS3L	-0.92273	1.46306	-5.5755	9.62987e-05	0.0100599	1.65626
TNFAIP8L2	-0.651456	0.77853	-5.57399	9.65412e-05	0.0100599	1.65386
TMEM220	-0.731625	0.814867	-5.57154	9.69373e-05	0.0100599	1.64995
TXN	2.18392	6.19315	5.56704	9.76658e-05	0.0100599	1.64281
SPRR1B	3.86451	9.17924	5.56598	9.78398e-05	0.0100599	1.64111
CCDC113	-0.65828	0.69739	-5.56234	9.84353e-05	0.0100599	1.63531
C11orf21	-0.174469	0.170924	-5.559	9.89847e-05	0.0100599	1.63
IL1A	1.83028	0.976717	5.55716	9.92891e-05	0.0100599	1.62707
XRRA1	-0.78252	1.11541	-5.55601	9.94802e-05	0.0100599	1.62523
COL25A1	-0.18972	0.120725	-5.55503	9.96431e-05	0.0100599	1.62367
NAT8L	-0.194101	0.136234	-5.55333	9.99255e-05	0.0100599	1.62097
SYNGR1	-0.994789	1.8618	-5.54346	0.000101586	0.010101	1.60523
RNASET2	-1.67749	2.29815	-5.54226	0.00010179	0.010101	1.60331
ROR1	-0.754551	0.827986	-5.54224	0.000101793	0.010101	1.60329
OXER1	-0.697607	0.654362	-5.54107	0.000101993	0.010101	1.60141
LINC00663	-0.498072	0.583681	-5.53543	0.000102958	0.01011	1.59242
GTF2IP20	-0.608231	1.81113	-5.53402	0.000103202	0.01011	1.59016
SP5	-0.539513	0.368726	-5.53328	0.000103328	0.01011	1.58899
DTX2	-0.979185	2.78877	-5.52163	0.000105361	0.0102442	1.57037
NEO1	-1.17954	2.65994	-5.52023	0.000105609	0.0102442	1.56813
SPN	-0.55487	0.537918	-5.5157	0.000106412	0.0102442	1.56089
ZNF529-AS1	-0.26662	0.308875	-5.51466	0.000106599	0.0102442	1.55922
ARHGAP19	-0.638634	1.02589	-5.51352	0.000106802	0.0102442	1.5574
NINJ1	-1.92665	2.98872	-5.51051	0.000107341	0.0102555	1.55259
GVQW3	-0.187892	0.170987	-5.50796	0.000107801	0.0102592	1.5485
COQ8A	-1.39709	2.02414	-5.49976	0.000109293	0.0103608	1.53537
LRRC20	1.90873	1.91753	5.49743	0.00010972	0.0103608	1.53165
AMOT	-0.77951	0.847197	-5.49226	0.000110676	0.0104108	1.52335
SH3D21	1.48088	3.75911	5.48295	0.000112419	0.0105341	1.50842
ZSCAN16	-0.477292	0.72747	-5.47986	0.000113004	0.0105483	1.50346
PATZ1	-1.02606	1.27208	-5.47746	0.00011346	0.0105505	1.49961
LY75	-0.993586	0.89682	-5.46738	0.000115397	0.0106596	1.48343
CYP4V2	-0.907924	1.00625	-5.46681	0.000115509	0.0106596	1.4825
VEPH1	-0.186149	0.131988	-5.46203	0.00011644	0.010705	1.47483
HOXC9	-0.785702	1.20127	-5.45863	0.000117107	0.0107259	1.46936
LHFPL4	-0.26833	0.267627	-5.44748	0.000119326	0.0108645	1.45141
CMYA5	-0.388849	0.431748	-5.44655	0.000119513	0.0108645	1.44992
SOWAHC	1.29817	3.67543	5.44217	0.000120397	0.0108902	1.44287
SLC25A25	1.0221	2.48779	5.4378	0.000121287	0.0108902	1.43582
PRKN	-0.636598	0.67994	-5.435	0.000121861	0.0108902	1.43131
LOC100288175	0.778359	0.70131	5.43451	0.000121962	0.0108902	1.43051
PPCDC	-0.626835	1.12199	-5.43418	0.00012203	0.0108902	1.42998
CSTA	3.17979	8.05717	5.43162	0.000122557	0.0108973	1.42586
UBR5-AS1	-0.241168	0.315977	-5.42355	0.000124236	0.010949	1.41285
DHRS12	-0.499588	1.45285	-5.42113	0.000124746	0.010949	1.40893
FAHD2B	-0.814132	1.07254	-5.42074	0.000124827	0.010949	1.40831
PA2G4P4	-0.577817	0.705431	-5.42022	0.000124936	0.010949	1.40747
LOC101928504	-0.122115	0.102911	-5.41653	0.000125718	0.010978	1.4015
HBEGF	2.36489	2.40709	5.40392	0.000128422	0.0110323	1.38114
ASTE1	-0.56075	0.928607	-5.40338	0.00012854	0.0110323	1.38026
TESK2	-0.700013	1.70141	-5.39755	0.000129814	0.0110323	1.37083
ALPK1	-0.728681	1.52471	-5.39164	0.000131117	0.0110323	1.36127
PMS2P1	-0.711546	1.6553	-5.3888	0.000131748	0.0110323	1.35668
USP40	-0.857774	2.04876	-5.38173	0.000133335	0.0110323	1.34522
PCDHB3	-0.406483	0.370369	-5.38104	0.00013349	0.0110323	1.3441
RNF165	-0.437853	0.299948	-5.38095	0.000133511	0.0110323	1.34395
SCNN1D	2.94995	2.20899	5.38079	0.000133546	0.0110323	1.34371
HEXIM2	-0.882367	1.17876	-5.38072	0.000133563	0.0110323	1.34358
RRAGD	-0.57032	1.8902	-5.38058	0.000133593	0.0110323	1.34336
KDM4D	-0.241897	0.216599	-5.37793	0.000134195	0.0110323	1.33906
FGL2	-1.4611	1.64506	-5.37679	0.000134455	0.0110323	1.33721
THRA	-1.242	2.23227	-5.37423	0.000135038	0.0110323	1.33307
ADD3-AS1	-0.190889	0.135187	-5.37403	0.000135083	0.0110323	1.33275
BCDIN3D-AS1	-0.156648	0.188237	-5.37156	0.00013565	0.0110323	1.32874
CDKN1A	2.15786	5.64109	5.37089	0.000135805	0.0110323	1.32765
SLC35E3	-0.41369	1.1844	-5.36878	0.00013629	0.0110323	1.32423
MYB	-0.511098	0.418442	-5.36625	0.000136877	0.0110323	1.32012
ZNF550	-0.489268	0.915282	-5.36528	0.000137101	0.0110323	1.31855
TAF1	-0.820806	2.32518	-5.36274	0.000137693	0.0110323	1.31443
PNRC1	-0.733457	5.70864	-5.36273	0.000137695	0.0110323	1.31442
VPS39	-0.639543	3.10425	-5.36191	0.000137888	0.0110323	1.31307
TFDP2	-1.06658	1.57186	-5.36126	0.000138039	0.0110323	1.31203
ADAMTSL5	0.473458	0.508657	5.35637	0.000139189	0.0110323	1.30409
SOSTDC1	-1.1493	1.0544	-5.35627	0.000139212	0.0110323	1.30393
FOXJ1	-0.301794	0.179157	-5.35273	0.000140052	0.0110323	1.29817
THAP10	-0.243126	0.307371	-5.35136	0.000140377	0.0110323	1.29595
METTL16	-0.516486	2.00162	-5.34984	0.000140739	0.0110323	1.29348
LINC01560	-0.29057	0.542097	-5.34975	0.000140761	0.0110323	1.29333
ARFGEF2	-0.444496	2.74806	-5.34634	0.00014158	0.0110323	1.28778
CNTNAP2	0.921519	0.585194	5.34441	0.000142044	0.0110323	1.28465
LINC00092	-0.24165	0.16462	-5.34194	0.000142639	0.0110323	1.28064
CASS4	-0.267476	0.276457	-5.33988	0.000143141	0.0110323	1.27728
ADGRL2	1.51457	2.84746	5.33766	0.00014368	0.0110323	1.27368
FRG1BP	-0.668808	1.20588	-5.33634	0.000144004	0.0110323	1.27153
ARMCX5	-0.701893	1.36286	-5.33517	0.000144289	0.0110323	1.26963
FAM19A2	-0.193	0.140002	-5.33359	0.000144677	0.0110323	1.26706
CXCL12	-2.19576	3.14796	-5.33349	0.000144703	0.0110323	1.26689
H19	2.39792	4.29969	5.3333	0.000144749	0.0110323	1.26658
SFMBT1	-0.576466	1.37991	-5.3319	0.000145095	0.0110323	1.2643
ZNF818P	-0.595469	0.737532	-5.33083	0.000145358	0.0110323	1.26256
PLA2G3	1.8684	3.21204	5.32611	0.00014653	0.0110767	1.25487
CD84	-0.720395	0.732203	-5.32335	0.000147219	0.0110767	1.25038
H6PD	-1.87181	3.0384	-5.323	0.000147307	0.0110767	1.2498
FAM86JP	-0.341296	0.446059	-5.31918	0.000148268	0.0110924	1.24358
ZNF554	-0.540551	0.866531	-5.31854	0.000148427	0.0110924	1.24255
EPB41L4A-AS1	-1.33627	2.49894	-5.31604	0.00014906	0.0111057	1.23847
FAN1	-0.858326	1.67005	-5.31372	0.000149651	0.0111067	1.23468
LOC101927377	-0.378394	0.445711	-5.31241	0.000149986	0.0111067	1.23254
PLD6	-0.527981	0.729929	-5.30921	0.000150805	0.0111125	1.22732
XPC	-1.12955	2.45626	-5.30854	0.000150977	0.0111125	1.22623
MED13L	-0.585079	3.98356	-5.3043	0.000152071	0.0111534	1.21932
TNRC6B	-0.983517	2.51316	-5.30129	0.000152854	0.0111534	1.2144
ZNF606	-0.695685	0.926328	-5.30109	0.000152906	0.0111534	1.21407
PYGB	-1.59252	3.86609	-5.29652	0.000154101	0.0112071	1.20661
PRIMPOL	-0.518782	0.986642	-5.2933	0.00015495	0.0112353	1.20135
CYSLTR1	-0.406695	0.331635	-5.28371	0.000157504	0.011382	1.18568
FAM216A	-0.354026	0.491086	-5.28073	0.000158307	0.011382	1.18081
PMS2P7	-1.07763	1.99408	-5.28048	0.000158375	0.011382	1.1804
PFKFB4	1.13122	1.60354	5.27802	0.00015904	0.0113894	1.17638
MCF2L-AS1	-0.316749	0.191141	-5.27591	0.000159615	0.0113894	1.17293
ZNF501	-0.408715	0.503168	-5.27348	0.00016028	0.0113894	1.16894
C12orf56	1.72731	1.55806	5.27227	0.000160609	0.0113894	1.16697
KLHL36	-0.422726	2.38775	-5.27152	0.000160816	0.0113894	1.16574
ALG1L9P	-0.258444	0.284741	-5.26796	0.000161797	0.0114062	1.15991
BHLHE41	-0.959583	0.942537	-5.26727	0.000161989	0.0114062	1.15877
NUAK2	1.63808	3.39875	5.26554	0.000162468	0.011407	1.15594
FOSL1	2.7205	2.49783	5.26309	0.000163148	0.0114106	1.15194
AGRP	-0.118637	0.0884382	-5.26199	0.000163457	0.0114106	1.15013
CYB561D1	-0.778264	1.86596	-5.25796	0.000164588	0.0114423	1.14352
NSD1	-0.384194	2.97964	-5.25695	0.000164871	0.0114423	1.14187
CSF1R	-1.76879	2.33144	-5.25536	0.000165319	0.0114423	1.13927
CCDC125	-0.456132	1.01645	-5.25353	0.000165838	0.0114456	1.13627
CCDC148	-0.122573	0.0967578	-5.24881	0.000167184	0.0115059	1.12852
ANKRD53	-0.203094	0.197883	-5.24474	0.00016835	0.0115142	1.12185
EVA1C	-0.94661	2.02395	-5.24289	0.000168886	0.0115142	1.11881
SNCB	1.44318	0.666772	5.24285	0.000168897	0.0115142	1.11875
PPM1H	-0.42051	0.382839	-5.23919	0.000169958	0.0115142	1.11274
LINC00667	-0.904754	1.85953	-5.23857	0.000170139	0.0115142	1.11172
MAOA	-1.14511	1.3916	-5.23857	0.00017014	0.0115142	1.11172
RGS20	1.72888	1.8097	5.23668	0.000170691	0.0115183	1.10862
SCAND2P	-0.733818	1.25248	-5.23513	0.000171146	0.0115183	1.10606
WDR66	1.05897	1.39191	5.22955	0.000172789	0.0115969	1.0969
LOC101929709	-0.609478	1.1015	-5.2276	0.000173367	0.0116037	1.0937
FOXCUT	-0.775889	0.562258	-5.22408	0.000174416	0.0116419	1.08792
ATXN7L1	-0.472818	1.10772	-5.21911	0.000175909	0.0116553	1.07975
SLC8A1	-0.911555	1.03447	-5.21866	0.000176046	0.0116553	1.079
FAM66C	-0.411834	0.388523	-5.21524	0.000177082	0.0116553	1.07337
PADI2	-1.53905	1.26241	-5.21481	0.000177212	0.0116553	1.07267
ITGB7	-0.668262	0.980514	-5.21278	0.000177831	0.0116553	1.06932
ZC2HC1C	-0.288994	0.319255	-5.20975	0.000178758	0.0116553	1.06434
TSSK6	-0.383383	0.45084	-5.20825	0.000179219	0.0116553	1.06187
ZNF391	-0.26654	0.361301	-5.20815	0.00017925	0.0116553	1.0617
F10	-1.9567	1.66068	-5.20799	0.000179299	0.0116553	1.06144
ANKK1	-0.409335	0.514262	-5.20694	0.000179623	0.0116553	1.05971
POLA1	-0.696764	1.52027	-5.20485	0.000180269	0.0116553	1.05626
LINC01214	1.80419	1.39531	5.20456	0.000180357	0.0116553	1.05579
MAGEE1	-0.441057	0.495494	-5.19861	0.000182211	0.0117439	1.04599
FAM120B	-0.562184	2.44415	-5.19573	0.000183113	0.011771	1.04125
CYP20A1	-0.501857	1.42369	-5.19299	0.000183979	0.0117954	1.03673
PLCG2	-1.02873	6.41369	-5.1869	0.000185914	0.0118637	1.02669
LOC728673	-0.466697	0.608173	-5.18647	0.000186053	0.0118637	1.02597
SLC16A10	-1.29485	0.990623	-5.18506	0.000186504	0.0118637	1.02365
LCP1	-1.71739	2.71602	-5.18157	0.000187627	0.0118917	1.01789
PDLIM5	1.3584	3.65168	5.18067	0.00018792	0.0118917	1.01639
LRRC4	0.655236	1.36538	5.17561	0.000189563	0.0119298	1.00804
HOXA4	-0.350688	0.592345	-5.17336	0.000190299	0.0119298	1.00432
SCARNA10	-1.38537	8.06842	-5.1718	0.00019081	0.0119298	1.00175
N4BP2L1	-0.889574	0.792592	-5.17025	0.000191318	0.0119298	0.999203
HOXC10	-0.887709	2.02076	-5.17006	0.000191381	0.0119298	0.998885
YWHAZ	1.64287	7.16329	5.16982	0.000191461	0.0119298	0.998483
C17orf113	-0.308719	0.259306	-5.16555	0.000192873	0.0119872	0.991434
PPP1R3E	-0.798554	1.13229	-5.16379	0.000193459	0.011993	0.988523
GRTP1	-0.854447	1.65964	-5.1588	0.00019513	0.0120595	0.980273
FREM1	-0.626212	0.468972	-5.15651	0.000195903	0.0120595	0.976479
IFT122	-0.789024	1.59382	-5.15617	0.000196017	0.0120595	0.975919
HLA-DMB	-0.570892	0.576658	-5.15439	0.00019662	0.0120661	0.97297
SLA2	-0.298065	0.329773	-5.15043	0.000197968	0.0120782	0.966413
PPIE	-0.649915	1.60875	-5.14981	0.000198177	0.0120782	0.9654
POC1B-AS1	-0.410935	0.530244	-5.14944	0.000198305	0.0120782	0.964784
SYDE2	-0.462784	0.480228	-5.14176	0.000200949	0.0121764	0.952072
BOLA3-AS1	-0.305857	0.433172	-5.14015	0.000201508	0.0121764	0.949403
SCIMP	-0.230269	0.206275	-5.13905	0.000201892	0.0121764	0.94758
PRKAG3	-0.163991	0.0937094	-5.13899	0.000201915	0.0121764	0.947471
GMDS-DT	-0.499763	0.516573	-5.1361	0.000202923	0.0122004	0.942691
ZKSCAN1	-0.568338	2.8791	-5.13498	0.000203315	0.0122004	0.940837
ZNF486	-0.331698	0.494756	-5.13289	0.000204051	0.0122145	0.937369
HYI	-0.822421	1.60188	-5.12887	0.000205472	0.0122384	0.930708
HTR7P1	-0.45295	0.580356	-5.12405	0.000207192	0.0122384	0.922706
SNORA2C	-1.40343	1.86916	-5.12372	0.00020731	0.0122384	0.922159
INSYN2B	-0.456981	0.354626	-5.12334	0.000207445	0.0122384	0.921535
GGA2	-1.20334	2.27943	-5.12277	0.000207651	0.0122384	0.920581
ITFG2	-0.874295	1.70537	-5.12146	0.00020812	0.0122384	0.918418
LRRC37A4P	-0.903122	1.41124	-5.11853	0.000209178	0.0122384	0.913551
NAPSB	-0.569694	0.594815	-5.11838	0.000209234	0.0122384	0.913291
GPRC5C	-1.22155	1.85904	-5.11819	0.000209303	0.0122384	0.912976
RBM12B	-0.737157	1.67856	-5.11658	0.000209883	0.0122384	0.910317
SCARNA5	-1.79123	5.08113	-5.11633	0.000209976	0.0122384	0.909894
TDH	0.144425	0.0693242	5.11165	0.000211683	0.0122903	0.902123
HK2	2.72009	4.41919	5.11112	0.000211875	0.0122903	0.901249
NEURL2	-0.267344	0.268336	-5.10401	0.000214501	0.0123289	0.889426
WDFY4	-0.431969	0.566893	-5.10386	0.000214556	0.0123289	0.889179
LOC283335	-0.599938	0.605181	-5.10383	0.000214565	0.0123289	0.889139
PLA2G4A	0.858594	1.73568	5.10383	0.000214565	0.0123289	0.889136
AAMDC	-0.71984	1.22836	-5.09963	0.000216133	0.0123802	0.882147
MAP2K5	-0.659303	2.16141	-5.0974	0.000216968	0.0123802	0.878444
SP140	-0.278044	0.222307	-5.09736	0.000216983	0.0123802	0.878378
ZNF836	-0.437413	1.17406	-5.09366	0.00021838	0.0124218	0.872216
FRG1HP	-0.676352	1.03695	-5.09205	0.000218989	0.0124218	0.869541
LOC101928728	-0.357452	0.355939	-5.09138	0.000219241	0.0124218	0.868437
HLA-DOA	-0.234638	0.234192	-5.08815	0.000220475	0.0124627	0.86305
TMPPE	-0.629743	1.56189	-5.08239	0.000222688	0.0124879	0.853459
HCST	-1.46732	1.29805	-5.08126	0.000223123	0.0124879	0.851582
CXorf57	-0.361121	0.309335	-5.0749	0.000225598	0.0124879	0.840989
PCCA	-0.811589	1.56061	-5.07452	0.000225747	0.0124879	0.840354
FCGRT	-1.77564	3.54883	-5.07123	0.00022704	0.0124879	0.834871
CFAP44	-0.53832	0.72767	-5.0711	0.000227092	0.0124879	0.834652
AMZ2P1	-0.469842	0.507749	-5.06815	0.000228257	0.0124879	0.829737
MBOAT2	1.71786	3.06263	5.06609	0.000229073	0.0124879	0.826308
ZXDA	-0.560557	0.832187	-5.06509	0.00022947	0.0124879	0.824645
TRPV3	1.86852	3.14323	5.06365	0.000230045	0.0124879	0.822244
FAM13A	-0.933757	1.46384	-5.06351	0.000230103	0.0124879	0.822001
AK7	-0.438254	0.400546	-5.06039	0.000231353	0.0124879	0.816796
CILP	-2.48644	1.61205	-5.05532	0.0002334	0.0124879	0.808335
CPNE7	-0.351866	0.330336	-5.05503	0.000233515	0.0124879	0.807861
C6orf141	1.06268	1.29856	5.0548	0.00023361	0.0124879	0.807471
IGFLR1	-0.779687	0.931584	-5.0547	0.000233652	0.0124879	0.807299
ETV3	-0.694161	3.09084	-5.05469	0.000233653	0.0124879	0.807295
NAP1L2	-0.591033	0.509919	-5.05466	0.000233668	0.0124879	0.807232
KCTD12	-1.43414	2.7951	-5.0544	0.000233772	0.0124879	0.806805
CCDC170	-0.200956	0.212738	-5.0523	0.000234628	0.0124879	0.803292
ZBTB39	-0.520151	1.17703	-5.05089	0.000235203	0.0124879	0.800943
WLS	-1.04259	2.95155	-5.04912	0.000235929	0.0124879	0.79798
DPF1	0.636061	0.42285	5.04749	0.000236596	0.0124879	0.79527
MARK3	0.932636	3.71103	5.04749	0.000236597	0.0124879	0.795265
PRELID2	-0.369111	0.437965	-5.04748	0.000236599	0.0124879	0.795256
QPCT	-1.43961	2.15427	-5.04708	0.000236765	0.0124879	0.794583
ABHD11	-0.793607	1.31784	-5.04574	0.000237317	0.0124879	0.792347
MGST2	-1.20348	2.81894	-5.0447	0.000237748	0.0124879	0.790605
ACSM3	-0.267647	0.326185	-5.04391	0.000238074	0.0124879	0.789289
SCUBE2	-0.938444	1.31362	-5.04369	0.000238165	0.0124879	0.78892
VPS26B	-0.934533	3.00574	-5.04355	0.000238222	0.0124879	0.788691
LOC100507557	-0.373328	0.37947	-5.04288	0.000238501	0.0124879	0.787567
ABCA8	-1.46269	1.10216	-5.04251	0.000238655	0.0124879	0.786948
PNMA8B	-0.63169	0.476207	-5.04185	0.000238928	0.0124879	0.785847
TNKS	-0.528577	2.22607	-5.04162	0.000239026	0.0124879	0.785455
NCKAP1L	-1.29869	1.32109	-5.04078	0.000239373	0.0124879	0.784059
USP30-AS1	-0.247415	0.211131	-5.03605	0.000241351	0.0125642	0.776154
NNT-AS1	-0.442328	0.635214	-5.02677	0.000245285	0.0127237	0.76062
NBR2	-0.495992	0.93849	-5.02632	0.000245477	0.0127237	0.759869
C14orf93	-0.689641	1.09101	-5.02308	0.000246863	0.0127237	0.754457
CBFA2T2	-0.6995	1.78745	-5.02185	0.000247393	0.0127237	0.752399
AFF1-AS1	-0.407482	0.546516	-5.02147	0.000247558	0.0127237	0.751757
BOC	-1.70341	2.42675	-5.02137	0.000247603	0.0127237	0.751583
PKIA	-0.79866	0.726235	-5.01964	0.00024835	0.0127237	0.748689
KCNK5	-1.2494	1.88429	-5.01842	0.000248877	0.0127237	0.746651
PARD3B	-0.861538	1.46042	-5.01787	0.000249115	0.0127237	0.745733
PKNOX2	-0.35464	0.362836	-5.01604	0.000249912	0.0127377	0.742664
COLCA2	-0.234194	0.186532	-5.0136	0.000250976	0.0127652	0.738581
DYNLL2	-1.11639	3.30918	-5.01138	0.000251951	0.0127842	0.734857
GUSBP2	-0.756106	0.816181	-5.01036	0.000252398	0.0127842	0.73315
KATNAL2	-0.525652	0.642119	-5.00496	0.000254789	0.0128587	0.724093
ZFYVE26	-0.433592	2.2223	-5.00465	0.000254926	0.0128587	0.723573
GABPB2	-0.557534	1.58627	-5.00175	0.000256219	0.0128972	0.718713
CHD8	-0.421984	3.2195	-4.99627	0.000258679	0.0129845	0.70953
ADAM28	-0.343298	0.260083	-4.99486	0.000259316	0.0129845	0.707164
APOBEC2	-0.563357	0.494223	-4.99434	0.000259552	0.0129845	0.70629
CORO2B	-0.861149	0.606467	-4.9888	0.000262073	0.0130271	0.697
FCGR2B	-1.29022	1.24765	-4.9881	0.000262397	0.0130271	0.695812
UPK1B	1.25544	0.822082	4.98634	0.000263205	0.0130271	0.692856
ZNF629	-0.917178	1.79023	-4.98633	0.00026321	0.0130271	0.69284
GHR	-0.532451	0.639236	-4.98604	0.000263342	0.0130271	0.692357
YPEL4	-0.399605	0.472561	-4.9843	0.000264142	0.0130271	0.689443
TP73-AS1	-0.842714	1.15669	-4.9843	0.000264145	0.0130271	0.68943
XYLB	-0.397927	0.550204	-4.98146	0.00026546	0.0130425	0.68466
LINC01139	-0.602968	0.65397	-4.98131	0.000265529	0.0130425	0.684407
COX19	-0.551687	1.34625	-4.96913	0.000271241	0.0132526	0.663951
SNORD17	-1.54227	6.74917	-4.96776	0.000271892	0.0132526	0.661645
EPB41L1	-1.08018	1.43635	-4.96703	0.00027224	0.0132526	0.660417
R3HDM2	-0.560501	2.82234	-4.96526	0.000273084	0.0132526	0.657439
DHX35	-0.620376	1.17163	-4.96449	0.000273456	0.0132526	0.656132
ACTG1P4	-0.506192	0.359568	-4.96413	0.000273628	0.0132526	0.655528
P2RX7	-0.903854	1.39818	-4.96348	0.000273936	0.0132526	0.654444
ZKSCAN4	-0.368938	0.642291	-4.96302	0.000274158	0.0132526	0.653668
LINC01852	-0.348432	0.276512	-4.96008	0.000275573	0.0132799	0.648717
ARG2	1.81902	2.28082	4.95914	0.000276026	0.0132799	0.647136
ZG16B	-1.51323	1.00098	-4.95693	0.000277097	0.0132799	0.643414
SSR4P1	-0.406836	0.436927	-4.95632	0.000277393	0.0132799	0.642388
ABCA6	-1.42521	1.24229	-4.95621	0.000277448	0.0132799	0.642199
SPAG17	1.85062	1.14147	4.9544	0.000278324	0.0132957	0.639166
IL2RB	-0.793624	0.833746	-4.95155	0.000279721	0.0133232	0.634353
LOC644090	-0.294373	0.212935	-4.95057	0.000280199	0.0133232	0.632713
EEF1AKMT3	-0.744649	1.21624	-4.94974	0.000280607	0.0133232	0.631313
CALML4	-0.690089	1.06928	-4.94793	0.000281496	0.0133232	0.628271
FAM25BP	2.20168	2.29556	4.94699	0.00028196	0.0133232	0.626687
RAET1L	1.7334	1.47192	4.94508	0.000282905	0.0133232	0.62347
OCA2	-0.848681	0.59232	-4.94238	0.000284251	0.0133232	0.618908
ARNTL	-0.786868	1.37292	-4.94135	0.000284765	0.0133232	0.617171
RPARP-AS1	-0.619243	1.06149	-4.94133	0.000284775	0.0133232	0.617137
LOC374443	-0.664755	0.954392	-4.94078	0.000285048	0.0133232	0.616216
CERS5	-0.609999	1.80276	-4.94045	0.000285212	0.0133232	0.61566
NEXMIF	-0.278448	0.193897	-4.93995	0.000285461	0.0133232	0.614823
SNX20	-0.406131	0.402994	-4.93858	0.000286148	0.0133297	0.612512
INTU	-0.538891	1.0436	-4.93494	0.000287983	0.0133315	0.606364
DEFB103A	4.08207	2.7403	4.93302	0.000288954	0.0133315	0.603127
DEFB103B	4.08207	2.7403	4.93302	0.000288954	0.0133315	0.603127
TLR3	-0.726795	0.660677	-4.93228	0.000289329	0.0133315	0.601882
RAD52	-0.504267	1.20882	-4.93189	0.000289529	0.0133315	0.601218
ARMC12	-0.161445	0.119893	-4.93171	0.000289617	0.0133315	0.600923
WEE2-AS1	-0.173277	0.186404	-4.93092	0.000290018	0.0133315	0.599595
GOLGA8N	-0.629007	0.825085	-4.92706	0.000291989	0.0133669	0.593079
NUAK1	-1.50173	2.12017	-4.92625	0.000292406	0.0133669	0.591707
IGSF10	-0.861772	0.592915	-4.92597	0.00029255	0.0133669	0.591236
IRX6	-0.662777	0.566642	-4.92469	0.000293206	0.0133669	0.589079
SPIN2A	-0.504816	0.527446	-4.92383	0.000293653	0.0133669	0.587617
ZC3H12D	-0.371901	0.385675	-4.923	0.000294079	0.0133669	0.58622
KCNJ10	-0.0669144	0.0576823	-4.92	0.000295633	0.0133953	0.581153
IKZF1	-0.628249	0.657897	-4.91902	0.000296138	0.0133953	0.57951
SPATA6	-0.787588	0.866858	-4.91836	0.000296483	0.0133953	0.578391
ZNF503-AS1	-0.319668	0.277265	-4.91756	0.000296903	0.0133953	0.577032
LINC00921	-0.736865	0.954652	-4.91454	0.000298479	0.0134181	0.571937
PARP8	-0.700079	1.02321	-4.91448	0.00029851	0.0134181	0.571838
FAM182B	-0.547538	0.44096	-4.91225	0.000299681	0.0134459	0.568074
PLCD1	1.48921	3.63616	4.90961	0.000301075	0.0134836	0.563609
LOC107984035	-0.637335	0.923275	-4.9015	0.000305396	0.0136272	0.549906
FBXL14	-0.757229	1.32928	-4.90103	0.000305648	0.0136272	0.549111
PM20D2	-0.727611	1.33706	-4.90046	0.000305959	0.0136272	0.548131
IL11RA	-1.51453	1.92239	-4.89925	0.000306607	0.0136312	0.546096
FAXDC2	-1.48998	1.71584	-4.89618	0.000308271	0.0136802	0.540891
SNORD10	-1.46959	3.58889	-4.89324	0.000309867	0.0136918	0.535925
DSC2	3.95279	6.14809	4.89277	0.000310125	0.0136918	0.535124
LETMD1	-0.635761	1.77278	-4.89259	0.00031022	0.0136918	0.534829
PTCH1	-0.640798	0.843532	-4.89155	0.000310792	0.0136923	0.533056
LOC100506083	-0.346155	0.340081	-4.89023	0.000311513	0.0136993	0.530827
KRT2	-5.3538	6.37581	-4.88735	0.000313097	0.0137341	0.52595
ZNF385C	-0.252518	0.238034	-4.88517	0.000314299	0.0137341	0.522263
PFKFB2	1.49338	2.88687	4.88508	0.000314349	0.0137341	0.52211
LYRM9	-0.996386	1.09949	-4.8847	0.000314561	0.0137341	0.521461
KLHDC9	-0.200809	0.238978	-4.88183	0.000316154	0.013779	0.516602
TAGAP	-0.54473	0.619798	-4.8796	0.000317399	0.0137907	0.512821
NIPAL3	-0.625508	1.72581	-4.87932	0.000317555	0.0137907	0.512347
LEKR1	-0.0917863	0.107186	-4.8753	0.00031981	0.0138463	0.505542
FAM53B	-0.997469	2.88168	-4.87419	0.000320435	0.0138463	0.503664
CHCHD10	-1.57818	3.10698	-4.87401	0.00032054	0.0138463	0.503349
ABHD14A	-0.588735	1.16821	-4.87185	0.000321759	0.0138509	0.499695
NUDT16P1	-0.237739	0.318566	-4.87095	0.000322272	0.0138509	0.498164
AGFG2	-1.17056	1.60807	-4.87081	0.000322352	0.0138509	0.497926
TREX1	-1.06001	2.21597	-4.86587	0.00032517	0.0138774	0.48955
LOC100133315	-0.464671	0.673911	-4.86454	0.00032593	0.0138774	0.487306
LINC00680-GUSBP4	-0.583387	0.540495	-4.86424	0.000326103	0.0138774	0.486795
SLC25A4	-0.652302	1.04194	-4.86178	0.000327522	0.0138774	0.482617
ILF3-DT	-0.855915	1.8106	-4.85959	0.000328788	0.0138774	0.478903
NR3C1	-0.614065	2.76483	-4.85957	0.000328799	0.0138774	0.478873
ERN1	-0.362935	1.68767	-4.85859	0.00032937	0.0138774	0.477202
DOCK2	-0.865088	0.965101	-4.85638	0.000330659	0.0138774	0.473444
ACSS1	-0.976021	1.36531	-4.85631	0.000330695	0.0138774	0.473339
TMEM132C	-0.338201	0.212105	-4.85536	0.000331251	0.0138774	0.471723
TCTN1	-0.556585	1.0007	-4.8546	0.000331695	0.0138774	0.470436
PKD1L2	-0.299154	0.187465	-4.85452	0.000331742	0.0138774	0.470298
CRNN	-0.401108	0.256763	-4.85334	0.000332436	0.0138774	0.468288
NOCT	1.3373	2.54072	4.85252	0.000332916	0.0138774	0.4669
OTUD7A	-0.465649	0.604612	-4.85183	0.000333324	0.0138774	0.46572
TRIM52	-0.677073	1.1944	-4.85158	0.000333471	0.0138774	0.465297
REEP1	0.810749	0.857983	4.85129	0.000333638	0.0138774	0.464814
CHN2	-0.251235	0.310864	-4.85117	0.000333708	0.0138774	0.464614
PDZRN3	-0.891611	0.995551	-4.85101	0.000333805	0.0138774	0.464334
C15orf62	-1.05967	1.44032	-4.85007	0.000334361	0.0138774	0.462731
SBF2	-0.714445	2.55113	-4.84768	0.000335775	0.0139124	0.458671
PPP3CB-AS1	-0.412316	0.593026	-4.84293	0.000338598	0.0140055	0.450616
LINC01465	-0.72997	1.06393	-4.84007	0.000340313	0.0140526	0.445754
PLEKHH1	-1.00865	1.14711	-4.83829	0.000341388	0.0140536	0.44272
HHAT	-0.589363	1.03282	-4.83732	0.00034197	0.0140536	0.441079
YPEL1	-0.450214	0.60054	-4.83635	0.000342556	0.0140536	0.439431
ZFP3	-0.648426	0.922	-4.83621	0.000342644	0.0140536	0.439185
TSC1	-0.449192	2.18511	-4.83429	0.00034381	0.0140663	0.435916
CDCA7L	-0.976668	1.87351	-4.8338	0.000344108	0.0140663	0.435082
RGN	-0.254074	0.304381	-4.82873	0.0003472	0.0141489	0.426472
KRT75	4.35474	3.09765	4.82859	0.000347291	0.0141489	0.426222
C1orf220	-0.352992	0.281616	-4.82541	0.000349249	0.0141575	0.420809
KSR1	-0.920931	1.55678	-4.82478	0.000349634	0.0141575	0.419751
AZIN1-AS1	-0.611691	0.62741	-4.82375	0.000350275	0.0141575	0.417988
CDKAL1	-0.664317	1.93758	-4.82279	0.00035087	0.0141575	0.416354
INTS4	-0.561592	2.02219	-4.82276	0.000350888	0.0141575	0.416304
STK17A	1.94295	2.66289	4.82145	0.000351704	0.0141575	0.414069
ZNF318	-0.833737	1.77339	-4.82105	0.000351951	0.0141575	0.413393
CCDC122	-0.391878	0.853795	-4.82073	0.000352151	0.0141575	0.412845
HMBOX1	-0.504054	2.13643	-4.81959	0.00035286	0.0141612	0.410911
SON	-0.388911	4.28963	-4.81872	0.000353406	0.0141612	0.409422
TUBA4A	1.61636	6.14309	4.81739	0.000354237	0.0141712	0.407162
GRIFIN	-0.39098	0.223417	-4.81544	0.000355459	0.014173	0.403849
FAM50B	-0.803192	1.05599	-4.81469	0.000355931	0.014173	0.402572
DUSP14	2.0496	5.12412	4.81299	0.000357003	0.014173	0.399675
SLAMF6	-0.268082	0.238479	-4.81226	0.000357465	0.014173	0.398432
ZNF419	-0.490788	1.05068	-4.81214	0.000357544	0.014173	0.398217
GPR141	-0.229819	0.213519	-4.81104	0.000358242	0.014173	0.396342
ARSD	-0.702373	1.60288	-4.80939	0.00035929	0.014173	0.39353
GMPR	-1.21027	1.03585	-4.80917	0.000359426	0.014173	0.393166
ABCC3	-1.08155	1.3596	-4.80742	0.000360543	0.014173	0.39018
KBTBD12	-0.144381	0.136866	-4.8074	0.000360557	0.014173	0.390142
ADAM23	1.99207	2.07261	4.80427	0.000362556	0.014173	0.384819
RPA2	-0.879554	2.47046	-4.80415	0.000362638	0.014173	0.384601
KRT17P5	0.0665856	0.0422464	4.80355	0.00036302	0.014173	0.38359
NPAS3	-0.177132	0.156721	-4.80326	0.000363209	0.014173	0.383089
ULBP1	0.575108	0.296631	4.80283	0.000363483	0.014173	0.382363
ACVR1B	-0.661855	3.13405	-4.80013	0.000365229	0.014173	0.377749
SERTAD4	-1.08169	1.64108	-4.80001	0.000365305	0.014173	0.377549
TRAPPC6A	-1.29011	2.30934	-4.79994	0.000365349	0.014173	0.377433
PWWP2A	-0.327408	1.58721	-4.79821	0.000366469	0.014173	0.374487
DIO3OS	-0.852044	0.786203	-4.79805	0.000366576	0.014173	0.374205
NCAM1	-0.163446	0.127604	-4.79748	0.000366949	0.014173	0.373226
LOC100130207	-0.385683	0.282685	-4.79698	0.000367273	0.014173	0.372377
ZFP28	-0.343322	0.620413	-4.79638	0.000367663	0.014173	0.371357
ZNF559	-0.701761	1.00478	-4.79521	0.000368422	0.0141799	0.369371
FLJ42969	0.317465	0.234102	4.79207	0.000370483	0.0142367	0.364001
ACTR3B	-0.584793	1.22609	-4.79109	0.000371122	0.0142388	0.362341
COL21A1	-0.811588	0.803149	-4.7902	0.000371712	0.014239	0.360812
ST8SIA2	0.167827	0.131045	4.78853	0.000372813	0.0142509	0.357966
PARP16	-0.65312	1.40539	-4.78796	0.000373192	0.0142509	0.356986
HIVEP3	-1.19841	1.8119	-4.7862	0.000374359	0.0142731	0.353981
GCNT2	-0.505167	0.489021	-4.78514	0.000375061	0.0142775	0.352177
NEU3	-0.584313	1.12679	-4.78124	0.000377665	0.014331	0.345517
ZNF570	-0.37543	0.57427	-4.77947	0.000378852	0.014331	0.342497
SYP	-0.367952	0.35451	-4.77945	0.000378869	0.014331	0.342453
C9orf152	-0.761862	0.525289	-4.7791	0.000379101	0.014331	0.341864
AKAP1	-0.915587	2.29574	-4.7785	0.000379508	0.014331	0.34083
HPSE2	-0.615939	0.420623	-4.77655	0.000380823	0.014331	0.337502
LOC100270804	-0.340156	0.348403	-4.77579	0.000381334	0.014331	0.336211
ZSCAN26	-0.546832	1.08379	-4.77535	0.000381631	0.014331	0.335461
NR2C2	-0.557455	2.67313	-4.77493	0.000381919	0.014331	0.334735
IDI2-AS1	0.669103	0.884992	4.77372	0.000382738	0.014331	0.332673
LIMD1	-0.552953	2.01411	-4.77343	0.000382935	0.014331	0.332176
MEIS2	-0.619469	1.12381	-4.76911	0.000385881	0.014415	0.324799
EPHA4	-0.505524	2.18549	-4.76841	0.000386364	0.014415	0.323594
CGN	-0.919232	1.46682	-4.76743	0.000387036	0.014418	0.321921
AMER1	-0.568284	1.05789	-4.76338	0.000389833	0.0145	0.314989
PTPRVP	-0.0988351	0.0668422	-4.75868	0.000393097	0.0145842	0.30696
PTPRS	-1.64012	3.00309	-4.7584	0.000393295	0.0145842	0.306475
COL4A6	-0.536519	0.997597	-4.757	0.000394276	0.0145842	0.304078
ANKRD44	-0.647233	0.994173	-4.75669	0.000394491	0.0145842	0.303553
APBA1	-0.759515	1.04041	-4.75423	0.000396222	0.0146045	0.299338
HTR7	1.10382	1.07484	4.75398	0.000396398	0.0146045	0.29891
THEMIS	-0.18447	0.189908	-4.75335	0.000396839	0.0146045	0.297839
ZNF665	-0.251922	0.264697	-4.75127	0.000398312	0.01461	0.29427
CREG2	0.527464	0.25212	4.75073	0.00039869	0.01461	0.293359
CIDECP	-0.543179	1.07052	-4.74916	0.000399808	0.01461	0.29066
OSR1	-1.21698	0.985007	-4.74905	0.000399885	0.01461	0.290477
LOC105370941	-0.149223	0.149603	-4.74891	0.000399986	0.01461	0.290234
MAP3K1	-0.830765	2.98353	-4.74587	0.000402153	0.0146345	0.28503
PPP1R1B	-2.45854	1.76246	-4.74441	0.000403201	0.0146345	0.282523
TARP	-0.277576	0.260433	-4.74424	0.000403322	0.0146345	0.282235
PTPN6	-0.880523	1.94843	-4.74083	0.000405778	0.0146345	0.27639
THADA	-0.638934	2.01318	-4.74027	0.00040618	0.0146345	0.275435
C16orf54	-0.397475	0.456835	-4.74002	0.000406358	0.0146345	0.275015
MYO5A	1.02713	3.43788	4.73871	0.000407307	0.0146345	0.272767
SLC7A6OS	-0.535259	1.46777	-4.73866	0.000407347	0.0146345	0.272673
SNX1	-0.855551	2.87664	-4.73859	0.000407396	0.0146345	0.272559
RHCG	4.64503	5.21229	4.73814	0.000407721	0.0146345	0.27179
OTX1	-0.799765	1.75059	-4.73777	0.000407992	0.0146345	0.271149
LRTOMT	-0.422124	0.701668	-4.73746	0.000408215	0.0146345	0.270624
AGO1	-0.805549	2.56571	-4.73647	0.000408932	0.0146345	0.268934
SLAMF1	-0.229493	0.190645	-4.73629	0.000409067	0.0146345	0.268615
ARL6IP6	-0.49746	1.61298	-4.73067	0.000413178	0.0147599	0.258986
EEF2K	-1.80619	3.36288	-4.72864	0.000414675	0.0147788	0.255505
SPEF2	-0.22347	0.184135	-4.72698	0.000415906	0.0147788	0.252649
DCPS	-0.739646	1.28844	-4.7262	0.00041648	0.0147788	0.25132
SELENOP	-1.7898	4.30039	-4.7245	0.00041774	0.0147788	0.248412
NMNAT3	-0.86605	1.21397	-4.72446	0.000417771	0.0147788	0.248342
NOP53	-1.33386	5.89669	-4.72397	0.00041814	0.0147788	0.247491
LINC02580	-0.798193	0.674214	-4.72261	0.000419153	0.0147788	0.24516
STRC	-0.420983	0.38292	-4.72237	0.000419333	0.0147788	0.244747
PHOSPHO2	-0.373047	0.525564	-4.72158	0.000419924	0.0147788	0.24339
RTTN	-0.690509	1.06924	-4.72115	0.000420241	0.0147788	0.242664
ZNF18	-0.493885	1.36855	-4.72097	0.000420381	0.0147788	0.242344
RNF223	1.88247	2.08336	4.71858	0.00042217	0.0148204	0.238252
SLC18B1	-0.808815	1.77716	-4.71634	0.000423859	0.0148305	0.234407
CA6	-1.61067	0.948313	-4.71618	0.000423983	0.0148305	0.234127
MTR	-0.953737	2.0221	-4.71578	0.000424284	0.0148305	0.233442
RIMS3	1.56526	2.85007	4.7138	0.000425786	0.0148617	0.230038
CXorf38	-0.566735	1.21648	-4.71052	0.000428278	0.0149273	0.224418
CCDC80	-2.37002	3.61358	-4.70911	0.000429363	0.0149437	0.221982
ZNF445	-0.753695	1.48786	-4.70677	0.000431157	0.0149636	0.217967
KAT6A	-0.647218	2.88449	-4.70676	0.000431165	0.0149636	0.217948
WNK2	-1.44236	1.0224	-4.70238	0.000434545	0.0150288	0.210428
PTGDS	-2.5959	3.91692	-4.70204	0.000434806	0.0150288	0.20985
SCFD2	-0.660373	2.07429	-4.70193	0.000434895	0.0150288	0.209653
GSTM5	-1.11431	0.82147	-4.69982	0.000436532	0.0150532	0.206035
ANXA8L1	0.744738	5.37925	4.69692	0.000438801	0.0150532	0.20104
PRR3	-0.14936	0.220371	-4.69692	0.000438802	0.0150532	0.201037
SRP14-AS1	-0.17599	0.162475	-4.69591	0.000439595	0.0150532	0.199298
ZNF185	1.35225	4.61166	4.69572	0.000439742	0.0150532	0.198977
STARD7-AS1	-0.467569	0.948567	-4.69565	0.000439794	0.0150532	0.198863
GSTM2	-1.25605	1.84721	-4.69549	0.000439925	0.0150532	0.198577
LOC100289230	-0.337678	0.41654	-4.69358	0.000441425	0.0150834	0.195297
CREB3L4	-0.773309	1.16085	-4.69146	0.000443096	0.0151009	0.191658
BCL2	-0.853284	0.951897	-4.69136	0.000443177	0.0151009	0.191482
ZNF135	-0.546612	0.524559	-4.68943	0.000444709	0.0151243	0.188158
HLA-DRA	-1.60892	3.06922	-4.68893	0.000445105	0.0151243	0.187301
CHRM1	-0.648851	0.405879	-4.68798	0.000445858	0.0151288	0.185672
LINC01801	-0.219638	0.191474	-4.68535	0.000447955	0.0151427	0.181153
DDB2	-1.14932	2.82982	-4.68532	0.000447983	0.0151427	0.181093
LINC01144	-0.33438	0.372387	-4.68479	0.000448407	0.0151427	0.180181
BBS9	-0.572484	1.27959	-4.68436	0.000448756	0.0151427	0.179433
SCIN	-0.480337	0.57597	-4.68245	0.000450286	0.0151733	0.176154
RPS10P7	-0.389176	0.621508	-4.68124	0.000451262	0.0151769	0.174068
LINC00476	-0.393932	0.438031	-4.68077	0.000451638	0.0151769	0.173266
LOC100133331	-0.547001	0.958208	-4.67832	0.000453619	0.0152051	0.169051
SLC2A12	-0.648844	0.680273	-4.67816	0.000453753	0.0152051	0.168765
LOC100132077	-0.634724	1.10886	-4.67742	0.00045435	0.0152051	0.167498
ABCA11P	-0.614038	1.09596	-4.67509	0.000456251	0.0152081	0.163477
CD40LG	-0.200123	0.16416	-4.67472	0.000456551	0.0152081	0.162845
HSD11B1	-1.29515	0.957983	-4.6744	0.000456808	0.0152081	0.162301
PRR15L	-1.01242	0.944211	-4.67425	0.000456935	0.0152081	0.162034
DCD	-5.87218	4.51678	-4.67071	0.000459833	0.0152836	0.155944
COG1	-0.686386	2.29849	-4.66964	0.000460718	0.0152922	0.154092
CIRBP	-1.08938	4.58837	-4.66647	0.000463335	0.0153582	0.148634
PDGFD	-1.30227	1.31805	-4.6645	0.000464973	0.0153615	0.145236
ULBP3	0.480815	0.550486	4.66359	0.000465731	0.0153615	0.143666
AKAP3	-0.139258	0.147459	-4.66339	0.000465894	0.0153615	0.14333
C16orf96	-0.159584	0.111549	-4.66301	0.000466214	0.0153615	0.142667
RIBC1	-0.188404	0.197413	-4.66256	0.000466588	0.0153615	0.141895
PHF8	-0.539696	1.88353	-4.66096	0.000467921	0.0153695	0.139146
S100A1	-1.29965	1.18727	-4.6607	0.000468145	0.0153695	0.138685
FAM90A7P	-0.190355	0.122747	-4.65941	0.000469223	0.0153695	0.13647
RNF125	-0.839242	0.982721	-4.65925	0.000469357	0.0153695	0.136196
HLA-DPB1	-0.57891	0.692979	-4.65835	0.000470118	0.0153738	0.134635
GJB1	-0.14893	0.0868229	-4.65472	0.000473181	0.0153887	0.128378
IVL	2.91825	5.98953	4.65374	0.000474012	0.0153887	0.126688
YLPM1	-0.865445	2.84962	-4.6531	0.000474549	0.0153887	0.125597
HSPH1	1.62543	2.87225	4.65299	0.000474644	0.0153887	0.125403
NRDE2	-0.58708	1.60251	-4.65162	0.000475815	0.0153887	0.123031
ZNF329	-0.567648	1.01056	-4.65078	0.000476529	0.0153887	0.121586
ZNF557	-0.426943	1.14185	-4.65041	0.000476848	0.0153887	0.120941
BTN2A3P	-0.327181	0.464461	-4.6504	0.000476851	0.0153887	0.120934
TMEM116	-1.13641	0.95417	-4.64696	0.000479797	0.0153887	0.115
DLGAP1	-0.0720094	0.0602228	-4.64671	0.000480013	0.0153887	0.114568
NMT2	-0.540368	1.54705	-4.64567	0.000480906	0.0153887	0.112777
FAM117A	-1.1111	1.61877	-4.64534	0.000481196	0.0153887	0.112197
RND2	-0.299788	0.273256	-4.64512	0.000481388	0.0153887	0.111813
HLA-DMA	-0.738193	0.825603	-4.64457	0.000481859	0.0153887	0.11087
PNPLA7	-1.36547	1.21463	-4.64442	0.000481984	0.0153887	0.11062
TMEM223	-0.808508	1.69668	-4.64442	0.000481985	0.0153887	0.110617
ZNF415	-0.350291	0.457509	-4.64309	0.000483134	0.0153887	0.108323
C3orf33	-0.251297	0.325315	-4.64298	0.000483233	0.0153887	0.108127
CNNM1	-0.324612	0.282964	-4.64231	0.000483809	0.0153887	0.106979
MST1P2	-0.64931	0.803234	-4.64223	0.000483883	0.0153887	0.106831
NSL1	-0.424476	0.615045	-4.64178	0.000484272	0.0153887	0.106058
ZNF773	-0.444784	0.835643	-4.64155	0.00048447	0.0153887	0.105664
AP3S2	-0.326832	1.08591	-4.64	0.000485816	0.0154114	0.102991
CD200R1	-0.325677	0.323353	-4.63854	0.000487089	0.0154201	0.100468
KAT6B	-0.538296	1.89538	-4.63766	0.000487858	0.0154201	0.098948
LINC00999	-0.452108	1.05693	-4.63652	0.000488862	0.0154201	0.0969685
FUT10	-0.626987	1.57268	-4.63621	0.00048913	0.0154201	0.0964403
TK2	-0.856968	1.59202	-4.63607	0.000489255	0.0154201	0.0961929
WISP2	-3.47044	2.6741	-4.63473	0.000490426	0.0154351	0.0938897
GIPR	1.1247	1.1159	4.63409	0.000490997	0.0154351	0.0927688
LOC93622	-0.761035	1.42007	-4.63282	0.000492108	0.0154501	0.0905909
CYP4B1	-1.23633	0.749973	-4.63159	0.000493197	0.0154643	0.0884629
KHK	-0.393034	0.412538	-4.63054	0.000494124	0.0154727	0.0866525
BTC	-1.17736	0.729827	-4.62986	0.000494735	0.0154727	0.0854614
STX1A	0.558596	0.792575	4.62748	0.000496847	0.0155076	0.0813571
LIPT2	-0.385729	0.419134	-4.62461	0.000499411	0.0155076	0.0763989
STK24-AS1	-0.222278	0.327289	-4.62422	0.000499762	0.0155076	0.0757221
ZNF347	-0.589633	0.919481	-4.62401	0.000499951	0.0155076	0.0753559
SCAF8	-0.635749	3.01726	-4.62294	0.00050091	0.0155076	0.0735111
FLRT3	1.82531	2.2763	4.62286	0.000500982	0.0155076	0.0733723
FAM174B	-0.778665	1.1114	-4.62259	0.000501229	0.0155076	0.0728973
FRK	-0.678531	1.05131	-4.62242	0.000501375	0.0155076	0.0726158
FUCA1	-1.16633	1.94682	-4.62171	0.000502019	0.0155076	0.0713789
GPLD1	-0.963106	0.746041	-4.62149	0.000502216	0.0155076	0.0710015
MLYCD	-0.597664	1.29501	-4.6203	0.00050329	0.0155139	0.0689432
BMP2K	1.0633	3.28701	4.61985	0.000503692	0.0155139	0.0681731
SLC29A1	-1.26344	2.65317	-4.61827	0.000505121	0.0155382	0.0654445
FAM84B	-0.656404	1.92134	-4.61713	0.000506159	0.0155505	0.063466
LPXN	-0.677604	1.03749	-4.61572	0.000507444	0.0155704	0.0610226
TUBB2A	2.52317	6.54133	4.61193	0.000510903	0.0156567	0.0544771
ERLIN2	-0.671695	1.67117	-4.61101	0.000511752	0.0156567	0.052877
SMA5	-1.32771	2.29131	-4.61054	0.000512187	0.0156567	0.0520583
NBAS	-0.442691	2.55569	-4.60816	0.00051438	0.0156957	0.0479411
LIG3	-0.495466	2.35098	-4.60776	0.000514751	0.0156957	0.0472464
MIATNB	-0.819391	1.142	-4.60376	0.000518455	0.0157244	0.040338
FAM117B	-0.72966	1.2894	-4.60301	0.000519153	0.0157244	0.0390415
ZC3H12C	-0.855476	1.24349	-4.60099	0.000521042	0.0157244	0.0355412
CCDC32	-0.479852	1.12952	-4.59998	0.000521993	0.0157244	0.0337841
TTC28-AS1	-0.450399	0.640003	-4.59951	0.000522435	0.0157244	0.0329691
GLDN	-0.954538	1.14208	-4.59929	0.000522644	0.0157244	0.0325837
FAM25A	2.88381	6.42268	4.59922	0.000522702	0.0157244	0.0324757
AKR1E2	-0.540661	0.908019	-4.59917	0.00052275	0.0157244	0.0323866
HAUS4	-0.861835	2.44989	-4.59913	0.00052279	0.0157244	0.0323136
POU5F1B	-0.215278	0.209631	-4.59882	0.000523082	0.0157244	0.031775
TMEM56-RWDD3	-0.35045	0.313526	-4.59805	0.000523801	0.0157244	0.030452
ADCY2	-0.844097	0.578383	-4.59797	0.000523878	0.0157244	0.0303102
LINC02001	-0.603988	1.5718	-4.59775	0.000524084	0.0157244	0.029932
PHYHIPL	-0.126749	0.0970659	-4.59613	0.000525613	0.0157509	0.0271246
EARS2	-0.692241	1.90115	-4.59389	0.000527741	0.0157695	0.0232306
BTBD8	-0.182741	0.272138	-4.59376	0.000527859	0.0157695	0.0230148
PPIF	2.2974	5.17064	4.59343	0.000528174	0.0157695	0.0224409
MVB12B	-0.830553	1.09249	-4.58641	0.000534879	0.0159501	0.0102831
SPATC1L	-0.731114	0.868143	-4.58405	0.000537157	0.0159624	0.00618876
BTN2A2	-0.63834	0.934957	-4.58347	0.000537721	0.0159624	0.00517748
ARHGEF9	-0.69273	1.532	-4.58326	0.000537922	0.0159624	0.00481716
MROH7	-0.389269	0.33056	-4.58276	0.000538407	0.0159624	0.00394774
ZNF362	-1.23026	2.47203	-4.58103	0.000540086	0.0159624	0.000947823
LYPD3	1.6927	7.80709	4.58088	0.000540233	0.0159624	0.000685563
RBM43	-0.765422	0.967555	-4.58026	0.00054083	0.0159624	-0.0003793
CDK5RAP2	-0.76062	2.28908	-4.57943	0.000541639	0.0159624	-0.00181921
ZNF433	-0.453419	1.02098	-4.57925	0.000541819	0.0159624	-0.00214054
ZNF354C	-0.413507	0.712848	-4.57922	0.000541842	0.0159624	-0.0021803
S100B	-1.08394	1.07202	-4.57769	0.000543344	0.0159873	-0.00484917
ASIP	-0.366529	0.297403	-4.57565	0.000545343	0.0160085	-0.00838743
IQGAP2	-0.954703	0.931653	-4.57561	0.000545378	0.0160085	-0.00844874
METTL24	-0.353801	0.343973	-4.57269	0.000548256	0.0160736	-0.0135224
GPRASP1	-0.829236	0.880375	-4.57199	0.000548947	0.0160745	-0.0147349
ZNF256	-0.859337	1.15177	-4.56995	0.000550966	0.0160763	-0.0182738
DMGDH	-0.252231	0.200307	-4.56835	0.000552552	0.0160763	-0.0210443
POLR3GL	-1.08449	2.0704	-4.56826	0.000552642	0.0160763	-0.0212002
TRIM63	-0.313993	0.257957	-4.56812	0.000552786	0.0160763	-0.0214525
LRIG1	-1.60035	2.24783	-4.56703	0.000553868	0.0160763	-0.0233368
WDR73	-0.561494	1.75844	-4.56603	0.000554866	0.0160763	-0.0250719
DHX58	-1.05064	1.13339	-4.56571	0.000555185	0.0160763	-0.0256262
PIGG	-0.370961	2.07046	-4.565	0.000555898	0.0160763	-0.0268622
MROH8	-0.173397	0.201717	-4.56421	0.000556684	0.0160763	-0.0282248
FAM214B	1.25708	2.95927	4.56391	0.000556989	0.0160763	-0.0287519
ADD3	-1.46443	2.2103	-4.56359	0.000557308	0.0160763	-0.0293033
ESR2	-0.275133	0.323223	-4.56305	0.000557851	0.0160763	-0.030243
SIMC1	-0.383367	0.937691	-4.56234	0.000558563	0.0160763	-0.0314717
ATP1A1-AS1	-0.640881	0.839584	-4.56221	0.000558702	0.0160763	-0.031711
ABHD14B	-0.79444	2.55239	-4.56201	0.000558905	0.0160763	-0.0320616
APOL4	-0.81967	1.25234	-4.56049	0.000560432	0.0161012	-0.0346914
CCDC92B	-0.222428	0.182504	-4.55983	0.000561102	0.0161014	-0.0358423
SALL2	-0.468751	0.468063	-4.5588	0.000562147	0.0161023	-0.0376355
KIF5B	1.17015	4.36127	4.55747	0.000563488	0.0161023	-0.0399322
LOC145783	-0.589978	0.837045	-4.55711	0.000563855	0.0161023	-0.0405599
ADCY8	-0.688123	0.396113	-4.55667	0.000564302	0.0161023	-0.0413236
ALS2CR12	-0.129532	0.144648	-4.55654	0.000564437	0.0161023	-0.0415552
HOXA10-AS	-0.645622	1.134	-4.55499	0.000566013	0.0161284	-0.0442421
PLPP3	-1.62604	3.75513	-4.55272	0.000568336	0.0161291	-0.0481886
MGC16275	-0.357645	0.649775	-4.55242	0.00056864	0.0161291	-0.048705
LINC01138	-0.732011	0.935349	-4.55167	0.000569413	0.0161291	-0.0500145
CD24	2.55581	5.68351	4.5516	0.00056948	0.0161291	-0.0501272
AR	-0.760316	0.626021	-4.55142	0.000569668	0.0161291	-0.0504462
SP1	-0.640871	3.54291	-4.55109	0.00057001	0.0161291	-0.0510239
DHODH	-0.598728	0.948937	-4.54852	0.000572659	0.0161683	-0.055493
MYH3	-0.252772	0.269341	-4.54819	0.000572999	0.0161683	-0.0560642
LINC00623	-0.109511	0.106008	-4.54781	0.000573385	0.0161683	-0.0567139
EZH1	-0.595145	2.43795	-4.54401	0.000577333	0.0162608	-0.0633279
CEACAM7	-0.358188	0.218852	-4.54312	0.000578259	0.0162637	-0.0648723
ARHGEF19	-1.25723	2.03355	-4.54186	0.000579579	0.0162637	-0.0670706
TANC1	-1.04422	2.69276	-4.54124	0.000580228	0.0162637	-0.0681489
IL7	-0.847564	0.740009	-4.54109	0.00058038	0.0162637	-0.0684018
LOC606724	-0.431378	0.545198	-4.54062	0.000580876	0.0162637	-0.0692246
ELL2	1.55826	4.23852	4.54008	0.000581443	0.0162637	-0.0701658
NEK9	-0.813883	2.41477	-4.53873	0.000582855	0.0162845	-0.0725036
UST	-0.720884	1.2101	-4.53723	0.000584434	0.0163057	-0.0751111
C7orf57	0.450582	0.282162	4.53648	0.000585228	0.0163057	-0.0764191
MR1	-0.612233	1.28291	-4.53611	0.00058562	0.0163057	-0.0770642
SNORA49	-2.22084	3.34975	-4.53366	0.000588216	0.0163593	-0.0813283
AUH	-0.556703	1.67722	-4.53168	0.000590319	0.016399	-0.0847685
ATRNL1	0.460274	0.303976	4.53051	0.000591569	0.0164134	-0.086806
OR7E37P	-0.356731	0.424274	-4.52994	0.000592184	0.0164134	-0.0878076
GRPEL2	1.24793	2.20426	4.52696	0.000595379	0.0164651	-0.092994
TTYH2	-0.681368	0.711886	-4.52608	0.000596327	0.0164651	-0.0945278
LINC00339	-0.585988	0.973561	-4.52528	0.000597186	0.0164651	-0.0959154
TRMT10B	-0.601333	1.50019	-4.52461	0.000597909	0.0164651	-0.0970822
CTPS2	-0.628754	1.09326	-4.5244	0.000598136	0.0164651	-0.0974476
SNHG14	-0.364916	0.375374	-4.52406	0.000598506	0.0164651	-0.0980437
MAP3K14-AS1	-0.458862	0.562038	-4.52272	0.000599955	0.0164651	-0.100374
TOLLIP-AS1	-0.35874	0.404019	-4.52245	0.000600243	0.0164651	-0.100837
CAPS2	-0.206522	0.189466	-4.52201	0.000600719	0.0164651	-0.101601
ATP6V0E2	-0.891208	0.996126	-4.52193	0.000600807	0.0164651	-0.101743
ADAMTSL4	1.51737	3.47201	4.52054	0.000602324	0.0164881	-0.104173
TTC39A	1.35157	2.26409	4.51884	0.00060417	0.0165201	-0.107123
NUDT16	-0.88366	1.31852	-4.51676	0.000606451	0.0165639	-0.110756
ZNF488	-0.169385	0.132741	-4.51398	0.000609508	0.0166287	-0.115602
PTN	-0.774787	0.663469	-4.51093	0.000612873	0.0167018	-0.120909
TBC1D8	-0.961201	2.72117	-4.50894	0.000615079	0.0167099	-0.124373
TENM3	0.640716	0.83568	4.5089	0.000615126	0.0167099	-0.124446
ZZEF1	-0.551693	2.84808	-4.50881	0.000615229	0.0167099	-0.124608
SIRT5	-0.395461	0.972936	-4.50709	0.000617147	0.0167434	-0.127609
HYKK	-0.248005	0.323831	-4.50637	0.000617949	0.0167465	-0.12886
NLGN1	-0.203352	0.138018	-4.50571	0.000618683	0.0167478	-0.130005
LOC100128386	-0.125376	0.0866662	-4.50321	0.000621492	0.0168051	-0.134372
NFYC-AS1	-0.402415	0.475508	-4.50178	0.000623095	0.0168051	-0.136855
LIG1	-1.01231	1.70278	-4.50077	0.000624237	0.0168051	-0.13862
B3GNT5	1.32605	2.64965	4.50048	0.00062456	0.0168051	-0.139119
RAB39B	-0.0736424	0.0548199	-4.49918	0.000626033	0.0168051	-0.141389
PCDHB9	-0.318393	0.45966	-4.49902	0.000626214	0.0168051	-0.141668
CD52	-0.91912	1.55799	-4.499	0.000626235	0.0168051	-0.141701
SLC5A9	-0.335678	0.367608	-4.49869	0.000626594	0.0168051	-0.142252
ZNF461	-0.322462	0.566287	-4.49832	0.000627008	0.0168051	-0.14289
PARGP1	-0.68713	1.69111	-4.4972	0.000628277	0.016818	-0.144839
FGFBP3	-0.36804	0.322931	-4.49668	0.000628871	0.016818	-0.145749
FAHD2CP	-0.691357	0.629151	-4.49553	0.000630189	0.0168347	-0.147767
CD74	-2.30016	6.38435	-4.49415	0.000631762	0.0168583	-0.150172
BLACAT1	0.700096	0.731504	4.4911	0.000635257	0.0169147	-0.155489
NHLRC3	-0.834956	1.44502	-4.4911	0.000635263	0.0169147	-0.155499
PECR	-0.409218	0.612986	-4.48952	0.000637076	0.0169274	-0.158246
SLAMF7	1.83645	1.93949	4.48947	0.00063713	0.0169274	-0.158328
SELENBP1	-1.38386	1.63629	-4.48798	0.000638851	0.0169298	-0.160928
ADAP2	1.91795	3.47697	4.48777	0.000639097	0.0169298	-0.1613
RTCA-AS1	-0.409583	0.328215	-4.48704	0.000639947	0.0169298	-0.16258
ABHD11-AS1	-0.219052	0.17049	-4.48699	0.000640003	0.0169298	-0.162665
CPQ	-1.21542	2.21668	-4.48547	0.000641765	0.0169485	-0.165315
PI16	-2.67278	1.72059	-4.48518	0.000642101	0.0169485	-0.16582
ALOX5AP	-0.80061	1.00509	-4.48364	0.0006439	0.0169689	-0.168517
LAMA2	-1.54564	2.37029	-4.48333	0.000644264	0.0169689	-0.169062
CSTB	2.7409	6.46995	4.48137	0.000646554	0.0170108	-0.172483
ZC3H6	-0.921903	1.2177	-4.48001	0.000648148	0.0170343	-0.174856
MMACHC	-0.59071	1.01965	-4.47767	0.000650896	0.0170881	-0.178935
ZNF417	-0.640396	1.47698	-4.47551	0.000653452	0.0170948	-0.182713
FAM87B	-0.477956	0.839107	-4.47468	0.000654429	0.0170948	-0.184153
STUM	-0.740968	0.506594	-4.47454	0.000654599	0.0170948	-0.184404
EXOSC7	-0.862553	2.75652	-4.47422	0.000654982	0.0170948	-0.184969
BBS4	-0.634176	1.1848	-4.47325	0.000656136	0.0170948	-0.186665
LINC00963	-1.08659	1.39382	-4.47323	0.000656158	0.0170948	-0.186697
SCARA3	-1.53066	1.57337	-4.47273	0.000656756	0.0170948	-0.187576
ZCCHC2	-0.482501	1.49423	-4.47272	0.000656764	0.0170948	-0.187587
RP1L1	-0.187743	0.169382	-4.46825	0.000662101	0.017202	-0.19539
C22orf39	-0.567707	1.63705	-4.4672	0.000663368	0.017202	-0.197234
LOC100132249	-0.3747	0.439897	-4.46713	0.000663451	0.017202	-0.197354
RNF207	-0.356741	0.416046	-4.46692	0.000663706	0.017202	-0.197724
NUTM2B	-0.916063	1.05064	-4.46473	0.00066635	0.0172465	-0.201558
BBS1	-0.860577	1.73215	-4.46432	0.00066684	0.0172465	-0.202265
FAM95B1	-0.154055	0.128526	-4.46307	0.000668361	0.0172675	-0.204462
RABGEF1	0.8539	3.04781	4.46076	0.000671166	0.0173216	-0.2085
MTERF2	-0.537727	1.16176	-4.4601	0.000671969	0.017324	-0.209653
SCGB1D2	-2.97995	2.1278	-4.45796	0.000674578	0.0173571	-0.213389
ZNF891	-0.401823	0.757165	-4.45788	0.000674679	0.0173571	-0.213533
ZNF302	-0.654414	1.37835	-4.45727	0.000675425	0.017358	-0.214599
ALDH1A1	-1.66353	1.38264	-4.45613	0.000676816	0.0173754	-0.216582
KRT17	5.57651	9.43588	4.45499	0.000678224	0.0173932	-0.218586
SLC19A2	1.00828	2.36616	4.45064	0.000683597	0.0175126	-0.226193
SCARB1	-1.25997	2.1783	-4.44794	0.000686954	0.0175801	-0.230917
NR3C2	-1.19958	0.980643	-4.44711	0.000687989	0.0175824	-0.232367
REPS2	-0.285089	0.36222	-4.44671	0.000688487	0.0175824	-0.233066
RNF222	1.9508	2.33841	4.44449	0.000691269	0.0176187	-0.236953
CABP4	-0.239874	0.232503	-4.44401	0.00069188	0.0176187	-0.237804
SLC25A21-AS1	-0.246033	0.222536	-4.44385	0.000692076	0.0176187	-0.238079
NFIA	-1.18305	2.33007	-4.44281	0.000693387	0.0176203	-0.239902
CHRDL1	-1.84894	1.26179	-4.44265	0.000693588	0.0176203	-0.240182
MAML1	-0.459507	2.79071	-4.43906	0.000698121	0.017717	-0.246463
NVL	-0.679274	1.94837	-4.43696	0.000700791	0.0177663	-0.250143
MOV10	-1.0883	2.47963	-4.43591	0.000702129	0.0177817	-0.251982
LINC00863	-0.597153	1.45486	-4.43457	0.000703837	0.0177987	-0.254325
ZNF747	-0.797554	1.39674	-4.43424	0.000704263	0.0177987	-0.254908
ZNF519	-0.349451	0.322736	-4.43167	0.000707558	0.0178496	-0.259408
HOMER2	1.43022	4.34591	4.43153	0.000707741	0.0178496	-0.259658
CYSLTR2	-0.339381	0.301989	-4.42924	0.000710692	0.0178835	-0.26367
ESR1	-0.198924	0.255371	-4.42844	0.000711731	0.0178835	-0.265078
LONP2	-0.659562	2.9761	-4.4284	0.000711773	0.0178835	-0.265135
KIAA1328	-0.477731	0.937501	-4.42821	0.000712022	0.0178835	-0.265472
DEF6	-1.0484	2.28506	-4.4219	0.000720242	0.0180713	-0.276539
DKK2	-0.432728	0.420406	-4.42008	0.000722632	0.0180759	-0.279734
KIF12	-0.163813	0.236037	-4.41881	0.000724305	0.0180759	-0.281963
RCAN1	2.4157	3.67132	4.41852	0.000724684	0.0180759	-0.282468
NAIP	-1.22523	1.67182	-4.4182	0.000725104	0.0180759	-0.283026
LINC01279	-1.8531	2.02756	-4.41626	0.000727662	0.0180759	-0.286422
SBK1	-0.364216	0.293221	-4.41585	0.000728216	0.0180759	-0.287155
ATP6AP1L	-0.331389	0.403897	-4.41572	0.000728384	0.0180759	-0.287378
NCF2	-0.985211	1.5707	-4.41536	0.000728864	0.0180759	-0.288013
NOV	-1.40086	1.31148	-4.4153	0.000728942	0.0180759	-0.288116
DCN	-2.16901	5.70949	-4.41488	0.0007295	0.0180759	-0.288854
HLA-F	-0.870268	1.06566	-4.41475	0.000729665	0.0180759	-0.289072
GLS2	-0.360041	0.499614	-4.41449	0.000730012	0.0180759	-0.289531
SUSD3	-0.31	0.31163	-4.41445	0.00073007	0.0180759	-0.289607
CLU	-2.99591	3.14819	-4.41258	0.000732553	0.018119	-0.29288
HOMER1	0.851089	1.89963	4.41174	0.000733679	0.0181284	-0.294362
STAC2	-2.39664	1.8981	-4.4096	0.000736533	0.0181561	-0.298106
GDF11	-0.572787	0.83352	-4.40958	0.000736571	0.0181561	-0.298155
LINC01590	-0.363192	0.38126	-4.40923	0.000737037	0.0181561	-0.298764
HIST1H1E	-1.05185	6.5657	-4.40832	0.000738261	0.0181679	-0.300364
DISP1	-0.401633	0.584438	-4.40697	0.00074007	0.0181931	-0.302724
ENDOV	-0.652405	0.959792	-4.40645	0.000740778	0.0181931	-0.303647
B4GALNT3	1.47982	3.1174	4.40576	0.000741702	0.0181975	-0.304848
PIWIL2	-0.244588	0.176297	-4.40479	0.000743012	0.0182113	-0.30655
UPP1	3.67013	3.57174	4.40172	0.000747186	0.0182815	-0.311951
CHPT1	-1.49427	1.76297	-4.40157	0.00074738	0.0182815	-0.312201
HOXA-AS3	-0.165538	0.149532	-4.40041	0.000748971	0.0183021	-0.314251
LOC392196	-0.401274	0.306003	-4.3989	0.000751029	0.018334	-0.316897
VMAC	-0.734786	1.26111	-4.39571	0.000755401	0.0184072	-0.322494
GIGYF2	-0.501154	2.52332	-4.39561	0.000755538	0.0184072	-0.322669
NCALD	-1.20599	1.3955	-4.39449	0.000757078	0.0184192	-0.324632
THBS4	-1.77746	1.555	-4.39416	0.000757545	0.0184192	-0.325227
TMC3-AS1	-0.180876	0.107828	-4.39239	0.000759982	0.0184601	-0.328324
PRPF6	-0.840063	3.75902	-4.39157	0.000761118	0.0184692	-0.329764
USP51	-0.278469	0.310119	-4.39017	0.000763071	0.0184982	-0.332235
PTGER4P2-CDK2AP2P2	-0.072642	0.0894274	-4.3882	0.000765807	0.0185404	-0.335686
GFRA1	-1.53003	0.937905	-4.38747	0.000766832	0.0185404	-0.336976
PRKAG2	-0.766913	1.30095	-4.38728	0.000767093	0.0185404	-0.337304
DNALI1	-0.232145	0.36421	-4.38276	0.000773442	0.0186753	-0.345252
KANSL3	-0.559461	2.31173	-4.38144	0.000775309	0.0186945	-0.347577
CKMT2	-0.563991	0.492598	-4.38111	0.000775774	0.0186945	-0.348154
PRMT7	-0.703179	1.44499	-4.37993	0.000777439	0.0186985	-0.350222
CPEB4	1.12508	3.03154	4.37991	0.000777472	0.0186985	-0.350262
CD3E	-0.7462	1.01585	-4.37921	0.000778465	0.0187039	-0.351493
ZNF573	-0.561086	0.981301	-4.37756	0.000780808	0.0187417	-0.354392
LOC100131496	-0.319363	0.447197	-4.3763	0.00078261	0.0187665	-0.356615
PPM1J	-0.707075	1.10442	-4.37512	0.000784297	0.0187884	-0.35869
PJVK	-0.333523	0.373599	-4.37309	0.000787201	0.0188395	-0.362254
LIPG	2.62046	2.04105	4.3697	0.000792088	0.0189354	-0.368221
ST8SIA1	-0.283408	0.326544	-4.36923	0.000792764	0.0189354	-0.369044
KBTBD7	-0.400483	0.928919	-4.3683	0.000794114	0.0189491	-0.370685
NKAPP1	-0.684026	0.663391	-4.36635	0.000796939	0.0189556	-0.374108
LOC400706	-0.27739	0.233251	-4.36618	0.000797195	0.0189556	-0.374418
CNTFR	-0.824967	0.52037	-4.36597	0.000797497	0.0189556	-0.374784
PODXL2	-0.707662	1.15524	-4.36597	0.0007975	0.0189556	-0.374788
SCARNA2	-1.11251	9.0719	-4.36456	0.00079955	0.0189777	-0.377263
WFS1	-1.06641	1.93245	-4.36426	0.000799987	0.0189777	-0.37779
TRIM35	-0.841904	2.63948	-4.36356	0.000801014	0.0189836	-0.379027
KAT7	-0.743102	3.19386	-4.36051	0.000805477	0.0190708	-0.384384
UNC5CL	-0.298479	0.370365	-4.35963	0.000806775	0.019083	-0.385937
PRMT2	-0.511341	2.38903	-4.35782	0.000809454	0.0190877	-0.389134
GSN	-1.35312	5.33398	-4.35764	0.000809707	0.0190877	-0.389435
ZBTB11-AS1	-0.485621	0.95917	-4.35752	0.000809896	0.0190877	-0.38966
ZMIZ1-AS1	-0.434863	0.474339	-4.35681	0.000810937	0.0190877	-0.390899
FAM86FP	-0.315064	0.549283	-4.35634	0.000811638	0.0190877	-0.391732
B3GNT10	-0.33684	0.567613	-4.35631	0.000811677	0.0190877	-0.391779
KRBA2	-0.615033	1.01108	-4.35559	0.000812749	0.01909	-0.393051
SMA4	-1.43337	2.46543	-4.35511	0.00081346	0.01909	-0.393894
CDHR3	-0.104057	0.0748722	-4.35401	0.000815095	0.01909	-0.39583
ACSF2	-0.855691	1.53171	-4.35366	0.000815619	0.01909	-0.39645
PPP2R2D	-0.522754	1.75566	-4.35349	0.000815867	0.01909	-0.396743
RAP2C-AS1	-0.453804	0.474978	-4.35309	0.000816476	0.01909	-0.397463
RGL1	-0.98727	1.93283	-4.35245	0.000817427	0.0190939	-0.398585
MCF2L2	-0.128382	0.180372	-4.34935	0.000822064	0.0191839	-0.40404
THRSP	-0.263335	0.182464	-4.34855	0.000823264	0.0191905	-0.405446
LINC01569	-0.269902	0.243066	-4.34811	0.000823924	0.0191905	-0.406219
NPY1R	-0.720368	0.498841	-4.34718	0.000825333	0.019205	-0.407867
DYNLL1	1.72439	6.89619	4.34541	0.000828004	0.0192295	-0.410982
LINC01184	-0.54862	1.03798	-4.3454	0.000828023	0.0192295	-0.411005
SLC2A11	-0.385787	0.42368	-4.34411	0.000829972	0.0192295	-0.413272
GUSBP1	-0.842014	1.24236	-4.34389	0.000830312	0.0192295	-0.413666
MLPH	-0.813146	1.02021	-4.34387	0.000830335	0.0192295	-0.413693
PPM1M	-0.897335	1.5919	-4.3405	0.000835472	0.0192745	-0.419641
MFAP4	-2.17496	3.94499	-4.34043	0.000835583	0.0192745	-0.419768
GIMAP2	-0.782279	0.857821	-4.33948	0.000837029	0.0192745	-0.421435
CCBE1	-0.512874	0.433059	-4.33895	0.00083784	0.0192745	-0.422369
SNTB1	-1.07535	1.32779	-4.33893	0.000837862	0.0192745	-0.422395
NLRC3	-0.380423	0.404814	-4.33892	0.000837885	0.0192745	-0.422422
TTC3P1	-0.449208	0.661176	-4.33859	0.000838388	0.0192745	-0.423
CTSF	-1.40362	2.42252	-4.33811	0.00083913	0.0192745	-0.423853
CNNM3	-0.789956	1.46024	-4.33777	0.000839644	0.0192745	-0.424443
LINC01585	-0.142614	0.112208	-4.33742	0.000840187	0.0192745	-0.425067
GP1BA	-0.897995	1.08697	-4.33637	0.000841804	0.019287	-0.426921
ZNF717	-0.446671	1.00188	-4.33585	0.000842598	0.019287	-0.42783
GTF2IRD2	-0.668258	1.24276	-4.3349	0.000844066	0.019287	-0.429509
KCNAB2	-0.884129	0.957386	-4.33337	0.000846428	0.019287	-0.432203
GABPB1-AS1	-0.942627	1.36478	-4.33242	0.000847909	0.019287	-0.433889
DCANP1	-0.25899	0.176007	-4.33208	0.000848424	0.019287	-0.434474
PACRG	-0.21933	0.205959	-4.33192	0.000848679	0.019287	-0.434764
TBC1D3G	0.194479	0.271575	4.33149	0.000849338	0.019287	-0.435513
LYPD2	-1.7472	1.18237	-4.33135	0.000849563	0.019287	-0.435768
P2RY13	-0.594902	0.493419	-4.33093	0.000850213	0.019287	-0.436505
C1orf226	-0.505737	0.617731	-4.33092	0.000850235	0.019287	-0.43653
SYTL3	-0.523297	0.904404	-4.33076	0.000850476	0.019287	-0.436803
BNIP3	2.38082	4.19377	4.33041	0.000851023	0.019287	-0.437424
EFCAB2	-0.343067	0.435068	-4.32797	0.00085483	0.0193309	-0.441728
IGFL1	3.88229	3.46171	4.32766	0.000855323	0.0193309	-0.442284
CD248	-2.31005	3.50775	-4.32764	0.000855341	0.0193309	-0.442304
CARD18	-0.624164	0.856741	-4.32624	0.000857547	0.0193543	-0.444788
ARFGEF3	-0.694725	0.651059	-4.32555	0.000858625	0.0193543	-0.445999
ZNF790	-0.543987	0.945351	-4.32521	0.000859151	0.0193543	-0.44659
ZNF236	-0.378465	1.55682	-4.32377	0.000861432	0.0193543	-0.449146
B3GALNT1	-0.574429	0.692014	-4.32363	0.000861646	0.0193543	-0.449386
MXD1	2.13002	3.32243	4.32342	0.00086197	0.0193543	-0.449749
KLK12	2.08559	1.4312	4.32299	0.000862651	0.0193543	-0.450509
FBF1	-0.699343	0.958138	-4.32294	0.000862732	0.0193543	-0.450601
GPR27	-0.63768	0.511884	-4.32124	0.000865417	0.0193966	-0.453596
LSAMP	-0.361678	0.432136	-4.31971	0.000867852	0.0194333	-0.456306
L3MBTL1	-0.531261	0.761946	-4.3185	0.000869774	0.0194585	-0.458439
MAPT	-0.551779	0.455011	-4.3144	0.000876319	0.0195706	-0.465669
FRG2EP	0.201974	0.111797	4.31436	0.000876389	0.0195706	-0.465746
NDUFB2-AS1	-0.24501	0.467294	-4.31291	0.000878727	0.0196048	-0.468314
SDHAP3	-0.54737	0.873295	-4.31229	0.000879726	0.0196091	-0.46941
TUBB4A	-0.43826	0.270855	-4.31083	0.000882066	0.0196433	-0.471972
LINC00869	-0.430794	0.582862	-4.30762	0.000887277	0.0197413	-0.477652
PCDHB12	-0.344955	0.464755	-4.30574	0.000890332	0.0197912	-0.480966
HPS4	-0.47257	2.14389	-4.30461	0.000892185	0.0198143	-0.482971
LOC100288911	-0.431388	0.66906	-4.30382	0.000893466	0.0198247	-0.484355
ATF7IP	-0.679557	2.68289	-4.30265	0.000895386	0.0198472	-0.486424
ABAT	-0.278059	0.406939	-4.30174	0.000896883	0.0198472	-0.488035
LINC00885	-0.566214	0.581718	-4.30107	0.00089799	0.0198472	-0.489225
TOGARAM1	-0.597488	1.58258	-4.30074	0.000898523	0.0198472	-0.489797
HOXC8	-0.521273	0.934284	-4.30049	0.000898933	0.0198472	-0.490236
ARC	0.691063	0.607439	4.29949	0.000900585	0.0198472	-0.492007
LINC02447	-0.0837637	0.0690705	-4.29917	0.00090111	0.0198472	-0.492569
CRTAP	-1.3031	3.25721	-4.29892	0.000901523	0.0198472	-0.493012
CENPV	-0.514513	0.575381	-4.29875	0.00090181	0.0198472	-0.493319
PIFO	-0.176711	0.169566	-4.29656	0.000905442	0.0199091	-0.497194
GALNT3	1.19963	2.2049	4.29591	0.000906514	0.0199147	-0.498335
LOC100132356	-0.68994	1.10754	-4.29536	0.00090743	0.0199169	-0.499309
ARHGAP15	-0.555296	0.741272	-4.29471	0.000908519	0.0199228	-0.500466
C17orf75	-0.319845	0.819858	-4.29394	0.000909801	0.019933	-0.501825
CD5	-0.64025	0.711084	-4.29225	0.000912624	0.0199615	-0.504812
PRKCA	-0.534442	1.15745	-4.29187	0.000913249	0.0199615	-0.505473
DPYD	-1.07274	1.64895	-4.29169	0.000913563	0.0199615	-0.505804
MT1X	-2.49754	5.3643	-4.29112	0.00091451	0.0199633	-0.506804
FAM118A	-1.0081	1.52149	-4.29021	0.000916044	0.0199633	-0.50842
FAM90A1	-0.265917	0.190757	-4.28904	0.000917998	0.0199633	-0.510474
GPRC5A	2.56211	2.50921	4.28881	0.000918395	0.0199633	-0.510891
LIPT1	-0.416787	0.628281	-4.28845	0.000919001	0.0199633	-0.511527
NPHP3	-0.586314	1.33913	-4.28835	0.000919171	0.0199633	-0.511705
BCAN	-0.793263	0.483906	-4.28822	0.00091938	0.0199633	-0.511925
ROPN1B	-0.494285	0.360798	-4.28298	0.00092827	0.0201384	-0.521204
LCE5A	-2.2982	1.8719	-4.28116	0.000931374	0.0201628	-0.524423
GATAD1	-0.604819	1.73951	-4.28112	0.000931433	0.0201628	-0.524485
FLJ46875	-0.313623	0.450676	-4.28086	0.000931874	0.0201628	-0.524941
RGPD4	-0.0826805	0.084933	-4.28029	0.00093286	0.0201656	-0.52596
CRACR2A	-1.04596	0.842182	-4.27982	0.000933662	0.0201656	-0.526789
SYNE2	-1.06509	3.44207	-4.27902	0.000935041	0.0201775	-0.528212
MIA	-1.19085	0.819419	-4.27792	0.000936922	0.0202002	-0.53015
ZNF831	-0.161239	0.152583	-4.27687	0.000938733	0.0202214	-0.532012
POLA2	-0.69594	1.28722	-4.27531	0.000941429	0.0202615	-0.534778
RGPD6	-0.323966	0.371362	-4.27287	0.000945645	0.0203317	-0.539086
TIGD1	-0.738215	0.985596	-4.27246	0.000946358	0.0203317	-0.539813
CXCR5	-0.417406	0.434632	-4.27173	0.000947623	0.0203365	-0.541102
RABL2A	-0.574451	0.8284	-4.2713	0.000948371	0.0203365	-0.541862
LIG4	0.613171	1.19755	4.27047	0.000949819	0.0203365	-0.543334
ZNF879	-0.285657	0.500353	-4.27041	0.000949922	0.0203365	-0.543438
ARHGAP31	-1.1132	2.16825	-4.26451	0.000960281	0.0205402	-0.553896
LOC103344931	-0.470789	1.27943	-4.26342	0.000962189	0.0205505	-0.555811
SNORA59A	-0.480244	0.576729	-4.2628	0.000963293	0.0205505	-0.556916
SNORA59B	-0.480244	0.576729	-4.2628	0.000963293	0.0205505	-0.556916
FAM122C	-0.137576	0.219743	-4.26151	0.000965577	0.0205812	-0.5592
HACL1	-0.601418	1.6595	-4.26059	0.000967214	0.0205846	-0.560833
MDN1	-0.774123	2.50051	-4.26038	0.000967588	0.0205846	-0.561206
PTGDR2	-0.203219	0.178804	-4.26	0.000968268	0.0205846	-0.561883
ITK	-0.414743	0.394028	-4.25756	0.000972605	0.0206519	-0.566194
AGBL5	-0.65513	1.8353	-4.25714	0.000973359	0.0206519	-0.566941
LRRC2	-0.517533	0.3488	-4.25679	0.000973977	0.0206519	-0.567553
UBE2D4	-0.593513	1.57061	-4.25606	0.000975293	0.0206618	-0.568855
F13A1	-2.13633	2.87642	-4.25336	0.000980134	0.0207213	-0.573629
MTERF4	-0.574127	1.50342	-4.25327	0.000980309	0.0207213	-0.573801
PAXIP1-AS2	-0.468842	0.769554	-4.25278	0.000981179	0.0207213	-0.574657
LOC105379252	-0.105593	0.0876313	-4.25261	0.000981502	0.0207213	-0.574974
CBX7	-1.402	1.98238	-4.25209	0.000982442	0.0207231	-0.575897
LOC100506124	-0.798879	0.762863	-4.2506	0.000985126	0.0207618	-0.578528
ANKMY2	-0.739869	1.35247	-4.24932	0.000987453	0.0207742	-0.580803
DLGAP3	0.889272	0.547001	4.24926	0.00098755	0.0207742	-0.580898
OSER1-DT	-0.572748	0.705245	-4.24883	0.00098834	0.0207742	-0.581669
PTPRJ	-0.906563	1.17174	-4.24839	0.000989128	0.0207742	-0.582437
CCDC71	-0.72922	2.29054	-4.24782	0.000990172	0.0207783	-0.583455
LINC00910	-0.194183	0.277405	-4.24664	0.000992316	0.0207824	-0.58554
BCL9	-0.634001	1.55979	-4.24635	0.000992846	0.0207824	-0.586055
SKIL	0.944111	2.60622	4.24631	0.000992926	0.0207824	-0.586133
PCF11-AS1	-0.436988	0.451052	-4.24413	0.000996905	0.0208359	-0.589989
STK32A	-0.497762	0.394951	-4.24398	0.000997195	0.0208359	-0.590269
KIT	-1.60362	1.97014	-4.24312	0.00099876	0.0208507	-0.591782
MRPS25	-0.69986	2.13393	-4.24046	0.00100367	0.0209131	-0.596506
C1QL3	-0.199038	0.267637	-4.23974	0.001005	0.0209131	-0.597788
TAMM41	-0.564367	1.4298	-4.23853	0.00100724	0.0209131	-0.599932
ZNF615	-0.433292	0.748455	-4.23847	0.00100734	0.0209131	-0.600029
ARMCX4	-0.376853	0.498051	-4.23842	0.00100743	0.0209131	-0.600115
LINC01011	-0.355956	0.463574	-4.23823	0.00100778	0.0209131	-0.600456
BRF2	-0.671066	1.3805	-4.23794	0.00100834	0.0209131	-0.600982
NRG2	-0.52095	0.615834	-4.23778	0.00100862	0.0209131	-0.601251
SLC27A2	-0.137983	0.104832	-4.23691	0.00101024	0.020929	-0.602805
TIGD7	-0.413602	0.512947	-4.23632	0.00101134	0.020934	-0.603852
TCAF1	-0.948261	2.18906	-4.23555	0.00101277	0.0209368	-0.605216
ZNF880	-0.867269	1.0389	-4.23519	0.00101345	0.0209368	-0.605857
DTX4	-0.791747	0.915603	-4.23486	0.00101405	0.0209368	-0.606435
CYP4F12	-1.58905	1.9978	-4.2339	0.00101584	0.0209559	-0.608135
KRT6B	5.89136	9.66656	4.2326	0.00101829	0.0209886	-0.610453
HOXA10	-0.512236	0.8302	-4.23077	0.00102171	0.0210414	-0.613692
KMT2E-AS1	-0.530133	1.67461	-4.22915	0.00102476	0.0210863	-0.616561
TGFBR3	-1.75639	2.48426	-4.22746	0.00102796	0.0211182	-0.619567
SLC6A11	0.844149	1.31578	4.22727	0.00102831	0.0211182	-0.619898
LINC01605	1.11999	1.13734	4.22696	0.00102891	0.0211182	-0.620459
SLC9A8	-0.51256	1.26775	-4.22504	0.00103255	0.0211669	-0.623865
LOC728730	-0.361391	0.462319	-4.22479	0.00103302	0.0211669	-0.624304
C2CD5	-0.722592	1.80634	-4.22324	0.00103596	0.0211921	-0.627049
C10orf143	-0.223963	0.397676	-4.22319	0.00103607	0.0211921	-0.627144
ZSWIM5	-0.359612	0.388134	-4.22259	0.00103722	0.0211921	-0.628214
CLDN17	2.17626	1.46931	4.2204	0.0010414	0.0211921	-0.632091
CHADL	-0.534682	0.492988	-4.2203	0.00104159	0.0211921	-0.63227
HCG26	-0.344452	0.298234	-4.22003	0.00104212	0.0211921	-0.63276
TMEM139	-0.433931	0.471275	-4.21908	0.00104394	0.0211921	-0.634442
SMCR8	-0.429832	2.16056	-4.21874	0.00104459	0.0211921	-0.635043
PARTICL	-0.513946	0.942092	-4.21865	0.00104477	0.0211921	-0.635209
MFSD4A	-1.12131	0.991216	-4.21862	0.00104483	0.0211921	-0.635264
LAMB2P1	-0.531166	0.521765	-4.21838	0.00104528	0.0211921	-0.635679
ZNF470	-0.2303	0.499457	-4.21831	0.00104542	0.0211921	-0.635809
FLJ37035	-0.247886	0.240238	-4.21785	0.0010463	0.0211921	-0.636623
SERPINB2	2.17444	4.37019	4.21779	0.00104643	0.0211921	-0.636736
CD33	-0.616102	0.665222	-4.21687	0.0010482	0.0212104	-0.63837
TAS2R4	-0.617073	0.76063	-4.21604	0.00104979	0.021225	-0.639834
HMGCS2	-1.0198	0.651546	-4.2132	0.0010553	0.0212842	-0.64488
MRC1	-1.5438	1.86964	-4.21306	0.00105558	0.0212842	-0.645132
KCNN4	-1.37017	1.40929	-4.21249	0.00105668	0.0212842	-0.646136
NBPF1	-1.03022	2.10308	-4.21232	0.00105702	0.0212842	-0.646449
DLEU2L	-0.274941	0.33899	-4.21228	0.00105709	0.0212842	-0.646513
LRAT	0.866444	0.399477	4.21096	0.00105966	0.0213022	-0.648854
SETDB2-PHF11	-0.303069	1.00879	-4.21093	0.00105973	0.0213022	-0.648922
TAS2R5	-0.502209	0.68865	-4.21032	0.00106092	0.0213085	-0.65
SOX10	-1.58424	1.3315	-4.20961	0.0010623	0.0213187	-0.651257
LOC101929767	-0.503462	0.720828	-4.20832	0.00106482	0.0213517	-0.653542
ME1	1.60629	2.92458	4.20787	0.00106572	0.0213521	-0.654355
RAB3A	-0.412157	0.611803	-4.20653	0.00106835	0.0213872	-0.656731
RBM15	-0.746568	2.24984	-4.20591	0.00106958	0.0213942	-0.657837
LINC01058	-0.238601	0.15843	-4.20532	0.00107073	0.0213997	-0.658877
PTPRCAP	-1.05787	1.52197	-4.20483	0.00107171	0.0214017	-0.659758
FAM86EP	-0.297334	0.539866	-4.2034	0.00107454	0.0214406	-0.662298
RIMS4	-0.156101	0.103096	-4.20286	0.0010756	0.0214442	-0.66325
TRPM1	-0.580371	0.357397	-4.20046	0.00108036	0.0215126	-0.667511
C2CD3	-0.55446	1.46224	-4.19995	0.00108139	0.0215126	-0.668429
HEIH	-0.838322	2.31628	-4.1998	0.00108168	0.0215126	-0.668683
KCNJ2	-0.741617	0.982476	-4.19931	0.00108267	0.0215147	-0.669565
CD3G	-0.377678	0.37209	-4.19881	0.00108367	0.0215171	-0.670458
PPP2R5B	0.973322	2.43037	4.19743	0.00108641	0.021553	-0.672894
SLC29A2	-0.50005	0.561348	-4.19702	0.00108725	0.021553	-0.673638
NSD3	-0.409573	2.54646	-4.19626	0.00108876	0.0215654	-0.674975
TMEM144	-0.44794	0.705867	-4.19496	0.00109139	0.0215858	-0.677302
SAYSD1	-0.410789	0.986806	-4.19487	0.00109156	0.0215858	-0.677456
AQP9	-1.36986	1.50349	-4.19351	0.00109431	0.0216226	-0.679878
ST7-AS1	-0.399347	0.563081	-4.19212	0.00109712	0.0216573	-0.682352
JAK2	-0.627608	2.01356	-4.19158	0.0010982	0.0216573	-0.683297
LINC00278	-0.73775	0.999433	-4.19132	0.00109873	0.0216573	-0.68377
FAHD2A	-0.58969	1.71235	-4.18998	0.00110145	0.021676	-0.686153
HTT	-0.441898	2.91757	-4.18959	0.00110223	0.021676	-0.686837
OTULINL	-0.368678	0.61533	-4.18954	0.00110235	0.021676	-0.686938
DAPK1	-0.988125	1.15068	-4.18901	0.00110342	0.0216762	-0.687876
ZNF418	-0.533055	0.724892	-4.18854	0.00110437	0.0216762	-0.688705
IPCEF1	-0.284703	0.309737	-4.18822	0.00110503	0.0216762	-0.689281
LOC100652758	-0.359917	0.411637	-4.18772	0.00110605	0.0216788	-0.690169
UBL7-AS1	-0.630062	1.17577	-4.18613	0.00110929	0.0217081	-0.692993
ZNF528-AS1	-0.423216	0.376859	-4.18611	0.00110933	0.0217081	-0.693025
CHAF1A	-0.824693	1.68827	-4.18554	0.00111051	0.0217139	-0.694053
USP49	-0.335018	0.763723	-4.18501	0.0011116	0.0217176	-0.694991
FAAH2	-0.851681	1.54211	-4.18327	0.00111517	0.0217628	-0.698089
FAM221A	-0.466427	0.489379	-4.18277	0.00111619	0.0217628	-0.698968
MARF1	-0.473885	2.90098	-4.18217	0.00111743	0.0217628	-0.700036
ZNF528	-0.630611	0.932903	-4.18165	0.00111851	0.0217628	-0.700966
FLJ37453	-0.326859	0.770325	-4.1815	0.00111881	0.0217628	-0.70123
CCNE1	0.685341	0.899783	4.18128	0.00111927	0.0217628	-0.701624
BEND5	-0.415148	0.387419	-4.18026	0.00112137	0.0217863	-0.703435
MTRNR2L4	-0.126438	0.0761661	-4.179	0.00112398	0.0218004	-0.705674
SUOX	-0.765567	1.34745	-4.17882	0.00112435	0.0218004	-0.705994
PIK3R1	-1.55329	2.79531	-4.17862	0.00112478	0.0218004	-0.706363
ZNF530	-0.307581	0.435364	-4.17762	0.00112685	0.0218231	-0.708134
C1QTNF4	-0.336954	0.328505	-4.17717	0.00112779	0.021824	-0.708939
TPM3P9	-0.541512	1.10676	-4.17634	0.00112951	0.0218399	-0.710407
LOC101929657	-0.086294	0.0754834	-4.17587	0.0011305	0.0218417	-0.71125
WBP2NL	-0.263028	0.167271	-4.17481	0.00113271	0.0218483	-0.713135
ADAM22	-0.23585	0.220304	-4.17477	0.00113281	0.0218483	-0.713218
TMED8	-0.457716	1.32272	-4.17442	0.00113353	0.0218483	-0.713831
KAT14	-0.641339	1.69917	-4.17385	0.00113472	0.021854	-0.714846
ARL5B	1.03649	1.90037	4.17176	0.0011391	0.0218787	-0.718561
RUNX3	-1.05787	1.55029	-4.17126	0.00114016	0.0218787	-0.719451
TERC	-1.41285	4.67161	-4.17092	0.00114088	0.0218787	-0.720063
TMEM43	-0.509121	4.3115	-4.17078	0.00114118	0.0218787	-0.720316
LIFR	-1.58135	1.3437	-4.16947	0.00114394	0.0218787	-0.72265
ANKRD61	-0.442505	0.629429	-4.16928	0.00114435	0.0218787	-0.722987
BEST1	-0.517811	0.54233	-4.16917	0.00114458	0.0218787	-0.723183
SLC26A5	-0.26161	0.181477	-4.16722	0.00114869	0.0218787	-0.726644
NFIB	-1.55742	2.89562	-4.16722	0.0011487	0.0218787	-0.726646
GDF9	-0.076175	0.11091	-4.16719	0.00114876	0.0218787	-0.726704
SPI1	-1.78392	2.11402	-4.16706	0.00114904	0.0218787	-0.726937
SMIM10L2A	-0.429446	0.454566	-4.16706	0.00114905	0.0218787	-0.726942
POLR3G	1.09886	1.50181	4.16691	0.00114936	0.0218787	-0.7272
CECR7	-0.724912	0.96796	-4.16691	0.00114936	0.0218787	-0.727202
HCG11	-0.382499	0.828377	-4.16685	0.00114948	0.0218787	-0.727304
ASGR1	-0.473708	0.437658	-4.16589	0.00115152	0.0218796	-0.729013
GOLGA8IP	-0.335013	0.340819	-4.16578	0.00115177	0.0218796	-0.729223
JRK	-0.760398	1.48294	-4.16556	0.00115222	0.0218796	-0.729598
PSPC1	-0.456764	1.89998	-4.16479	0.00115387	0.0218917	-0.730979
BOLA1	-0.82906	1.62402	-4.1644	0.0011547	0.0218917	-0.731672
SFRP2	-2.25927	3.74405	-4.164	0.00115555	0.0218917	-0.732385
NUTM2D	-0.835042	1.18472	-4.16119	0.00116156	0.0219884	-0.737384
PHF2	-0.801515	2.461	-4.15981	0.00116454	0.0220277	-0.739852
MYEOV	-0.87867	0.56299	-4.15895	0.00116638	0.0220454	-0.741376
TMEM176A	-1.76273	1.84228	-4.15809	0.00116824	0.0220635	-0.742914
FAM111A-DT	-0.363235	0.61107	-4.15674	0.00117115	0.0221012	-0.745308
TSPY26P	-0.39237	0.481158	-4.15604	0.00117267	0.0221129	-0.746564
VSIG4	-1.86124	1.32372	-4.1556	0.00117363	0.0221137	-0.747347
SMARCD3	-1.13291	1.54182	-4.15449	0.00117603	0.022122	-0.749321
PRH1-PRR4	-0.614128	0.57193	-4.15396	0.00117719	0.022122	-0.750274
SKOR1	-0.250227	0.209423	-4.15359	0.001178	0.022122	-0.750935
ARSG	-0.683125	1.16875	-4.15346	0.00117829	0.022122	-0.751169
TMEM63A	-1.163	2.21672	-4.15331	0.0011786	0.022122	-0.751428
LOC103908605	-0.613678	0.479887	-4.15158	0.00118238	0.0221759	-0.754516
PAQR8	-0.34951	0.523783	-4.15098	0.0011837	0.0221834	-0.755587
LRP6	-0.724509	1.9552	-4.14996	0.00118593	0.0222001	-0.757401
EIF3J-DT	-0.503149	1.04167	-4.14974	0.00118641	0.0222001	-0.757792
AGTR1	-0.520663	0.361054	-4.14722	0.00119194	0.0222865	-0.762279
SPDEF	-0.938726	0.679898	-4.14644	0.00119367	0.0223016	-0.763672
USP30	-0.5891	1.29936	-4.14301	0.00120126	0.0224193	-0.769789
CA1	-0.121775	0.0927263	-4.14251	0.00120237	0.0224193	-0.770678
ZNF772	-0.492328	0.798118	-4.14187	0.00120381	0.0224193	-0.771827
EAF1	1.07969	3.08649	4.14129	0.0012051	0.0224193	-0.772861
SNORA50C	-0.681602	1.06455	-4.14112	0.00120547	0.0224193	-0.773156
TMEM243	-0.638682	1.53559	-4.14091	0.00120595	0.0224193	-0.77354
KANTR	-0.940854	1.19615	-4.14064	0.00120654	0.0224193	-0.774017
SPG11	-0.533205	2.62475	-4.14024	0.00120743	0.0224193	-0.774725
LOC401261	-0.757291	1.06441	-4.1396	0.00120887	0.0224193	-0.77587
DCLK1	-0.745761	0.556366	-4.13946	0.00120917	0.0224193	-0.776111
OSGEPL1	-0.446189	0.75933	-4.13882	0.0012106	0.0224289	-0.777255
BTN3A2	-1.03202	1.70781	-4.13813	0.00121215	0.0224404	-0.778483
RNF39	1.48552	1.49954	4.13711	0.00121445	0.0224508	-0.780313
GCA	-0.639654	0.610231	-4.13706	0.00121455	0.0224508	-0.780395
XYLT2	-1.01389	2.03974	-4.1364	0.00121603	0.0224611	-0.78157
WDFY3-AS2	-0.182208	0.326514	-4.13556	0.00121794	0.0224769	-0.783077
TSEN2	-0.537382	1.23873	-4.1352	0.00121873	0.0224769	-0.783708
TNFSF15	-0.176477	0.234784	-4.13469	0.00121989	0.0224812	-0.784623
ZNF575	-0.386015	0.695568	-4.1342	0.00122101	0.0224848	-0.785505
LDLRAD3	-0.423338	2.38574	-4.13328	0.00122307	0.0225058	-0.787133
OR1F12	-0.0842693	0.0599337	-4.13019	0.0012301	0.0226108	-0.792656
ZNF490	-0.395559	1.19198	-4.12995	0.00123063	0.0226108	-0.793075
CLCC1	-0.600527	2.04796	-4.12905	0.00123269	0.0226315	-0.794683
TATDN3	-0.608421	1.15377	-4.12774	0.00123568	0.0226526	-0.797018
TALAM1	0.95576	9.28387	4.12703	0.00123731	0.0226526	-0.798293
TACR1	-0.796675	0.953569	-4.12702	0.00123734	0.0226526	-0.798314
ZMYM3	-0.70893	1.5933	-4.12692	0.00123756	0.0226526	-0.798486
PDLIM7	1.55492	3.89217	4.12612	0.00123938	0.0226599	-0.799908
TMEM40	1.59379	3.81034	4.12588	0.00123995	0.0226599	-0.80035
CHRNG	-0.48164	0.442815	-4.12553	0.00124075	0.0226599	-0.800968
RABL2B	-0.653499	1.55665	-4.12466	0.00124276	0.0226796	-0.802528
CLEC2D	-0.528275	0.640596	-4.12343	0.00124558	0.0226916	-0.804718
ZNF3	-0.601197	1.78693	-4.12287	0.00124687	0.0226916	-0.805711
RBL2	-0.642333	3.14525	-4.12257	0.00124756	0.0226916	-0.806247
PLAC9	-1.74786	2.15196	-4.12251	0.00124771	0.0226916	-0.806359
CASC8	-0.0767733	0.0677543	-4.12235	0.00124807	0.0226916	-0.80664
H1FNT	-0.0866259	0.0541224	-4.1217	0.00124958	0.0227005	-0.807805
NPY6R	-0.159115	0.112378	-4.12133	0.00125042	0.0227005	-0.808456
MAN1C1	-1.09277	1.33003	-4.11837	0.00125731	0.0228085	-0.813749
PTPRT	-0.206864	0.148215	-4.11656	0.00126152	0.0228667	-0.816974
SKIDA1	-0.114932	0.180046	-4.11619	0.0012624	0.0228667	-0.817642
ZNF414	-0.761091	1.86788	-4.11184	0.0012726	0.0230279	-0.825407
CATSPERG	-0.259803	0.271262	-4.1112	0.00127411	0.0230279	-0.82655
NEMP1	-0.663926	1.30632	-4.11119	0.00127413	0.0230279	-0.826562
CCDC85A	-0.386531	0.449472	-4.11048	0.0012758	0.0230348	-0.827827
KRT6C	5.64184	8.96948	4.11023	0.0012764	0.0230348	-0.828279
CACNA2D1	-0.584116	0.740128	-4.10911	0.00127906	0.0230518	-0.830283
LOC100996740	-0.910532	1.21742	-4.10903	0.00127924	0.0230518	-0.830418
MDGA2	-0.0536248	0.0372773	-4.10781	0.00128213	0.0230737	-0.832596
FAM222A	-0.4112	0.518198	-4.10772	0.00128235	0.0230737	-0.832758
LRIG3	-0.977394	3.18745	-4.10707	0.00128391	0.0230766	-0.833931
NRTN	-0.630072	0.845889	-4.10684	0.00128444	0.0230766	-0.834334
GPAM	-0.455108	0.867863	-4.10646	0.00128535	0.0230766	-0.835015
ZNF333	-0.374984	0.725606	-4.10568	0.00128722	0.0230932	-0.836415
NGF	0.679404	0.817644	4.10512	0.00128856	0.0231002	-0.837416
FBLN5	-1.61451	2.64809	-4.10444	0.00129018	0.0231122	-0.838627
ZFAND4	-0.411257	0.933609	-4.10375	0.00129182	0.0231159	-0.839851
TMEM159	-0.691018	3.15476	-4.10356	0.00129228	0.0231159	-0.840198
TMEM143	-0.458918	0.738873	-4.10118	0.001298	0.0231786	-0.844458
ZNF286B	-0.205753	0.31945	-4.10061	0.00129936	0.0231786	-0.845461
ZNF709	-0.298319	0.47946	-4.10001	0.0013008	0.0231786	-0.846533
GOLGA8H	-0.295099	0.250152	-4.09973	0.00130148	0.0231786	-0.847034
ZNF791	-0.680444	2.14188	-4.09933	0.00130244	0.0231786	-0.847746
TTC9C	-0.584179	1.83628	-4.09919	0.00130278	0.0231786	-0.847996
ZNF704	-0.789216	1.31032	-4.09906	0.0013031	0.0231786	-0.848232
GOLGA6A	-0.0577102	0.0339911	-4.09894	0.0013034	0.0231786	-0.848456
LINC00269	0.126102	0.0540435	4.09851	0.00130442	0.0231799	-0.849211
NDUFA6-DT	-0.675478	1.43274	-4.09563	0.00131142	0.023272	-0.854368
LINC00707	1.08083	0.580687	4.09559	0.00131152	0.023272	-0.854441
GEMIN4	-0.714612	2.48951	-4.09498	0.001313	0.023275	-0.855533
LRIG2	-0.698696	2.0137	-4.0947	0.00131368	0.023275	-0.856034
TBX18	-0.820912	0.996712	-4.09401	0.00131536	0.023275	-0.857263
ZSCAN18	-1.04538	1.35167	-4.09395	0.0013155	0.023275	-0.857368
TRIM73	-0.513978	0.561471	-4.09183	0.00132068	0.0233379	-0.861156
OTUD7B	-0.598356	1.79802	-4.09164	0.00132117	0.0233379	-0.861508
SMIM10L2B	-0.44093	0.596636	-4.09132	0.00132193	0.0233379	-0.862068
NPPA-AS1	-0.366401	0.468167	-4.0907	0.00132345	0.0233429	-0.863174
ACSM1	-0.125068	0.120457	-4.09043	0.00132413	0.0233429	-0.86367
MTMR4	-0.543593	2.45204	-4.08988	0.00132546	0.0233494	-0.864638
SNORA53	-1.62747	3.60789	-4.0881	0.00132986	0.02337	-0.867834
TNFRSF12A	1.83361	3.08046	4.08723	0.00133202	0.02337	-0.869393
NCOR1	-0.471131	3.23065	-4.0865	0.0013338	0.02337	-0.870685
PINK1-AS	-0.649679	1.23724	-4.08612	0.00133476	0.02337	-0.871375
CCL19	-2.08818	1.70202	-4.08585	0.00133541	0.02337	-0.871843
ABHD10	-0.651861	1.1414	-4.08565	0.00133591	0.02337	-0.872203
NBPF11	-0.534157	1.42898	-4.08555	0.00133617	0.02337	-0.872393
NIPSNAP3B	-0.226374	0.255821	-4.0854	0.00133654	0.02337	-0.872663
ASGR2	-0.352929	0.311386	-4.0853	0.00133677	0.02337	-0.872829
LOC101929066	-0.0782965	0.0678581	-4.08529	0.0013368	0.02337	-0.872849
IL17D	-0.608028	0.49205	-4.08447	0.00133885	0.02337	-0.874327
CTXND1	-0.154978	0.106203	-4.08439	0.00133905	0.02337	-0.874469
KMT2A	-0.855454	2.67033	-4.08437	0.0013391	0.02337	-0.874507
FAT1	0.826723	4.31491	4.08386	0.00134035	0.023375	-0.875402
SLC27A1	-1.07018	1.72584	-4.08109	0.00134725	0.0234786	-0.880356
TMEM266	-0.661013	0.56091	-4.08009	0.00134976	0.0235056	-0.882151
RGS6	-0.21301	0.157202	-4.07945	0.00135137	0.0235167	-0.883296
RHOD	1.78185	4.71437	4.07859	0.00135353	0.0235371	-0.884835
HLA-F-AS1	-0.102632	0.0954345	-4.07811	0.00135473	0.0235371	-0.885693
CACNA2D2	-0.320073	0.320719	-4.07725	0.00135689	0.0235371	-0.887226
SERPINB11	0.644053	0.293986	4.07718	0.00135707	0.0235371	-0.887353
CEP128	-0.549107	0.801131	-4.07678	0.00135807	0.0235371	-0.888066
TSC22D2	1.20371	3.35438	4.07668	0.00135834	0.0235371	-0.888255
RRAGB	-0.568855	1.5492	-4.07544	0.00136146	0.0235744	-0.890466
ZNF568	-0.316555	0.462219	-4.07339	0.00136665	0.0236064	-0.894136
LNCTAM34A	-0.331308	0.323728	-4.07316	0.00136725	0.0236064	-0.894556
KY	-1.04567	0.638204	-4.07311	0.00136736	0.0236064	-0.894637
VWA8	-0.647266	1.71368	-4.07253	0.00136883	0.0236064	-0.895674
TSPOAP1-AS1	-0.193623	0.220552	-4.07223	0.00136961	0.0236064	-0.896218
SMYD3	-0.739432	1.45462	-4.07185	0.00137056	0.0236064	-0.896887
SARM1	-0.762046	0.876605	-4.07153	0.00137139	0.0236064	-0.897475
SLC16A8	-0.282329	0.425365	-4.07142	0.00137167	0.0236064	-0.897667
ZBTB18	-0.537848	1.26016	-4.07092	0.00137294	0.0236064	-0.898562
MELTF-AS1	-0.542208	0.468788	-4.0709	0.001373	0.0236064	-0.898601
LOC101928882	-0.498474	0.325697	-4.07018	0.00137484	0.0236214	-0.899891
TRIM58	0.536992	0.429268	4.06968	0.0013761	0.0236237	-0.900778
CIITA	-1.24809	1.61814	-4.06936	0.00137691	0.0236237	-0.901343
SLIT2	-0.651763	1.33914	-4.06878	0.0013784	0.0236326	-0.902386
C11orf45	-0.515094	0.700797	-4.06797	0.00138048	0.0236516	-0.90384
CX3CR1	-0.282183	0.393496	-4.06706	0.00138282	0.0236607	-0.905471
SNORA31	0.929291	1.29667	4.06692	0.00138317	0.0236607	-0.905718
PCDHB18P	-0.311029	0.48361	-4.06655	0.00138411	0.0236607	-0.906374
IFT22	-0.671104	1.24067	-4.06625	0.0013849	0.0236607	-0.906918
PIWIL4	-0.226396	0.229665	-4.0636	0.00139173	0.0237374	-0.911666
GLI4	-0.641156	1.56367	-4.06345	0.00139211	0.0237374	-0.911927
SLC13A3	-0.268404	0.317444	-4.06237	0.00139491	0.0237374	-0.913862
IER3	1.71381	2.2324	4.06237	0.00139492	0.0237374	-0.913871
SCARNA17	-0.788204	5.86742	-4.06211	0.00139558	0.0237374	-0.914323
ZNF304	-0.411414	1.38687	-4.0619	0.00139614	0.0237374	-0.91471
SYT12	-0.228347	0.199189	-4.06166	0.00139675	0.0237374	-0.915136
ALS2	-0.352821	1.46385	-4.0612	0.00139796	0.0237374	-0.915965
ZNF44	-0.614748	1.48062	-4.061	0.00139846	0.0237374	-0.916311
SMARCC2	-0.511393	3.60222	-4.06075	0.00139913	0.0237374	-0.916773
IFT172	-0.724034	1.33281	-4.05957	0.00140218	0.0237523	-0.918871
LOC100287042	-0.337918	0.445605	-4.05942	0.00140258	0.0237523	-0.919151
ITPRIPL2	-1.0867	2.86348	-4.05928	0.00140293	0.0237523	-0.919387
FAM86B3P	-0.254701	0.404619	-4.0587	0.00140446	0.0237617	-0.920441
HNRNPA1L2	-0.564914	1.23799	-4.05642	0.00141041	0.0238369	-0.924515
CREBBP	-0.581675	3.1683	-4.05625	0.00141086	0.0238369	-0.924824
DNAJC9-AS1	-0.163432	0.221424	-4.05572	0.00141225	0.0238429	-0.925774
ZNF165	0.9958	0.847497	4.05537	0.00141318	0.0238429	-0.926403
BEX5	-0.337446	0.236725	-4.05249	0.00142075	0.0239487	-0.931557
ZNF507	-0.796707	1.46319	-4.05224	0.00142141	0.0239487	-0.932002
CYBB	-1.57362	1.70895	-4.05027	0.00142663	0.02402	-0.935535
CREBL2	-0.677904	2.3945	-4.04947	0.00142875	0.0240391	-0.936965
ZNF641	-0.639518	1.37383	-4.0483	0.00143185	0.0240597	-0.939055
ELOVL1	1.70518	5.40749	4.04827	0.00143195	0.0240597	-0.939122
HECW2	-0.507737	1.22844	-4.04728	0.00143458	0.0240779	-0.940892
AMY2B	-1.40136	1.63398	-4.04712	0.00143501	0.0240779	-0.94118
MYO3B	0.333299	0.331362	4.04664	0.00143628	0.0240827	-0.942035
RHOBTB3	-0.966548	1.35537	-4.04527	0.00143995	0.0241157	-0.944492
GRIN3B	0.326337	0.504894	4.04506	0.0014405	0.0241157	-0.94486
C17orf67	-0.213605	0.383055	-4.04479	0.00144122	0.0241157	-0.945345
PGM5P4	-0.206814	0.129682	-4.04438	0.00144232	0.0241176	-0.946081
TSKU	-0.980933	2.94065	-4.04319	0.00144553	0.0241546	-0.948219
NRF1	-0.313111	1.56985	-4.04223	0.0014481	0.0241681	-0.949934
MAST4-AS1	0.831561	1.07333	4.04215	0.00144832	0.0241681	-0.950077
CYP4X1	-0.796453	0.697959	-4.0413	0.00145061	0.0241897	-0.951598
PTER	-0.623614	1.10119	-4.04068	0.00145229	0.0242012	-0.952718
FAM167A-AS1	-0.141627	0.111234	-4.03928	0.00145607	0.0242476	-0.955224
SP8	-0.504369	0.381898	-4.03858	0.00145796	0.0242624	-0.95647
LGALS9B	1.12036	0.946354	4.0381	0.00145926	0.0242676	-0.957335
IQCC	-0.558087	1.09396	-4.03691	0.00146251	0.0242885	-0.959473
TAPBPL	-0.960643	1.75003	-4.03675	0.00146294	0.0242885	-0.959762
ZNF839	-0.368368	1.39974	-4.03654	0.00146351	0.0242885	-0.960134
PMS2P4	-0.503034	1.23012	-4.03565	0.00146593	0.0243077	-0.961728
HLA-DPA1	-0.886556	1.3663	-4.03538	0.00146667	0.0243077	-0.962211
SART3	-0.621408	2.31301	-4.03441	0.00146932	0.024315	-0.963952
MALRD1	-0.0628685	0.0469818	-4.03427	0.00146971	0.024315	-0.96421
SPRY4	1.29632	1.88719	4.03378	0.00147104	0.024315	-0.965083
GNB4	-1.09326	2.41984	-4.03353	0.00147173	0.024315	-0.965535
ZNF555	-0.327934	0.49994	-4.0334	0.0014721	0.024315	-0.965772
LRRC8A	0.887423	3.58185	4.03285	0.00147358	0.024323	-0.966742
HERC1	-0.677317	2.76567	-4.03187	0.00147629	0.0243364	-0.968512
COLGALT2	-0.156781	0.148133	-4.03183	0.00147639	0.0243364	-0.968578
APOC1	-0.767074	0.581787	-4.03081	0.00147919	0.024362	-0.970406
MAP3K9	1.35409	2.51174	4.03029	0.00148062	0.024362	-0.971336
ZNF582-AS1	-0.186617	0.193442	-4.03018	0.00148094	0.024362	-0.971545
HAS2	-0.714093	0.755372	-4.02893	0.00148438	0.0244022	-0.973783
SETD6	-0.527832	1.75059	-4.02803	0.00148686	0.0244264	-0.97539
DUS3L	-0.765115	2.44358	-4.02761	0.00148804	0.0244293	-0.976151
SLAIN1	-0.234014	0.194628	-4.02723	0.00148908	0.02443	-0.976829
SIT1	-0.417882	0.329884	-4.02571	0.00149331	0.0244745	-0.979562
ABCA9	-1.21055	0.914484	-4.02553	0.00149381	0.0244745	-0.979881
GPT	-0.913916	0.845024	-4.02437	0.00149702	0.0245106	-0.981951
MAGEE2	-0.0675756	0.052634	-4.0234	0.00149974	0.024529	-0.983701
CYP27A1	-1.16842	1.62721	-4.02325	0.00150015	0.024529	-0.983968
MALL	1.55996	4.56486	4.02232	0.00150276	0.0245551	-0.985638
JADE2	-1.18778	1.69489	-4.02194	0.00150381	0.0245559	-0.986314
PNP	1.96128	4.00014	4.02078	0.00150707	0.0245771	-0.9884
KRT15	-3.09007	3.68747	-4.02069	0.00150731	0.0245771	-0.988556
CMTM2	-0.351824	0.275816	-4.0204	0.00150814	0.0245771	-0.989083
LOC101929054	-0.136787	0.116374	-4.01906	0.0015119	0.024589	-0.991481
SLC16A14	-0.802128	1.09347	-4.01884	0.00151252	0.024589	-0.991878
CYB5D1	-0.575269	1.53307	-4.0188	0.00151264	0.024589	-0.991954
ZNF90	-0.254501	0.220484	-4.01852	0.0015134	0.024589	-0.992442
FKBP5	-1.62881	2.23798	-4.01834	0.00151391	0.024589	-0.992767
PPP1R26-AS1	-0.201694	0.250129	-4.01793	0.00151508	0.0245901	-0.993509
RTN4RL1	-0.645399	1.09109	-4.0176	0.001516	0.0245901	-0.994096
CHST2	2.19749	2.5201	4.01637	0.0015195	0.0246282	-0.996315
GALT	-0.762254	2.3955	-4.01606	0.00152037	0.0246282	-0.996869
SEC14L6	-0.174491	0.136733	-4.01425	0.00152549	0.0246899	-1.00011
ZXDC	-0.3052	2.45182	-4.01368	0.00152713	0.0246899	-1.00114
ARMCX6	-0.777628	1.56792	-4.01357	0.00152744	0.0246899	-1.00134
IGFL2	2.84437	3.48908	4.01329	0.00152824	0.0246899	-1.00184
TMEM8B	-0.669826	1.06527	-4.01271	0.00152986	0.0246999	-1.00287
C12orf57	-1.18233	3.89191	-4.01159	0.00153308	0.0247231	-1.00489
ASB16	-0.34505	0.49067	-4.0115	0.00153333	0.0247231	-1.00505
SLITRK5	-0.0839233	0.0568157	-4.01084	0.0015352	0.0247368	-1.00622
LINC00174	-0.620114	0.971539	-4.01021	0.00153702	0.0247465	-1.00737
ADRB1	-0.154472	0.102415	-4.00993	0.00153783	0.0247465	-1.00787
DSG3	2.52293	6.26902	4.00894	0.00154065	0.0247755	-1.00964
MCF2L	-0.951527	1.58744	-4.00823	0.0015427	0.024792	-1.01092
LINC00852	-0.767213	1.56855	-4.00745	0.00154495	0.0248119	-1.01232
TTC21B	-0.993269	1.33052	-4.00662	0.00154732	0.0248266	-1.0138
FBLN2	-2.05959	3.69344	-4.00593	0.00154933	0.0248266	-1.01505
PCLO	-0.651812	0.566187	-4.00585	0.00154956	0.0248266	-1.01519
SEMA3E	-0.277077	0.345923	-4.00527	0.00155122	0.0248266	-1.01623
COLEC12	-1.31165	1.93278	-4.00477	0.00155267	0.0248266	-1.01713
ZNF790-AS1	-0.515289	0.573391	-4.00472	0.0015528	0.0248266	-1.01721
SDCBP2	1.68154	3.98213	4.00466	0.001553	0.0248266	-1.01733
FTO	-0.609419	2.5434	-4.00414	0.00155451	0.0248344	-1.01827
RNASE13	0.320501	0.253003	4.00325	0.00155707	0.0248591	-1.01986
JADE1	-0.530725	1.29034	-4.0013	0.00156274	0.0249333	-1.02336
SNORA74A	-0.956118	2.9745	-4.00071	0.00156445	0.0249441	-1.02441
F8A1	-0.631569	1.3549	-4.00016	0.00156606	0.0249535	-1.0254
PIP	-3.27469	2.16167	-3.99979	0.00156715	0.0249546	-1.02607
PDZK1P1	-0.187651	0.164747	-3.9991	0.00156916	0.0249672	-1.02731
CLDN4	1.77111	4.89982	3.99882	0.00156999	0.0249672	-1.02782
LOC202181	-0.70732	1.20385	-3.99748	0.0015739	0.025013	-1.03021
RET	0.64886	0.594466	3.9965	0.00157679	0.0250427	-1.03198
MAPKAPK5-AS1	-0.42904	1.12864	-3.99477	0.00158188	0.0251071	-1.03509
RBM4B	-0.566586	1.99366	-3.99357	0.00158542	0.0251322	-1.03724
ZNF763	-0.322169	0.388048	-3.99353	0.00158553	0.0251322	-1.0373
OR7E12P	-0.418975	0.446542	-3.99239	0.0015889	0.0251692	-1.03935
LOC100996419	-0.249561	0.329921	-3.99201	0.00159003	0.0251708	-1.04003
FOXO6	-0.443049	0.388575	-3.99101	0.001593	0.0252014	-1.04183
LOC653653	-0.14615	0.166775	-3.9899	0.0015963	0.0252344	-1.04383
CCDC180	-0.214317	0.164622	-3.98944	0.00159767	0.0252344	-1.04465
SP2-AS1	-0.246521	0.522013	-3.989	0.00159897	0.0252344	-1.04544
MIR762HG	-0.296327	0.701915	-3.98892	0.00159923	0.0252344	-1.04559
LOC644634	-0.535421	0.85579	-3.98857	0.00160027	0.0252345	-1.04622
IPPK	0.578734	3.54924	3.98815	0.00160153	0.0252381	-1.04698
SCD	2.72293	5.06896	3.98705	0.0016048	0.0252646	-1.04895
TSNAX-DISC1	-0.211844	0.270707	-3.98689	0.00160529	0.0252646	-1.04924
ITIH4	-0.815022	0.915611	-3.98488	0.0016113	0.0253001	-1.05284
TMC5	-0.331139	0.327865	-3.98477	0.00161166	0.0253001	-1.05305
ZNF483	-0.427586	0.417219	-3.98442	0.0016127	0.0253001	-1.05368
WDR7	-0.515354	1.69628	-3.9844	0.00161275	0.0253001	-1.05371
CARD9	-0.503328	0.498995	-3.98409	0.0016137	0.0253001	-1.05427
KLF15	-0.483143	0.333075	-3.984	0.00161397	0.0253001	-1.05444
EXO5	-0.503881	0.864547	-3.9837	0.00161486	0.0253001	-1.05497
CHAD	-0.768161	0.642564	-3.98337	0.00161585	0.0253001	-1.05556
DUOXA1	1.3688	4.32145	3.98164	0.00162109	0.0253453	-1.05868
ZNF438	-0.514122	1.12748	-3.98121	0.00162238	0.0253453	-1.05944
TMC2	-0.0745446	0.0539431	-3.98118	0.00162246	0.0253453	-1.05949
LINC02298	-0.213403	0.235221	-3.98104	0.0016229	0.0253453	-1.05975
C2orf88	-0.909242	1.05177	-3.97943	0.00162777	0.0253777	-1.06264
LOC101928323	-0.363354	0.299875	-3.97936	0.00162799	0.0253777	-1.06277
TRAM1L1	-0.446325	0.486876	-3.97924	0.00162836	0.0253777	-1.06299
RAB3IP	-0.359671	1.1602	-3.97898	0.00162914	0.0253777	-1.06345
USP17L2	-0.417377	0.291908	-3.97858	0.00163036	0.0253805	-1.06417
ABI3BP	-1.57359	1.77756	-3.97776	0.00163284	0.0254029	-1.06564
KRT16P3	1.4145	1.13279	3.97569	0.00163916	0.0254771	-1.06936
FGFBP1	2.0077	4.76443	3.9752	0.00164068	0.0254771	-1.07025
TTN-AS1	-0.543499	1.02792	-3.97517	0.00164075	0.0254771	-1.07029
MSL2	-0.552419	2.18764	-3.9742	0.00164372	0.0255071	-1.07204
CD40	-0.943853	1.28988	-3.97314	0.00164698	0.0255098	-1.07394
LOC284009	-0.428105	0.374683	-3.97311	0.00164708	0.0255098	-1.074
SERPINB5	1.57136	6.86704	3.97251	0.00164892	0.0255098	-1.07508
RHPN2	-0.931677	0.829169	-3.97152	0.00165197	0.0255098	-1.07686
DNAJB6	1.35831	5.06556	3.97148	0.00165211	0.0255098	-1.07694
ZNF471	-0.394478	0.652067	-3.97132	0.00165259	0.0255098	-1.07722
CAPN14	-0.178592	0.183909	-3.97123	0.00165286	0.0255098	-1.07738
STX3	0.315588	1.87193	3.97091	0.00165384	0.0255098	-1.07795
TRMT9B	-0.291826	0.450211	-3.97091	0.00165385	0.0255098	-1.07796
CASQ1	-0.113149	0.123284	-3.97043	0.00165533	0.0255098	-1.07881
MAGI1	-0.35816	2.11998	-3.97024	0.00165591	0.0255098	-1.07915
ATP6V0A4	-1.13781	0.854915	-3.96976	0.00165741	0.0255098	-1.08003
PAK3	-0.223842	0.1665	-3.96958	0.00165797	0.0255098	-1.08035
TYROBP	-1.91109	2.66017	-3.96931	0.00165882	0.0255098	-1.08084
HLA-B	-1.65451	4.21347	-3.96904	0.00165963	0.0255098	-1.08132
TNP1	-0.225803	0.12903	-3.96871	0.00166065	0.0255098	-1.08191
SLC25A27	-0.790338	1.15656	-3.96683	0.00166651	0.0255545	-1.0853
LRRC37A6P	-0.0960199	0.0886319	-3.96682	0.00166654	0.0255545	-1.08532
FLJ23867	2.03804	4.11943	3.9667	0.00166689	0.0255545	-1.08552
MAFF	1.17733	2.88815	3.96642	0.00166776	0.0255545	-1.08602
CXorf40A	-0.307322	0.704906	-3.96598	0.00166913	0.0255594	-1.08682
TFCP2L1	-1.41873	2.8095	-3.96561	0.0016703	0.0255612	-1.08749
CEBPB-AS1	-0.198247	0.205523	-3.96463	0.00167334	0.0255917	-1.08924
WDR70	-0.648663	2.5017	-3.96424	0.00167457	0.0255944	-1.08995
SMG1	-0.63512	3.56094	-3.96348	0.00167694	0.0256044	-1.09131
ORAI3	-0.948335	1.89046	-3.96336	0.00167732	0.0256044	-1.09153
CDSN	1.94234	5.43594	3.96291	0.00167872	0.0256072	-1.09234
DOK6	-0.198736	0.216333	-3.96263	0.00167961	0.0256072	-1.09284
ZBTB16	-1.99525	1.53402	-3.96152	0.00168311	0.0256275	-1.09485
DYRK1A	-0.309495	2.73698	-3.96123	0.001684	0.0256275	-1.09536
SPINK5	1.7565	6.03208	3.96119	0.00168414	0.0256275	-1.09544
ZNF502	-0.451706	0.788298	-3.96087	0.00168515	0.0256275	-1.09602
LOC644656	-0.251119	0.548079	-3.96012	0.0016875	0.0256472	-1.09736
DLEC1	-0.162973	0.242861	-3.95948	0.00168952	0.0256489	-1.09851
B3GNTL1	-0.334633	0.573778	-3.95942	0.00168971	0.0256489	-1.09862
GIPC2	-0.475892	0.682174	-3.95842	0.00169286	0.0256806	-1.10041
ETV7	-0.797648	0.786571	-3.95768	0.00169521	0.0256909	-1.10175
TTC19	-0.568227	2.51545	-3.95721	0.00169669	0.0256909	-1.10259
ANAPC16	-0.66846	2.60292	-3.95682	0.00169795	0.0256909	-1.10331
PHYHIP	-1.29446	0.902802	-3.95661	0.00169859	0.0256909	-1.10367
CEP192	-0.535045	1.90904	-3.95654	0.00169881	0.0256909	-1.10379
LOC102725121	-0.173652	0.156105	-3.95595	0.00170068	0.0257019	-1.10486
BHLHB9	-0.31512	0.470713	-3.95536	0.00170258	0.0257019	-1.10593
ENPEP	0.638842	0.654752	3.95532	0.0017027	0.0257019	-1.106
LRGUK	-0.262911	0.300313	-3.95301	0.00171005	0.0257219	-1.11015
LOC101927699	-0.870837	0.96032	-3.95286	0.00171055	0.0257219	-1.11043
WDPCP	-0.415518	0.712756	-3.95278	0.00171078	0.0257219	-1.11056
TGFBRAP1	-0.545733	2.03381	-3.95211	0.00171295	0.0257219	-1.11178
CTSW	-0.471164	0.48261	-3.95205	0.00171312	0.0257219	-1.11188
DHFR2	-0.444686	0.807126	-3.9516	0.00171456	0.0257219	-1.11268
TFAP4	-0.889184	1.73215	-3.95132	0.00171548	0.0257219	-1.1132
ITGB2	-1.70702	1.95862	-3.95087	0.00171691	0.0257219	-1.11401
UBTF	-0.714164	3.40976	-3.95005	0.00171953	0.0257219	-1.11548
DGCR5	-0.251066	0.288663	-3.94986	0.00172013	0.0257219	-1.11581
IL34	-1.76144	1.82526	-3.94957	0.00172109	0.0257219	-1.11635
MPEG1	-1.59496	1.90224	-3.94943	0.00172153	0.0257219	-1.11659
DNM1P46	-0.175293	0.140585	-3.94916	0.00172241	0.0257219	-1.11709
ZNF345	-0.457173	0.68979	-3.94912	0.00172252	0.0257219	-1.11714
CD96	-0.276408	0.422326	-3.9491	0.00172258	0.0257219	-1.11718
ADGRG5	-0.103911	0.0965714	-3.94902	0.00172286	0.0257219	-1.11734
NUDT7	-0.490823	0.68827	-3.94873	0.0017238	0.0257219	-1.11786
EFL1	0.926322	2.36688	3.94838	0.0017249	0.0257219	-1.11848
TTF2	-0.575399	1.59704	-3.94807	0.00172592	0.0257219	-1.11905
EFCAB11	-0.237262	0.456899	-3.94806	0.00172593	0.0257219	-1.11905
CCAR2	-0.872388	3.2432	-3.94794	0.00172634	0.0257219	-1.11928
ZNF718	-0.433813	0.832075	-3.94765	0.00172725	0.0257219	-1.11979
TRAF1	-0.650984	1.03051	-3.94708	0.00172912	0.025734	-1.12083
RNASE1	-2.15198	4.23693	-3.94601	0.00173258	0.0257561	-1.12276
FAM47E	-0.122002	0.110963	-3.94555	0.00173406	0.0257561	-1.12358
PRRT3-AS1	-0.333405	0.470499	-3.94504	0.00173571	0.0257561	-1.12449
TACR2	-0.233161	0.321361	-3.94503	0.00173574	0.0257561	-1.12451
RAB30	-0.588607	0.889827	-3.94498	0.00173589	0.0257561	-1.1246
SHROOM3	-0.798099	0.93431	-3.94466	0.00173695	0.0257562	-1.12518
ZNF397	-0.438543	1.5043	-3.94396	0.00173921	0.025767	-1.12643
TCTN2	-0.767705	1.35185	-3.94368	0.00174013	0.025767	-1.12695
CCDC191	-0.494694	0.855816	-3.94297	0.00174245	0.025767	-1.12823
LINC00511	-0.0675561	0.0528068	-3.94271	0.00174329	0.025767	-1.12869
ACSM5	-0.371025	0.230118	-3.9427	0.00174333	0.025767	-1.12872
POGZ	-0.461735	2.84648	-3.94248	0.00174403	0.025767	-1.1291
SUGT1P4-STRA6LP-CCDC180	-0.364286	0.351341	-3.9418	0.00174625	0.0257842	-1.13033
CRCT1	2.63653	7.33309	3.94136	0.00174768	0.0257865	-1.13112
SLC11A2	-0.726078	2.20863	-3.94108	0.00174859	0.0257865	-1.13162
WRN	-0.69041	1.37554	-3.94062	0.0017501	0.0257865	-1.13245
MRE11	-0.76519	1.62737	-3.94025	0.0017513	0.0257865	-1.13311
NRN1	-1.01916	1.48253	-3.94013	0.0017517	0.0257865	-1.13333
LINGO3	-0.403747	0.387079	-3.93943	0.001754	0.0258048	-1.13459
TNFAIP2	-1.31596	3.24546	-3.93905	0.00175524	0.0258075	-1.13528
KRT8	-1.63434	1.47331	-3.93734	0.00176088	0.0258747	-1.13836
CD28	-0.252991	0.292556	-3.93659	0.00176334	0.0258941	-1.13971
MLLT6	-1.46084	3.17828	-3.93629	0.00176432	0.0258941	-1.14025
TRPV6	-0.984675	0.88941	-3.93489	0.00176895	0.0259023	-1.14277
ZNF385B	0.388156	0.308919	3.93472	0.00176952	0.0259023	-1.14308
ITGB2-AS1	-0.269476	0.305863	-3.93458	0.00176996	0.0259023	-1.14332
PBX4	-0.315989	0.439442	-3.93458	0.00176996	0.0259023	-1.14332
GLCCI1	-0.590159	1.06701	-3.93451	0.0017702	0.0259023	-1.14345
TTC36	-0.252792	0.27201	-3.93414	0.00177144	0.0259036	-1.14412
SCGB1B2P	-2.16108	1.79423	-3.93384	0.00177241	0.0259036	-1.14465
UBA7	-1.11894	1.62958	-3.93242	0.00177714	0.0259572	-1.14722
IQCH-AS1	-0.322604	0.473315	-3.93174	0.00177938	0.0259743	-1.14843
LINC01547	-0.403782	0.509961	-3.92798	0.00179193	0.0261331	-1.1552
LINC01133	-0.918886	0.98312	-3.9271	0.00179489	0.0261331	-1.15679
BPGM	1.18548	2.05645	3.92701	0.0017952	0.0261331	-1.15696
ZC3H10	-0.615192	1.09754	-3.92671	0.00179622	0.0261331	-1.15751
ECRP	-0.293091	0.261571	-3.92654	0.00179678	0.0261331	-1.1578
RASL10A	-0.250723	0.361029	-3.92651	0.00179687	0.0261331	-1.15785
CNTN1	1.15526	1.85513	3.92625	0.00179777	0.0261331	-1.15834
LINC01001	-0.465997	0.702405	-3.92494	0.00180218	0.0261716	-1.16069
CADM3	-1.42457	1.35791	-3.92482	0.00180257	0.0261716	-1.1609
SESN1	-0.823937	1.90548	-3.9242	0.00180467	0.0261866	-1.16203
FBXO17	-0.804905	1.33582	-3.92345	0.00180719	0.0262053	-1.16337
SNORA54	-1.65631	3.56841	-3.92318	0.00180812	0.0262053	-1.16386
CEP57L1	-0.298149	0.475817	-3.92209	0.0018118	0.0262426	-1.16582
SGSM1	-0.192877	0.298598	-3.9217	0.00181312	0.0262426	-1.16652
PELI3	-0.720871	1.3436	-3.92146	0.00181392	0.0262426	-1.16695
PDZRN3-AS1	-0.149978	0.101565	-3.9201	0.00181855	0.0262939	-1.1694
IRX3	-1.0114	2.73295	-3.91832	0.00182462	0.0263661	-1.17261
SAMHD1	-1.56492	2.15271	-3.91772	0.00182666	0.0263799	-1.17369
CNFN	2.71571	8.00028	3.91665	0.00183033	0.0264081	-1.17562
BFSP1	0.463745	0.553477	3.91652	0.00183078	0.0264081	-1.17586
LINC02381	-0.819651	1.12506	-3.91508	0.00183573	0.0264576	-1.17846
SLC9B1	-0.139255	0.147018	-3.91484	0.00183655	0.0264576	-1.17889
LINC01752	-0.297819	0.422938	-3.91457	0.00183747	0.0264576	-1.17937
ATP6V1D	1.44029	3.94697	3.91368	0.00184052	0.0264749	-1.18097
KLHL12	-0.592336	2.05285	-3.91359	0.00184085	0.0264749	-1.18114
SCARNA21	-0.881682	2.33435	-3.91307	0.00184263	0.026485	-1.18208
BTBD3	-0.454957	2.10844	-3.91247	0.0018447	0.026499	-1.18315
GCFC2	-0.462942	1.16297	-3.91214	0.00184584	0.0264999	-1.18375
ZNF436	-0.924834	2.29144	-3.91089	0.00185018	0.026511	-1.18601
MTMR8	-0.309483	0.387727	-3.91065	0.00185099	0.026511	-1.18643
RNF180	-0.453909	0.487913	-3.91044	0.00185172	0.026511	-1.18681
SLC37A1	-0.761793	1.0203	-3.91031	0.00185218	0.026511	-1.18705
ENAH	1.1679	3.53912	3.9103	0.00185221	0.026511	-1.18707
PCIF1	-0.703331	2.91127	-3.91003	0.00185315	0.026511	-1.18756
ZBTB47	-0.975923	1.94766	-3.90848	0.00185854	0.0265725	-1.19035
GOSR1	-0.396589	3.39355	-3.9072	0.00186298	0.0266204	-1.19265
WWP2	-0.549607	2.32511	-3.90632	0.00186607	0.0266346	-1.19425
LRP4	-1.57684	2.42648	-3.90629	0.00186616	0.0266346	-1.1943
ATP9B	-0.394171	2.07873	-3.90553	0.00186882	0.0266388	-1.19567
TCF20	-0.529181	2.95339	-3.90529	0.00186965	0.0266388	-1.1961
TATDN2	-0.633554	2.93577	-3.90527	0.00186974	0.0266388	-1.19614
EFCAB7	-0.514291	0.709992	-3.90392	0.00187445	0.0266904	-1.19856
ZNF365	0.812444	0.533488	3.90317	0.00187711	0.0267126	-1.19993
FAM161B	-0.370128	0.702141	-3.90259	0.00187914	0.0267259	-1.20097
LOC100507564	-0.134646	0.230807	-3.90215	0.00188067	0.026732	-1.20175
MAGEF1	-0.837332	2.24797	-3.90102	0.00188466	0.0267503	-1.20379
BCKDHB	-0.536244	1.26139	-3.90079	0.00188548	0.0267503	-1.20422
CBY3	-0.285503	0.254945	-3.90044	0.00188671	0.0267503	-1.20484
LINC01094	0.929005	1.02804	3.90027	0.0018873	0.0267503	-1.20514
MAP3K13	-0.437994	1.09932	-3.90023	0.00188744	0.0267503	-1.20521
PARP10	-1.45291	1.85642	-3.89952	0.00188996	0.0267704	-1.2065
ERP29	-0.892106	3.9082	-3.89868	0.00189295	0.0267972	-1.20802
SYCE2	-0.217174	0.219545	-3.89822	0.00189456	0.0268044	-1.20884
FUT8-AS1	-0.144202	0.138417	-3.89674	0.00189984	0.0268634	-1.21152
COL9A2	-0.803577	0.701551	-3.89638	0.00190111	0.0268659	-1.21216
HKR1	-0.575651	1.55207	-3.89551	0.0019042	0.0268786	-1.21373
SMURF2P1-LRRC37BP1	-0.427393	1.36491	-3.89529	0.00190499	0.0268786	-1.21413
NUDT6	-0.394279	0.548735	-3.8952	0.00190532	0.0268786	-1.21429
C16orf89	-0.106068	0.074072	-3.89372	0.00191061	0.0269336	-1.21697
ADH1B	-2.78949	1.62073	-3.89321	0.00191244	0.0269336	-1.21789
RNF122	1.35839	2.08167	3.89311	0.00191279	0.0269336	-1.21806
RPL32P3	-0.757286	1.25997	-3.89287	0.00191364	0.0269336	-1.21849
HPS3	-0.595072	1.21533	-3.89175	0.00191768	0.0269589	-1.22052
LINC01126	-0.532199	0.601293	-3.89134	0.00191916	0.0269589	-1.22126
LOC101929762	-0.112814	0.0751679	-3.89115	0.00191982	0.0269589	-1.2216
SIK1	1.10848	4.26686	3.89114	0.00191987	0.0269589	-1.22162
RPS6KA2-AS1	-0.179099	0.134572	-3.89068	0.00192152	0.0269626	-1.22244
LPAR3	0.984833	2.18533	3.89045	0.00192234	0.0269626	-1.22286
SLPI	2.98941	7.42924	3.88953	0.00192565	0.0269632	-1.22451
CPEB2	0.746823	3.38634	3.88952	0.00192568	0.0269632	-1.22453
STAM	0.934994	2.39609	3.88932	0.00192643	0.0269632	-1.2249
DPF3	-0.112636	0.148764	-3.88921	0.00192681	0.0269632	-1.2251
ZNF26	-0.428858	0.819943	-3.88878	0.00192836	0.0269694	-1.22587
LOXL4	-0.550551	0.760171	-3.88729	0.00193376	0.0270101	-1.22856
EPHA5	-0.0509604	0.0318227	-3.88726	0.00193386	0.0270101	-1.22861
JUNB	1.30732	6.43614	3.88706	0.0019346	0.0270101	-1.22898
SCAI	-0.33778	0.616661	-3.88506	0.00194187	0.027081	-1.23259
DIS3L2	-0.497575	2.03399	-3.88503	0.00194197	0.027081	-1.23264
ACADSB	-1.06534	1.39235	-3.88474	0.00194301	0.027081	-1.23316
ZFP30	-0.318859	0.845985	-3.88399	0.00194575	0.0270964	-1.23451
OXSR1	0.938877	3.19162	3.88383	0.00194634	0.0270964	-1.2348
C11orf65	-0.193775	0.232208	-3.88312	0.00194894	0.0271172	-1.23609
COLCA1	-0.134813	0.111621	-3.88238	0.00195162	0.0271293	-1.23741
ZNF462	-0.67321	2.02424	-3.88227	0.00195205	0.0271293	-1.23762
SPICE1	-0.558572	1.36819	-3.88101	0.00195664	0.0271643	-1.23989
TP53BP1	-0.674681	1.90065	-3.88097	0.00195679	0.0271643	-1.23996
TYW1	-0.465404	1.99503	-3.88	0.00196036	0.0271983	-1.24171
FAF1	-0.492279	3.23654	-3.87955	0.00196202	0.0272058	-1.24253
KCNA2	-0.10626	0.0649559	-3.8788	0.00196477	0.0272284	-1.24388
LINC01145	-0.294946	0.440702	-3.87742	0.00196987	0.0272723	-1.24638
ZNF300P1	-0.214663	0.217042	-3.87734	0.00197017	0.0272723	-1.24652
ST7L	-0.650958	1.43924	-3.87624	0.00197421	0.0273023	-1.24849
ZNF197	-0.405988	1.0386	-3.87614	0.00197458	0.0273023	-1.24867
PWARSN	-0.914078	0.974859	-3.87452	0.0019806	0.02737	-1.25161
PLS1	-0.276395	0.309545	-3.87063	0.0019951	0.0275347	-1.25863
SERPINA3	-2.43599	1.95421	-3.87032	0.00199625	0.0275347	-1.25918
WDR33	-0.5022	2.20522	-3.87008	0.00199713	0.0275347	-1.25961
ZDHHC2	-0.596104	0.646269	-3.86998	0.00199752	0.0275347	-1.2598
SRGAP3-AS3	-0.221231	0.19221	-3.86981	0.00199816	0.0275347	-1.26011
LINC00612	-0.294456	0.294331	-3.86945	0.00199952	0.0275378	-1.26076
DNMBP	-0.595593	2.29164	-3.86893	0.00200145	0.0275488	-1.26169
RNASE3	-0.242114	0.175352	-3.86788	0.00200541	0.0275571	-1.26359
CDR1	-2.04257	5.38371	-3.86738	0.00200727	0.0275571	-1.26449
ZBTB7C	-1.31646	2.85164	-3.86734	0.00200742	0.0275571	-1.26456
SPECC1L-ADORA2A	-0.307226	0.43878	-3.86704	0.00200856	0.0275571	-1.2651
EML6	0.548964	1.20448	3.86704	0.00200858	0.0275571	-1.26511
LOC101929439	-0.157412	0.119958	-3.86697	0.00200884	0.0275571	-1.26524
TESC	-0.988824	0.964774	-3.86578	0.00201332	0.0275977	-1.26739
IDNK	-0.477616	0.851759	-3.86558	0.00201407	0.0275977	-1.26774
SPRR3	2.56526	1.57317	3.86497	0.00201638	0.0276065	-1.26885
FAM120C	-0.601592	1.08343	-3.86481	0.00201697	0.0276065	-1.26913
POLE	-0.781529	2.1579	-3.86177	0.00202851	0.0277488	-1.27462
ZBTB3	-0.553016	1.20793	-3.86111	0.00203103	0.0277677	-1.27582
PCP4L1	-1.14061	1.38403	-3.86072	0.00203253	0.0277727	-1.27653
AGAP1	-0.596761	1.69686	-3.85988	0.00203573	0.0278007	-1.27804
SPATA12	-0.449789	0.6377	-3.85888	0.00203953	0.027837	-1.27983
C2orf72	-0.350803	0.276228	-3.85804	0.00204275	0.0278654	-1.28136
RARB	-0.35461	0.373827	-3.85755	0.00204465	0.0278669	-1.28225
LRRN1	-0.428118	0.518837	-3.85742	0.00204515	0.0278669	-1.28249
FAM81A	-0.139786	0.138634	-3.85666	0.00204805	0.0278784	-1.28385
MOK	-0.412696	0.631933	-3.8566	0.00204828	0.0278784	-1.28396
MIR29B2CHG	-0.802487	1.12732	-3.85278	0.00206304	0.0280635	-1.29087
SPTBN4	-0.138273	0.102795	-3.85242	0.00206443	0.0280668	-1.29152
DPH6	-0.545612	0.893294	-3.85202	0.00206595	0.0280718	-1.29223
DTX2P1-UPK3BP1-PMS2P11	-1.15936	2.09553	-3.85049	0.0020719	0.0281293	-1.29499
IGSF11	-0.236676	0.151144	-3.85034	0.00207249	0.0281293	-1.29527
TSHR	-0.164933	0.159317	-3.84936	0.00207632	0.0281517	-1.29705
ENHO	-0.534585	0.31366	-3.84932	0.00207645	0.0281517	-1.29711
PDIA3P1	-0.302991	0.544986	-3.84831	0.00208041	0.0281787	-1.29894
MCMDC2	-0.153164	0.148875	-3.84813	0.00208111	0.0281787	-1.29926
ELF5	-0.498782	0.353442	-3.84792	0.00208191	0.0281787	-1.29964
CD8A	-0.342256	0.357802	-3.84739	0.00208398	0.0281891	-1.30059
MAGOH2P	-0.621156	0.560457	-3.84692	0.00208584	0.0281891	-1.30145
KCNH8	-0.0854559	0.0581485	-3.84684	0.00208615	0.0281891	-1.3016
ZNF320	-0.361485	0.548891	-3.84622	0.00208856	0.028206	-1.30271
ALAS1	1.22478	3.21105	3.8452	0.00209257	0.0282324	-1.30455
ICAM3	-0.638074	0.911768	-3.84513	0.00209283	0.0282324	-1.30467
ATP2A1	-0.244032	0.29922	-3.84434	0.00209596	0.0282589	-1.30611
GARS	0.994565	4.26386	3.84364	0.00209869	0.0282801	-1.30736
FOXI1	-0.733067	0.536947	-3.84265	0.00210262	0.0283173	-1.30916
FAM107A	-0.974817	1.04403	-3.84096	0.00210928	0.0283663	-1.31221
NARS2	-0.605995	1.49507	-3.84086	0.00210968	0.0283663	-1.31239
UBIAD1	-0.443623	1.00465	-3.84085	0.00210975	0.0283663	-1.31242
GPATCH1	-0.451695	1.34077	-3.83951	0.00211504	0.0284124	-1.31483
ASMTL	-0.800965	1.62894	-3.83912	0.00211659	0.0284124	-1.31554
KAT2B	1.17419	2.8052	3.8391	0.00211668	0.0284124	-1.31558
MIPEP	-0.726554	2.29714	-3.83757	0.00212276	0.0284678	-1.31834
NTRK2	-1.04761	1.42415	-3.83748	0.00212314	0.0284678	-1.31851
LCE3E	3.2591	6.30121	3.8366	0.00212663	0.0284893	-1.32009
ZNF566	-0.360882	0.565861	-3.83649	0.00212708	0.0284893	-1.3203
MTFR1L	-0.520855	2.30684	-3.83612	0.00212854	0.0284933	-1.32096
SLC46A1	-0.599087	0.733419	-3.83572	0.00213017	0.0284994	-1.3217
PHF12	-0.67496	1.91363	-3.83476	0.00213401	0.0285194	-1.32343
WNT5B	-0.647641	0.806177	-3.83447	0.00213517	0.0285194	-1.32395
LOC100996664	-0.217009	0.167627	-3.83447	0.00213518	0.0285194	-1.32395
BIRC7	-0.249248	0.152425	-3.83278	0.00214195	0.0285754	-1.327
C1orf74	1.24398	1.99372	3.83257	0.00214281	0.0285754	-1.32739
FABP4	-2.14572	1.81517	-3.83254	0.00214289	0.0285754	-1.32743
HOXA6	-0.484587	0.808647	-3.83169	0.00214633	0.0286051	-1.32897
SCGB2A2	-3.98577	3.04343	-3.83141	0.00214746	0.0286051	-1.32948
REELD1	-0.147774	0.0891016	-3.82925	0.00215618	0.0286981	-1.33338
SH3GL3	0.591685	0.411907	3.82881	0.00215797	0.0286981	-1.33418
THSD4	-0.808815	1.97982	-3.82881	0.00215798	0.0286981	-1.33418
GGACT	-0.383728	0.700639	-3.82814	0.00216068	0.0287184	-1.33538
TLDC2	-0.319233	0.345606	-3.827	0.00216535	0.0287555	-1.33746
GPD2	-0.817154	1.82314	-3.82687	0.00216584	0.0287555	-1.33768
IDO1	-0.456396	0.86747	-3.82625	0.00216839	0.0287736	-1.33881
ZNF19	-0.318507	0.505854	-3.82558	0.00217109	0.0287857	-1.34001
LOC100506606	-0.496189	0.534586	-3.82545	0.00217166	0.0287857	-1.34026
SNRNP200	-0.792388	3.956	-3.82455	0.0021753	0.0288183	-1.34187
PAN2	-0.785429	1.82562	-3.82267	0.00218301	0.0288825	-1.34528
EXTL1	-0.306555	0.215332	-3.82262	0.00218321	0.0288825	-1.34537
ACCS	-0.868956	1.41477	-3.8225	0.0021837	0.0288825	-1.34558
PLK2	1.48884	4.78073	3.822	0.00218578	0.0288826	-1.3465
LOC100287846	-0.0626042	0.0728769	-3.82192	0.00218608	0.0288826	-1.34663
SPATA5	-0.492705	1.11925	-3.821	0.00218988	0.0289172	-1.3483
ZNF564	-0.711313	1.51539	-3.82054	0.00219179	0.0289266	-1.34914
ZNF562	0.828788	2.71401	3.82013	0.00219344	0.0289328	-1.34987
ENTHD1	-0.292793	0.171717	-3.81776	0.00220324	0.0290214	-1.35415
LOC100134868	-0.428489	0.592436	-3.81765	0.00220371	0.0290214	-1.35436
LIPH	-0.564141	0.502384	-3.81749	0.00220435	0.0290214	-1.35464
SLC22A20P	-0.187875	0.257251	-3.81725	0.00220535	0.0290214	-1.35508
RAB40AL	-0.387735	0.444765	-3.81707	0.00220612	0.0290214	-1.35541
CACNA1F	-0.0539834	0.0410915	-3.81654	0.00220831	0.0290224	-1.35637
NWD1	-0.125036	0.0920801	-3.81647	0.00220858	0.0290224	-1.35649
GLUL	-1.9391	3.54237	-3.81613	0.00221001	0.0290255	-1.35711
RCOR3	-0.659896	1.90245	-3.81409	0.00221849	0.029094	-1.3608
LYSMD4	-0.71831	2.07941	-3.81393	0.00221917	0.029094	-1.36109
ATXN7L3B	-0.58113	3.39334	-3.81387	0.00221941	0.029094	-1.36119
RIMS1	-0.17694	0.115073	-3.81373	0.00222	0.029094	-1.36145
CP	-1.24187	0.809025	-3.81259	0.00222476	0.0291407	-1.36351
GRIK2	-0.174869	0.178632	-3.81169	0.00222852	0.0291743	-1.36514
GGT7	-0.736158	1.23833	-3.8097	0.0022369	0.0292451	-1.36875
MGP	-1.88294	3.19952	-3.80923	0.00223884	0.0292451	-1.36958
ENDOD1	0.994215	4.24469	3.8088	0.00224067	0.0292451	-1.37037
FAM89A	1.34952	3.97513	3.80871	0.00224105	0.0292451	-1.37053
AGPAT4-IT1	0.374152	0.661723	3.80826	0.00224295	0.0292451	-1.37135
TMEM98	-1.07397	2.01409	-3.8082	0.00224319	0.0292451	-1.37145
LINC00632	-0.171049	0.128606	-3.808	0.00224406	0.0292451	-1.37182
STPG3	-0.198183	0.15007	-3.80781	0.00224484	0.0292451	-1.37216
ULK4	-0.553726	1.02188	-3.80731	0.00224694	0.0292451	-1.37306
TNFRSF18	-0.741847	0.993847	-3.80727	0.00224712	0.0292451	-1.37314
HOXA2	-0.244897	0.279487	-3.80688	0.00224875	0.0292451	-1.37383
SREBF2-AS1	-0.417421	0.770651	-3.8068	0.00224913	0.0292451	-1.37399
MSANTD4	-0.481951	1.07291	-3.80621	0.00225159	0.0292451	-1.37505
PTH1R	-0.675964	0.773961	-3.80614	0.00225189	0.0292451	-1.37518
DGAT2L6	-0.164164	0.106234	-3.80585	0.00225312	0.0292451	-1.3757
SLC46A3	-0.688073	0.741939	-3.80585	0.00225313	0.0292451	-1.37571
MAP7D1	1.09897	4.91409	3.80521	0.00225586	0.0292649	-1.37687
TXNDC16	-0.468618	0.813282	-3.80479	0.00225762	0.02927	-1.37762
LINC00950	-0.392934	0.319111	-3.80455	0.00225866	0.02927	-1.37806
EFNB3	-0.582236	0.86914	-3.80313	0.0022647	0.0293327	-1.38063
DDX51	-0.686634	1.61337	-3.80109	0.00227337	0.0294294	-1.38431
ANKRD31	0.653455	0.51969	3.79995	0.00227826	0.0294753	-1.38638
SRGAP2	-0.82184	2.42235	-3.7997	0.00227934	0.0294753	-1.38683
TMX4	-0.863561	2.0044	-3.79888	0.00228285	0.029505	-1.38831
PDE4DIP	-0.831763	1.32147	-3.79736	0.00228941	0.029532	-1.39108
MRAP2	-0.322924	0.320266	-3.79688	0.00229145	0.029532	-1.39193
PCAT1	-0.339182	0.373799	-3.79659	0.00229273	0.029532	-1.39247
NPY5R	-0.11082	0.0633255	-3.79639	0.00229358	0.029532	-1.39283
VGLL1	0.118421	0.0901216	3.79623	0.00229428	0.029532	-1.39312
CDNF	-0.511258	0.510177	-3.79614	0.00229465	0.029532	-1.39328
KDM6A	-0.319152	2.35256	-3.79606	0.00229501	0.029532	-1.39342
LGALS9C	1.42953	1.29961	3.79598	0.00229534	0.029532	-1.39357
RNF220	-0.735359	2.31446	-3.79586	0.00229584	0.029532	-1.39378
LPP-AS2	-0.451734	0.560301	-3.79493	0.00229989	0.0295684	-1.39547
HIST1H1D	-1.46007	4.39911	-3.7944	0.00230217	0.0295822	-1.39643
PIP4P2	-0.67711	0.91408	-3.79369	0.00230525	0.0295839	-1.39771
MAB21L1	-0.369891	0.309841	-3.79364	0.00230546	0.0295839	-1.3978
GABPB1-IT1	-0.446693	0.973127	-3.79329	0.002307	0.0295839	-1.39844
PDE6A	-0.129628	0.156841	-3.79295	0.00230847	0.0295839	-1.39905
UBE2F	1.02098	2.85316	3.79285	0.00230888	0.0295839	-1.39923
TKFC	-0.684789	1.57395	-3.79269	0.00230959	0.0295839	-1.39952
UVRAG	-0.564842	1.7002	-3.79192	0.00231294	0.0296112	-1.40091
INO80	-0.427368	2.35512	-3.79066	0.00231843	0.0296506	-1.40319
SAMD9	1.87059	2.14782	3.7905	0.00231912	0.0296506	-1.40348
ZNF253	-0.587058	0.852672	-3.7902	0.00232045	0.0296506	-1.40403
CACNA2D4	-0.142977	0.195339	-3.7901	0.00232088	0.0296506	-1.40421
LRMP	-0.352682	0.387836	-3.7878	0.00233095	0.0297582	-1.40838
NEFM	0.843829	0.937371	3.78761	0.00233175	0.0297582	-1.40871
FAM218A	-0.233299	0.192254	-3.78715	0.00233378	0.0297685	-1.40954
SLA	-0.935493	0.919258	-3.78626	0.0023377	0.0297953	-1.41116
SCML4	-0.200933	0.150196	-3.78612	0.00233832	0.0297953	-1.41142
MYHAS	-0.0627225	0.0967741	-3.78459	0.00234505	0.0298654	-1.41418
ZNF812P	0.518703	0.535872	3.78399	0.0023477	0.0298836	-1.41527
PRR22	-0.575915	0.92689	-3.78367	0.00234912	0.0298859	-1.41585
DCP1B	-0.390123	0.855819	-3.78301	0.00235205	0.0299077	-1.41705
ABCG4	1.63273	1.33475	3.78261	0.00235381	0.029909	-1.41777
LINC00954	-0.122605	0.131602	-3.78243	0.00235462	0.029909	-1.4181
LOC100507547	-0.0650735	0.067787	-3.78205	0.0023563	0.0299148	-1.41878
ZFP14	-0.377491	0.540582	-3.78138	0.00235926	0.0299309	-1.41999
SEC14L4	-0.0482193	0.032942	-3.78121	0.00236002	0.0299309	-1.4203
SNORA37	-1.52025	2.73793	-3.77972	0.00236664	0.0299717	-1.423
IGFL4	-0.457975	0.379684	-3.77972	0.00236665	0.0299717	-1.423
CFAP100	-0.144077	0.0960083	-3.77944	0.00236788	0.0299717	-1.4235
SETDB1	-0.693599	2.26234	-3.77925	0.00236874	0.0299717	-1.42385
CA14	-0.431713	0.374282	-3.7791	0.00236939	0.0299717	-1.42412
DCST1-AS1	-0.500263	1.02825	-3.77789	0.00237484	0.030025	-1.42632
SFXN2	-0.414206	0.81868	-3.77758	0.0023762	0.0300266	-1.42688
FXYD6	-1.07723	1.23563	-3.77637	0.00238162	0.0300657	-1.42907
CUTALP	-0.570123	1.1527	-3.77612	0.00238276	0.0300657	-1.42953
FAM186B	-0.32643	0.469167	-3.77584	0.00238402	0.0300657	-1.43004
PLCL2	-0.692878	0.780034	-3.77548	0.00238562	0.0300657	-1.43068
SCARA5	-2.21851	1.65512	-3.77529	0.00238646	0.0300657	-1.43102
MPP2	-0.263569	0.212885	-3.775	0.00238779	0.0300657	-1.43156
LOC554249	-0.555178	0.732606	-3.77497	0.00238793	0.0300657	-1.43161
ADM	2.30734	4.34325	3.77359	0.00239414	0.0301283	-1.43411
SIK1B	1.0143	3.00462	3.77313	0.00239621	0.0301388	-1.43494
FAM149A	-0.612523	0.44137	-3.77243	0.00239935	0.0301627	-1.4362
ZNF844	-0.479647	1.33803	-3.7717	0.00240264	0.0301885	-1.43752
LOC646762	-0.519436	0.874761	-3.77108	0.00240546	0.0301948	-1.43865
ZNF517	-0.487431	0.700652	-3.77105	0.00240562	0.0301948	-1.43871
LOC100506258	-0.328024	0.300383	-3.77069	0.00240723	0.0301994	-1.43936
SPINK13	1.74328	0.855422	3.76989	0.00241085	0.0302242	-1.4408
FBLIM1	1.62529	3.80595	3.76939	0.00241314	0.0302242	-1.44172
NT5C1B	-0.232383	0.22892	-3.76897	0.00241503	0.0302242	-1.44247
PLXNC1	-0.880698	1.33667	-3.7689	0.00241537	0.0302242	-1.44261
ZNF727	-0.548676	0.424075	-3.76874	0.00241608	0.0302242	-1.44289
ZNF740	-0.74272	2.17099	-3.76862	0.00241664	0.0302242	-1.44311
NIM1K	-0.0856786	0.118003	-3.76775	0.00242061	0.0302404	-1.44469
GUCA1B	-0.389155	0.451404	-3.76758	0.00242136	0.0302404	-1.44499
EVI2B	-0.851771	1.20136	-3.76751	0.00242167	0.0302404	-1.44511
KYNU	1.31975	1.53789	3.7667	0.00242539	0.0302633	-1.44659
CCSER1	-0.390457	0.371821	-3.76657	0.00242598	0.0302633	-1.44682
KPNA7	0.167214	0.120498	3.76511	0.00243268	0.0303313	-1.44947
MYO6	0.699532	2.98108	3.7643	0.00243638	0.0303373	-1.45094
KRT34	1.03027	0.844119	3.76427	0.00243651	0.0303373	-1.45099
CORO1A	-1.30705	1.91819	-3.76419	0.0024369	0.0303373	-1.45114
PLA2G4B	1.40351	3.81518	3.76362	0.00243948	0.030354	-1.45216
ZNF623	-0.330228	2.01016	-3.7628	0.00244327	0.0303856	-1.45365
TARS	1.15577	3.44288	3.76133	0.00245003	0.0304444	-1.45631
PTCSC1	-0.429035	0.36726	-3.76123	0.0024505	0.0304444	-1.45649
RASSF2	-1.07767	1.63245	-3.76079	0.00245253	0.0304541	-1.45729
LOC653160	-0.357365	0.558123	-3.75893	0.00246112	0.0305373	-1.46065
CCDC171	-0.391421	0.599642	-3.75877	0.00246187	0.0305373	-1.46095
ANKMY1	-0.578374	1.08314	-3.75853	0.00246299	0.0305373	-1.46138
SLC12A2	-1.4183	2.99093	-3.7574	0.00246826	0.0305779	-1.46344
GUSBP4	-0.700867	0.861785	-3.75729	0.00246878	0.0305779	-1.46364
LOC100130744	-0.834993	2.03021	-3.75694	0.0024704	0.0305825	-1.46427
RB1-DT	-0.113407	0.120622	-3.75503	0.00247928	0.0306769	-1.46773
MATN2	-0.995299	2.54467	-3.75465	0.00248106	0.0306833	-1.46842
FLVCR1	-0.345115	0.735422	-3.75397	0.00248424	0.030707	-1.46965
ZNF7	-0.409032	1.75459	-3.75353	0.00248631	0.030717	-1.47045
NPY4R2	-0.259137	0.239692	-3.7531	0.00248833	0.0307264	-1.47123
FNDC5	-0.189976	0.213316	-3.75259	0.00249073	0.0307309	-1.47216
FAM162A	1.82458	5.02342	3.75224	0.00249234	0.0307309	-1.47278
SERPINA5	-0.678107	0.498479	-3.75221	0.00249248	0.0307309	-1.47283
METTL23	-0.515788	2.03713	-3.75181	0.00249439	0.0307387	-1.47357
RAD51B	-0.388522	0.504704	-3.75154	0.00249563	0.0307387	-1.47405
SCARNA28	-2.11709	5.00786	-3.75089	0.00249872	0.0307473	-1.47524
KCNK15	-0.326157	0.24869	-3.75086	0.00249886	0.0307473	-1.47529
LOC110091768	-0.464401	0.344862	-3.74919	0.00250671	0.0308029	-1.47831
SP4	-0.515053	0.725213	-3.74917	0.00250681	0.0308029	-1.47835
MAP2	1.34507	2.11304	3.7491	0.00250717	0.0308029	-1.47848
NSUN6	-0.478988	1.36397	-3.74834	0.00251077	0.0308315	-1.47986
CASC3	-0.479065	3.57581	-3.74777	0.00251346	0.0308491	-1.48089
SLC25A5-AS1	-0.194105	0.353758	-3.74696	0.00251727	0.0308803	-1.48235
TNFSF8	-0.314033	0.302808	-3.74606	0.00252156	0.0309173	-1.48399
MAST4	0.790777	3.80684	3.74534	0.002525	0.030944	-1.4853
QSOX1	2.08677	5.32026	3.74406	0.00253108	0.0309945	-1.48762
AGO4	-0.575461	2.22817	-3.74394	0.00253167	0.0309945	-1.48784
GRB14	-0.214245	0.164821	-3.74313	0.0025355	0.0310258	-1.48929
LOC100507642	-0.288441	0.243301	-3.74271	0.0025375	0.0310347	-1.49005
TMEM205	-0.93223	2.83603	-3.74243	0.00253885	0.0310352	-1.49056
LOC644554	-0.159203	0.141266	-3.74192	0.00254129	0.0310352	-1.49149
ZNF383	-0.445807	0.96757	-3.74191	0.00254136	0.0310352	-1.49151
MYZAP	1.34407	2.69424	3.7413	0.00254427	0.0310543	-1.49261
ZBTB14	-0.509935	1.32869	-3.74105	0.00254548	0.0310543	-1.49307
GPRIN1	1.23968	1.52719	3.74017	0.0025497	0.0310903	-1.49466
ZDHHC13	1.56656	3.06	3.73764	0.00256191	0.0311864	-1.49926
[truncated: 22,364 more rows]

## Sheet: DEGs of SLE
Tag	logFC	AveExpr	t	P.Value	adj.P.Val	B
SNORD104	2.44267	4.75196	9.37259	1.50182e-15	3.73306e-11	24.2631
SNORD52	1.65868	4.98908	9.01306	9.61112e-15	1.19452e-10	22.5446
SNORD34	2.04867	4.43529	8.52622	1.17121e-13	9.70428e-10	20.2256
SNORD110	1.59579	5.44711	8.45797	1.66012e-13	1.03164e-09	19.9018
SNORD50A	1.1226	5.48828	8.34315	2.98269e-13	1.48282e-09	19.3576
SNORD33	1.01421	5.61278	8.29662	3.78038e-13	1.56615e-09	19.1374
SNORD100	1.79438	5.06996	8.05669	1.27815e-12	4.53872e-09	18.0052
SNORD101	0.856899	6.10986	8.01351	1.59024e-12	4.94107e-09	17.8021
SNORD84	0.98777	4.98684	7.73463	6.47796e-12	1.76397e-08	16.4958
CXCL10	3.24706	4.76305	7.68189	8.43749e-12	1.76397e-08	16.2499
ISG15	2.3507	4.20704	7.68162	8.44898e-12	1.76397e-08	16.2486
RNU12	1.16344	4.77164	7.68005	8.51575e-12	1.76397e-08	16.2413
SNORD116-15	1.64473	5.11614	7.43811	2.84489e-11	5.43065e-08	15.1187
SNORD6	1.48976	5.20977	7.41356	3.21338e-11	5.43065e-08	15.0053
SNORD14C	2.49759	3.9977	7.39658	3.4956e-11	5.43065e-08	14.9269
SNORD83B	1.23897	5.21879	7.39658	3.49561e-11	5.43065e-08	14.9269
SNORD3C	1.87484	4.97652	7.34172	4.5866e-11	6.70642e-08	14.674
SNORA26	1.43331	4.77962	7.32871	4.89115e-11	6.75441e-08	14.6142
MIR890	-2.17744	1.03383	-7.28076	6.19792e-11	8.10851e-08	14.3937
SNORA75	1.44584	5.83358	7.20353	9.06699e-11	1.12689e-07	14.0395
SNORD29	1.16814	5.48704	7.1853	9.9168e-11	1.17382e-07	13.9561
SNORD32A	1.31134	5.3662	7.13959	1.24115e-10	1.40233e-07	13.7472
SNORA14B	1.06848	5.72087	7.11521	1.39872e-10	1.51165e-07	13.6359
SNORD105B	1.12184	5.74188	7.08141	1.65035e-10	1.70928e-07	13.4818
LINC01198	-2.89987	2.10367	-6.85676	4.92369e-10	4.81949e-07	12.464
SNORD92	1.85734	3.72714	6.85189	5.04111e-10	4.81949e-07	12.442
SNORD68	1.15159	5.85861	6.8266	5.69673e-10	5.24458e-07	12.3282
SNORD47	1.69459	5.05049	6.78099	7.09943e-10	6.30252e-07	12.1232
SCARNA11	2.09887	3.82289	6.74567	8.41566e-10	7.21338e-07	11.9649
SNORD114-1	2.05851	3.88716	6.73589	8.82103e-10	7.30881e-07	11.921
SNORD57	1.34734	5.59911	6.66706	1.22749e-09	9.84248e-07	11.6134
CXADRP2	-2.23713	2.27937	-6.63087	1.45962e-09	1.1338e-06	11.4521
SNORD99	1.76192	4.97135	6.49219	2.8253e-09	2.12814e-06	10.8373
IFI44L	2.57907	4.80502	6.47924	3.00417e-09	2.19631e-06	10.7801
SNORD44	1.82788	3.11123	6.4113	4.14261e-09	2.94208e-06	10.481
SCARNA18	1.90953	3.39008	6.36948	5.04547e-09	3.48376e-06	10.2975
SNORA72	0.802468	5.63346	6.32718	6.15549e-09	4.13533e-06	10.1124
SNORA54	1.34123	4.10188	6.2003	1.11403e-08	7.28725e-06	9.56043
IFI44	2.75133	4.62789	6.19105	1.16306e-08	7.41284e-06	9.52037
MIR4418	-2.04654	1.31777	-6.16681	1.3018e-08	8.08974e-06	9.41552
MIR20B	-2.16644	1.10458	-6.12075	1.61178e-08	9.77172e-06	9.21684
SNORA8	1.15303	4.65296	6.11507	1.65472e-08	9.79318e-06	9.19238
SNORD61	1.65298	4.3905	6.10764	1.71264e-08	9.90023e-06	9.16038
SNORD41	2.09273	4.04918	6.04019	2.33798e-08	1.3208e-05	8.87091
MIR892C	-1.18374	0.821829	-6.03336	2.41268e-08	1.33271e-05	8.84166
S100A9	2.0649	5.31922	6.00289	2.77538e-08	1.49973e-05	8.71143
SNORD12	1.52655	2.30127	5.96205	3.34675e-08	1.77001e-05	8.53738
SNORD63	1.07127	5.99643	5.91715	4.10911e-08	2.12792e-05	8.34661
SNORD97	0.717838	5.97911	5.89429	4.56024e-08	2.31335e-05	8.24978
MIR4514	-1.24697	2.69886	-5.84716	5.64959e-08	2.80864e-05	8.0507
MIR542	-1.15611	0.60775	-5.8422	5.77812e-08	2.81621e-05	8.0298
SNORD54	1.27349	2.36839	5.83685	5.92014e-08	2.82994e-05	8.00723
SNORA28	1.24728	4.28133	5.79291	7.22246e-08	3.34494e-05	7.82249
SNORD66	1.71191	4.33429	5.79156	7.26664e-08	3.34494e-05	7.81682
GOLGA6EP	-1.8435	2.20714	-5.77218	7.9311e-08	3.58442e-05	7.73553
SNORD11B	1.9083	2.57761	5.73134	9.53226e-08	4.23113e-05	7.56472
KRT6C	2.7227	5.22209	5.64657	1.39342e-07	6.07653e-05	7.21216
SNORA41	1.65177	3.93803	5.64221	1.42083e-07	6.08922e-05	7.19407
SNORD80	1.42681	4.43374	5.5178	2.46772e-07	0.000103966	6.68172
SNORD117	1.17181	4.0576	5.47135	3.0278e-07	0.000123732	6.49198
SNORD48	0.523929	6.47843	5.4707	3.03644e-07	0.000123732	6.48934
SMR3A	-1.71026	2.13388	-5.4635	3.13401e-07	0.000125648	6.46
MIR577	-2.05789	1.58825	-5.45374	3.27117e-07	0.000129066	6.42028
CCL4	0.856895	4.66577	5.44039	3.46842e-07	0.00013471	6.36598
SNORD49A	1.37643	3.70162	5.43501	3.55103e-07	0.000135797	6.34415
MIR4789	-1.56028	1.79147	-5.40336	4.07826e-07	0.000153596	6.2158
LINC02712	-1.35831	1.12556	-5.36869	4.74377e-07	0.000175994	6.07567
SNORD24	1.20738	3.88294	5.36351	4.85185e-07	0.000177356	6.05479
OR11H1	-1.15768	0.668516	-5.35849	4.95899e-07	0.000178646	6.03455
SNORA11	0.65224	6.04382	5.30297	6.30884e-07	0.000224027	5.81146
VTRNA1-3	1.69558	3.91159	5.29531	6.52134e-07	0.000228311	5.78077
MIR4325	-2.09232	1.68292	-5.28712	6.75612e-07	0.000233246	5.748
MIR3689F	-0.920669	4.46001	-5.20595	9.57872e-07	0.000326162	5.42471
LINC00867	-1.48216	1.21964	-5.19911	9.86331e-07	0.000327878	5.39761
IQCA1L	-1.70482	1.89414	-5.19549	1.00175e-06	0.000327878	5.38325
SCARNA8	1.06775	4.98076	5.19532	1.00248e-06	0.000327878	5.38257
MIR3689D2	-1.59056	3.8955	-5.19202	1.01672e-06	0.000328215	5.36952
LOC102724443	-1.54054	1.24499	-5.18731	1.03741e-06	0.000330601	5.35087
SNORD50B	1.40025	3.85506	5.18158	1.06314e-06	0.000334514	5.32819
MIR3662	-1.24618	0.991568	-5.14746	1.22968e-06	0.000377775	5.19351
RNU11	0.598206	5.87941	5.1472	1.23103e-06	0.000377775	5.19249
STAT1	1.58005	5.10937	5.10638	1.46413e-06	0.000443828	5.03206
CXCL11	2.13462	4.52377	5.10146	1.495e-06	0.000447724	5.01276
SNORA46	0.94523	4.42205	5.0398	1.93971e-06	0.000573994	4.77195
MIR184	-1.60237	1.57577	-5.02357	2.07668e-06	0.000607296	4.70887
MIR3660	-0.811025	0.532947	-5.00676	2.22853e-06	0.000638768	4.64365
CXCL9	2.6006	4.57189	5.00599	2.2357e-06	0.000638768	4.64068
SLC35G3	-1.80339	1.57035	-4.97417	2.55428e-06	0.000721496	4.51758
GZMB	1.77953	3.57985	4.93568	2.99903e-06	0.000837604	4.3693
SNORA33	0.555364	6.12223	4.88699	3.67041e-06	0.00101373	4.18277
SNORD36B	1.75765	2.9143	4.8559	4.1734e-06	0.00113998	4.06424
SNORA6	1.05191	4.21123	4.83581	4.53347e-06	0.00122488	3.98788
S100A8	2.45592	4.88025	4.82927	4.65704e-06	0.00124473	3.96307
SNORD12C	1.07374	5.49219	4.80408	5.1643e-06	0.00136563	3.8677
OR1D2	-1.18677	1.70715	-4.76543	6.04836e-06	0.00158257	3.722
LOC101929800	-2.39678	2.66821	-4.7581	6.2318e-06	0.00161358	3.69445
LOC102467217	-1.46635	1.25417	-4.74643	6.53521e-06	0.0016747	3.65063
SNORA3A	0.681247	6.04141	4.725	7.13002e-06	0.00180848	3.57036
SNORD79	1.1919	5.1751	4.71507	7.42303e-06	0.00186378	3.53325
OR8U3	-1.10123	1.20595	-4.7067	7.67918e-06	0.00190881	3.50199
SNORD89	0.337616	6.86693	4.64085	1.00151e-05	0.00245655	3.25743
LINC01377	-1.38512	1.27281	-4.63924	1.00804e-05	0.00245655	3.25145
SNORD3D	1.64324	2.67929	4.63507	1.02506e-05	0.00247377	3.23603
MIR4692	-1.29348	3.12271	-4.63173	1.03888e-05	0.00248303	3.2237
LOC102723639	-1.46126	1.35164	-4.62677	1.05977e-05	0.00250882	3.20538
SNORD105	1.56047	3.55711	4.6234	1.07418e-05	0.00251894	3.19295
SNORA16A	1.01575	3.51771	4.62014	1.08828e-05	0.00252816	3.18095
SNORA61	0.965366	4.74702	4.61687	1.10264e-05	0.00253781	3.16889
MIR4681	-1.81659	2.36166	-4.61426	1.11425e-05	0.002541	3.15925
SNORD81	0.677548	6.16445	4.59019	1.22678e-05	0.0027722	3.07073
SCARNA27	0.900414	3.81013	4.58573	1.24879e-05	0.0027965	3.05437
MIR587	-1.3691	2.59667	-4.57845	1.28556e-05	0.00285315	3.02768
OAS1	1.88473	4.54906	4.55801	1.39453e-05	0.00306759	2.95286
OR8B2	-1.42969	1.09166	-4.54667	1.45874e-05	0.00318069	2.91147
AGAP12P	0.812119	4.75305	4.53734	1.51375e-05	0.00327194	2.87744
MIR1468	-1.00371	2.14945	-4.52322	1.60081e-05	0.00343028	2.82604
IFI6	1.93619	3.49064	4.51396	1.6605e-05	0.00352778	2.79239
SNORA3B	1.28518	4.10206	4.51064	1.68242e-05	0.00353509	2.78034
RNU5E-1	0.658261	5.34064	4.50915	1.69238e-05	0.00353509	2.77492
MIR4262	-2.09042	2.99296	-4.49659	1.77839e-05	0.00368378	2.72937
USP18	1.61655	3.3907	4.45829	2.06747e-05	0.00421598	2.59103
EPSTI1	1.81068	4.14804	4.45807	2.06924e-05	0.00421598	2.59025
IGLV2-14	0.547935	5.59323	4.41177	2.47987e-05	0.00501156	2.42408
PF4	-1.38226	1.8664	-4.40675	2.52887e-05	0.00506936	2.40613
PRR21	-0.925209	1.68116	-4.364	2.98549e-05	0.00593683	2.25388
TRAJ36	1.62711	3.96455	4.3516	3.13227e-05	0.00617927	2.20988
H2BC9	0.665418	5.22643	4.33124	3.38827e-05	0.00658497	2.13787
SNORA44	1.2221	3.41915	4.33104	3.3909e-05	0.00658497	2.13716
GBP1	1.83152	4.27751	4.31046	3.67042e-05	0.00707253	2.06458
SRY	-1.24761	1.22399	-4.29341	3.91864e-05	0.00749274	2.00464
OAS2	1.76966	3.53677	4.28914	3.98327e-05	0.00755818	1.98966
SNORA50A	0.79637	5.36532	4.285	4.04691e-05	0.00762076	1.97515
LINC02677	-1.19668	2.53772	-4.22472	5.09234e-05	0.00951731	1.76484
MIR4438	-0.966877	0.786737	-4.22161	5.15286e-05	0.00955856	1.75403
RIGI	1.14896	4.83374	4.20984	5.38796e-05	0.00992062	1.71322
SNORD116-20	1.41569	2.84039	4.18733	5.8664e-05	0.0107221	1.63544
SNORD90	1.33936	2.22903	4.18075	6.01401e-05	0.0109117	1.61272
SNORD71	1.33454	4.65642	4.12335	7.46006e-05	0.0134373	1.41587
TRIM22	1.21112	4.25189	4.11059	7.82417e-05	0.0139917	1.37236
PLEKHA8P1	-1.49982	2.81253	-4.04855	9.85089e-05	0.0174902	1.16222
IFI27	1.3639	3.83117	4.027	0.000106659	0.0188029	1.08976
MIR4300	-1.44046	1.60044	-4.01014	0.00011348	0.0198646	1.03327
OAS3	1.90715	3.53072	4.00434	0.000115922	0.0201502	1.01388
SPRR1B	1.53473	4.37237	3.99666	0.000119232	0.0205816	0.988237
MIR548I2	-1.54984	3.35712	-3.99102	0.000121724	0.0208669	0.969396
FCGR1BP	-1.78324	1.79858	-3.97873	0.000127321	0.0216768	0.928467
SNORD20	0.691343	3.19199	3.96598	0.000133382	0.0225543	0.886129
B2M	0.776355	6.34613	3.95953	0.000136558	0.0229294	0.864712
MX1	1.83165	4.42154	3.95775	0.000137446	0.0229294	0.858819
MIR3659	-1.25785	1.24474	-3.95007	0.000141342	0.0234223	0.833379
IFIT3	1.84476	4.16387	3.9073	0.000165041	0.0271684	0.692408
SNORD75	1.31767	3.31522	3.90194	0.000168263	0.0275166	0.674834
LINC01656	-1.39239	1.80494	-3.87741	0.000183804	0.0298615	0.594567
DNAJA1P5	-1.28279	1.42885	-3.86532	0.000191956	0.0309834	0.555152
LINC02039	-0.901582	1.20196	-3.85234	0.00020109	0.0322484	0.512941
SNORD102	0.398007	6.33843	3.84527	0.000206239	0.0326622	0.48999
CXCR2P1	1.78363	2.77778	3.84519	0.000206299	0.0326622	0.489728
SNORD5	0.636214	6.07935	3.8427	0.000208147	0.0327463	0.481631
KLRF2	-1.30126	1.07552	-3.83998	0.000210179	0.032858	0.472815
SNORA80E	0.919904	4.96427	3.82159	0.000224423	0.0348655	0.413317
OR2T3	-0.764449	3.11598	-3.80423	0.000238705	0.0368539	0.35736
LOC101928219	-1.18523	1.67726	-3.78812	0.00025273	0.0387784	0.305597
ACR	-1.05248	1.51186	-3.77962	0.000260443	0.0397168	0.278349
LOC102723340	-1.46881	1.69905	-3.77722	0.000262658	0.0398103	0.270675
SNORA74B	1.09848	3.51483	3.76883	0.000270562	0.0405866	0.243812
OR8B3	-0.809738	0.948157	-3.76832	0.000271046	0.0405866	0.242193
SNORA52	0.588376	4.9126	3.76267	0.000276497	0.041155	0.224153
MIR1269A	-1.19507	2.53511	-3.75756	0.000281519	0.0415164	0.207849
MIR584	-0.797306	2.52654	-3.75681	0.000282265	0.0415164	0.205452
MIR338	-1.14278	2.62652	-3.72464	0.000316004	0.0462053	0.103231
MIR548X2	-0.971306	0.928277	-3.71868	0.000322663	0.0469032	0.0843586
C13orf46	-1.22173	3.42084	-3.71269	0.000329494	0.0476176	0.0654066
SNORD126	0.693512	3.05987	3.71068	0.00033181	0.0476751	0.0590693
XAF1	1.0617	4.63118	3.69528	0.000350112	0.0500158	0.010507
LINC02126	-0.78972	0.882176	-3.65944	0.000396487	0.056317	-0.101921
KRT16	1.1422	5.59385	3.65705	0.000399784	0.0563803	-0.109401
SNORA11B	0.801951	4.00181	3.65583	0.000401469	0.0563803	-0.113201
IL7R	1.82977	3.73146	3.62597	0.000445006	0.0621434	-0.206165
MIR3161	-1.16217	2.7176	-3.61713	0.00045873	0.0633669	-0.233575
MIR3150A	-1.41704	2.02568	-3.61705	0.000458866	0.0633669	-0.233844
MIR4642	-1.15024	1.82358	-3.60766	0.00047388	0.0650787	-0.26289
CAPSL	-0.891082	0.916685	-3.60168	0.000483686	0.0660603	-0.281364
CDRT7	-0.847162	0.911837	-3.59956	0.000487213	0.0661784	-0.287918
RPRML	-1.63338	2.24291	-3.5974	0.000490821	0.0663062	-0.294572
MIR4424	-0.696041	0.528547	-3.59108	0.000501536	0.0673874	-0.314045
MKRN9P	-0.902823	1.23135	-3.58353	0.000514636	0.0687759	-0.337292
ZNF716	-0.885135	1.17774	-3.57711	0.000526022	0.0696643	-0.357017
HERC5	1.68982	3.68707	3.57663	0.000526889	0.0696643	-0.358501
MIR3666	-1.26324	2.04441	-3.57481	0.000530158	0.0697256	-0.364075
IGHD2-15	-0.739469	4.25473	-3.57056	0.000537886	0.0703697	-0.377117
SNORD36A	1.37942	2.95122	3.55659	0.000564046	0.0734058	-0.419901
TRIM53AP	-1.35689	2.0597	-3.55269	0.000571563	0.0736704	-0.431824
RNU6-56P	-0.948524	1.10642	-3.55246	0.000572007	0.0736704	-0.432525
SELENOV	-0.830645	1.32703	-3.52689	0.000623691	0.0799128	-0.510402
LINC01518	-1.05832	1.91781	-3.52133	0.000635505	0.081009	-0.527288
APOL1	1.80528	2.30364	3.50783	0.000665066	0.0840145	-0.568189
SNORA64	0.859247	4.23722	3.50613	0.00066887	0.0840145	-0.573319
SNORD76	0.810887	4.33599	3.50598	0.000669223	0.0840145	-0.573793
SNORA68	1.38899	4.64994	3.48888	0.000708756	0.0885303	-0.625396
SNORD114-30	-1.11218	1.39845	-3.47929	0.000731883	0.0909621	-0.654255
SNORA25	0.714471	3.20034	3.45513	0.000793314	0.0981064	-0.726652
SNORA20	0.896874	4.42599	3.44205	0.000828585	0.101961	-0.765703
SNORA1	0.857792	3.1605	3.43038	0.000861292	0.105464	-0.800444
PARP14	1.80717	4.07356	3.42124	0.000887724	0.108167	-0.827559
LINC00619	-0.885295	2.70093	-3.39492	0.00096825	0.116746	-0.905402
TRBV7-7	-1.21626	1.52591	-3.39432	0.000970142	0.116746	-0.907151
BST2	1.92659	3.33628	3.39367	0.00097222	0.116746	-0.909069
MIR3136	0.652196	1.04941	3.39023	0.000983294	0.117508	-0.919217
LINC02660	-1.12196	1.27396	-3.37981	0.00101751	0.121015	-0.949855
LOC101927372	-1.01521	0.862992	-3.36225	0.0010777	0.127564	-1.00132
MIR551B	-0.884963	2.50733	-3.35699	0.00109638	0.128669	-1.0167
MIR127	-0.644044	3.0958	-3.35671	0.00109739	0.128669	-1.01752
SNORA71B	0.889472	4.0567	3.35396	0.00110728	0.128925	-1.02555
SNORD70	1.16094	1.90668	3.35322	0.00110995	0.128925	-1.0277
RSAD2	1.48335	3.11791	3.3444	0.00114235	0.132071	-1.05345
IGKV4-1	1.39668	2.63679	3.33431	0.00118045	0.135845	-1.08279
CMPK2	1.68835	3.04963	3.3303	0.00119593	0.136992	-1.09444
LINC01698	-1.14362	1.5805	-3.32808	0.00120457	0.137348	-1.10087
GOLGA8R	-1.18592	2.95479	-3.32267	0.00122591	0.139144	-1.11658
ADORA1	-1.17039	1.7372	-3.31813	0.00124407	0.140563	-1.12972
SCARNA2	0.838893	4.41186	3.30198	0.00131076	0.147428	-1.17637
LILRB1	1.58534	2.14805	3.29672	0.00133317	0.149273	-1.19151
TRBV6-4	-0.912907	1.17397	-3.28673	0.00137679	0.153466	-1.22025
TRAJ19	1.65379	3.4618	3.28354	0.00139097	0.154354	-1.2294
SNORD94	0.880494	4.54504	3.27578	0.00142611	0.15755	-1.25166
LINC01227	-0.845723	0.73496	-3.25928	0.00150353	0.164877	-1.29883
SNORD30	0.854088	4.13188	3.25883	0.0015057	0.164877	-1.30011
NBAT1	-0.932773	1.59625	-3.2543	0.00152768	0.166507	-1.31304
SAMSN1	1.2187	2.17796	3.25176	0.00154014	0.166507	-1.32028
SNORD35A	0.87415	2.53675	3.2506	0.00154587	0.166507	-1.32358
DDX60L	1.63866	3.60727	3.25029	0.00154738	0.166507	-1.32446
LOC101928046	-0.984173	1.19303	-3.23769	0.00161082	0.172587	-1.36026
CRLF2	-0.901004	1.76589	-3.22578	0.00167303	0.178483	-1.39402
MIR148A	-0.523331	0.450123	-3.20816	0.00176917	0.187933	-1.44377
SNORD36C	1.1871	3.15114	3.19151	0.00186469	0.196989	-1.49055
MIR222	-1.38333	2.74729	-3.19052	0.00187055	0.196989	-1.49334
MIR548H1	-1.49488	2.38275	-3.18922	0.0018782	0.196989	-1.49697
RNU5B-1	0.494712	5.94478	3.18664	0.00189358	0.197768	-1.50422
MIR26A1	-0.742802	1.30397	-3.18297	0.00191556	0.199226	-1.51448
MIR4289	-0.854377	1.53332	-3.17515	0.00196329	0.20334	-1.53636
NRAD1	-0.766253	0.859651	-3.17239	0.00198035	0.203375	-1.54405
IFIH1	1.63383	3.85628	3.17152	0.00198576	0.203375	-1.54647
PINX1-DT	-0.783526	1.9478	-3.17113	0.00198818	0.203375	-1.54756
SNORD119	0.792935	1.03403	3.16334	0.00203739	0.207555	-1.56928
TRBV7-3	-0.785233	0.859425	-3.15897	0.00206551	0.209561	-1.58146
CD1A	-0.975522	2.38098	-3.15577	0.00208625	0.210805	-1.59033
SNORA9	1.37259	3.1727	3.15271	0.00210635	0.211121	-1.59885
LAIR2	1.42275	2.32441	3.15092	0.00211814	0.211121	-1.6038
HAO2-IT1	-0.951567	1.09543	-3.14842	0.00213476	0.211121	-1.61074
GBP5	1.82191	3.4344	3.14789	0.00213831	0.211121	-1.61221
S100A7	1.45458	4.81618	3.14707	0.00214377	0.211121	-1.61448
SCARNA4	0.723186	5.44354	3.14675	0.00214595	0.211121	-1.61538
SNORA49	0.887131	4.24905	3.14632	0.00214883	0.211121	-1.61657
MIR646	-1.17262	2.38872	-3.14263	0.00217375	0.212728	-1.62681
MIR3194	-1.25218	2.00952	-3.14047	0.0021884	0.213321	-1.63277
TLR7	1.64515	2.84344	3.13456	0.00222908	0.216439	-1.64911
LILRB2	1.09087	2.93542	3.13131	0.00225179	0.217169	-1.65811
NEAT1	0.541859	6.21813	3.13085	0.00225497	0.217169	-1.65936
LINC02489	-1.18084	2.59172	-3.1294	0.0022652	0.217169	-1.66338
SNORD65	0.851107	2.07503	3.1285	0.00227155	0.217169	-1.66586
MALAT1	0.383699	6.54946	3.12551	0.00229278	0.218358	-1.67411
LOC101927480	-0.653783	0.731862	-3.12381	0.00230488	0.218674	-1.67878
TRAV17	0.988352	1.77985	3.12218	0.00231663	0.218952	-1.68329
OPN5	-0.75727	1.68451	-3.11575	0.00236333	0.22252	-1.70098
DTX3L	1.34269	4.17759	3.10972	0.00240794	0.225865	-1.71756
CT45A1	-0.383617	4.56456	-3.10795	0.00242111	0.226246	-1.72239
SAMD9L	1.55173	3.79726	3.10519	0.00244188	0.227156	-1.72997
GYPE	-0.814374	2.96424	-3.10424	0.00244912	0.227156	-1.73259
PTTG1IP2	-0.871637	0.891375	-3.09785	0.00249798	0.230826	-1.75009
IGLV3-22	0.599403	1.98866	3.08817	0.00257371	0.236943	-1.77654
MIR122	0.494867	0.999743	3.08179	0.00262479	0.240754	-1.79394
SNORD42B	0.920994	2.35455	3.08029	0.00263697	0.240982	-1.79804
SNORD32B	0.895535	2.64165	3.07878	0.00264927	0.241219	-1.80216
MIR550A3	0.618618	2.26615	3.07294	0.00269724	0.244691	-1.81805
TRAJ42	1.59375	2.54317	3.06327	0.0027785	0.251043	-1.84431
SNORD55	1.29752	3.25464	3.06218	0.00278774	0.251043	-1.84724
CACNG2	-0.648358	0.922994	-3.06104	0.00279755	0.251043	-1.85035
AGR3	-0.659736	0.547969	-3.05812	0.00282265	0.252384	-1.85825
TRAJ20	1.58945	3.57322	3.05639	0.00283764	0.252464	-1.86293
SNORA74A	0.882778	2.39544	3.05568	0.00284387	0.252464	-1.86487
PI3	1.75299	4.12443	3.05312	0.00286616	0.252955	-1.87178
LOC102724463	-0.916098	1.3506	-3.05271	0.00286975	0.252955	-1.87288
SCARNA23	0.649961	1.2656	3.05118	0.00288324	0.253247	-1.87703
LOC102724883	-1.0744	2.72103	-3.0493	0.00289986	0.253809	-1.88211
MIR1227	-1.19936	2.22227	-3.0413	0.00297159	0.25892	-1.9037
MIR548B	-0.80126	1.04595	-3.03993	0.00298405	0.25892	-1.9074
IGLV3-1	-1.20963	3.73906	-3.03788	0.00300267	0.25892	-1.9129
IGHG2	0.761228	5.53946	3.03706	0.00301026	0.25892	-1.91513
VTRNA1-1	1.60381	2.94438	3.03705	0.00301034	0.25892	-1.91515
MIR7-3HG	-0.633155	1.56811	-3.03479	0.00303109	0.259806	-1.92122
GBP3	0.926348	3.75641	3.03207	0.00305637	0.260563	-1.92856
TRAJ54	-1.34221	2.20654	-3.03158	0.00306089	0.260563	-1.92986
DEFB4B	1.07487	2.03242	3.02056	0.0031652	0.268293	-1.95946
UGT2B10	-0.760852	1.14499	-3.01972	0.00317327	0.268293	-1.9617
MIR29B2	0.747981	1.13903	3.01337	0.00323493	0.272579	-1.97869
OR8H2	-0.634404	0.511043	-3.00918	0.00327629	0.275131	-1.9899
SNORA66	0.755545	2.98918	3.00764	0.00329156	0.275483	-1.994
SCARNA5	0.765512	5.55392	2.99005	0.00347124	0.289545	-2.04088
SNORD22	0.519042	2.67066	2.98508	0.00352362	0.292932	-2.05408
SERPINB4	1.97085	3.26116	2.98075	0.00356982	0.295784	-2.06556
KDM2B-DT	-0.926378	2.0208	-2.97925	0.00358598	0.296135	-2.06954
LNCAROD	-0.972049	1.65359	-2.97691	0.00361129	0.297238	-2.07573
CCL7	1.22142	2.8669	2.97575	0.00362389	0.297291	-2.0788
SNORD116-24	1.2511	2.07119	2.97376	0.00364558	0.298086	-2.08406
EIF1AY	-1.05689	0.992728	-2.966	0.00373144	0.304107	-2.10456
FPR3	1.60436	2.99358	2.96381	0.00375602	0.305109	-2.11034
MIR3619	-0.611502	3.70138	-2.96067	0.00379156	0.306993	-2.11863
C1QTNF9B	-0.680029	0.625631	-2.95557	0.0038499	0.310197	-2.13207
LINC01291	-1.37703	2.15823	-2.95503	0.00385609	0.310197	-2.13349
LOC102724290	-0.836905	1.70712	-2.94322	0.00399448	0.320293	-2.16451
USP17L5	-1.04848	2.05543	-2.94058	0.00402607	0.321788	-2.17143
H2BC26	1.01029	2.91822	2.93661	0.004074	0.323697	-2.18184
GABRB1	-0.67081	1.14829	-2.93644	0.004076	0.323697	-2.18227
AIM2	1.52111	2.66679	2.93177	0.00413306	0.327133	-2.19449
SNORD16	0.914212	3.04167	2.93075	0.00414559	0.327133	-2.19716
TPTEP2	-0.887916	3.65782	-2.92684	0.00419407	0.329912	-2.20737
SNORD87	1.12376	4.36689	2.92325	0.00423892	0.332388	-2.21672
MIR642B	0.766405	1.83598	2.9216	0.00425981	0.332975	-2.22104
SNORD95	0.373427	5.09446	2.92	0.00428	0.333505	-2.22519
SNORD26	0.975946	3.06611	2.91642	0.00432566	0.33601	-2.23452
ST7-OT3	-0.57336	3.54305	-2.91466	0.00434827	0.336713	-2.23909
SNORD83A	1.10855	2.09822	2.90971	0.00441252	0.340627	-2.25198
SPRR2E	0.516657	6.09633	2.902	0.00451419	0.346212	-2.27197
LINC02305	-0.88175	2.00197	-2.902	0.00451422	0.346212	-2.27198
SOX5	-1.11187	1.5608	-2.90107	0.00452665	0.346212	-2.27439
LOC102724929	-0.765511	1.48262	-2.8878	0.00470713	0.358911	-2.30869
MIR1976	-0.331803	4.90627	-2.88617	0.00472974	0.359414	-2.3129
MIR331	0.72547	2.08028	2.88525	0.00474264	0.359414	-2.31529
MIR204	-0.818772	0.830215	-2.87978	0.00481948	0.3621	-2.32938
OR10K1	-0.741131	1.34149	-2.87966	0.00482122	0.3621	-2.32969
MIR454	0.866783	1.97261	2.87962	0.00482178	0.3621	-2.3298
FAM106B	-0.560818	4.5289	-2.87278	0.00491954	0.368328	-2.34739
TRAV8-3	0.913013	1.7083	2.87025	0.00495615	0.369474	-2.35389
LINC00632	-0.705578	1.06381	-2.86967	0.00496457	0.369474	-2.35537
CDYL-AS1	-0.659096	0.874397	-2.86679	0.00500666	0.371494	-2.36277
LRRTM4	-0.79376	1.33278	-2.85987	0.00510891	0.377953	-2.38048
CCR1	1.4497	2.34148	2.8575	0.0051445	0.379338	-2.38656
MIR133B	0.739772	2.62208	2.85536	0.00517667	0.379338	-2.39202
CLEC2A	-1.29802	1.69977	-2.85525	0.00517844	0.379338	-2.39231
HOXA-AS3	-0.842185	1.06502	-2.85457	0.00518867	0.379338	-2.39404
LOC102724637	-0.879233	1.02903	-2.85025	0.00525445	0.38302	-2.40507
RPL21P28	-1.09953	4.83433	-2.84421	0.00534782	0.388686	-2.42048
MIR520F	-1.34852	2.66269	-2.83809	0.00544394	0.394519	-2.43607
HERC6	1.26476	3.90595	2.83307	0.00552384	0.399146	-2.44881
CASC20	-0.510536	0.584048	-2.83033	0.00556794	0.401166	-2.45577
LINC01548	-0.670647	0.911745	-2.82908	0.00558815	0.401458	-2.45893
GOLGA6A	-1.09093	2.28978	-2.82795	0.00560661	0.401624	-2.46182
LINC00615	-0.596992	0.977129	-2.82177	0.00570788	0.406966	-2.47746
PTPRC	1.32725	4.0226	2.82132	0.00571522	0.406966	-2.47859
MTHFS	0.954062	2.26355	2.82009	0.00573572	0.406966	-2.48172
OR10P1	-0.832463	1.85287	-2.81943	0.00574668	0.406966	-2.48339
MIR4275	0.673738	4.04432	2.81721	0.00578369	0.408337	-2.489
LYZ	1.12449	4.9975	2.81553	0.00581189	0.408337	-2.49324
SCARNA3	0.763023	4.96095	2.81532	0.00581532	0.408337	-2.49376
OR5AR1	-0.826718	1.77078	-2.81279	0.00585799	0.410175	-2.50015
TRAJ21	1.76252	3.69713	2.80908	0.00592115	0.413433	-2.50951
KCNAB1-AS2	-0.711023	1.00752	-2.8009	0.00606252	0.422118	-2.53011
SFTA1P	-0.594417	0.722992	-2.79631	0.00614309	0.426533	-2.54164
SIX3	-0.792882	1.22995	-2.79227	0.00621494	0.42901	-2.55178
OR1L1	-0.716618	1.37414	-2.7912	0.00623404	0.42901	-2.55446
SNORD4A	0.973464	2.44077	2.79113	0.00623529	0.42901	-2.55463
KIR3DL2	-0.903661	1.89457	-2.79043	0.0062478	0.42901	-2.55638
MIR4301	-0.743337	0.807661	-2.7881	0.00628989	0.43071	-2.56224
FCGRT	-0.884122	1.95787	-2.78405	0.00636336	0.434491	-2.57237
NR1D1	-1.05495	2.93925	-2.78314	0.00638006	0.434491	-2.57465
MIRLET7E	0.862993	2.53534	2.78172	0.00640609	0.435071	-2.5782
LINC01898	-0.659829	1.19366	-2.77311	0.00656598	0.444716	-2.5997
TRIM48	0.733197	1.97176	2.7717	0.00659251	0.445299	-2.60321
SNORD113-3	-1.26136	2.71216	-2.76806	0.00666145	0.448736	-2.61227
OR4N2	0.788792	1.17767	2.76618	0.00669725	0.449928	-2.61694
LOC285889	-0.693122	1.52146	-2.75755	0.00686419	0.459901	-2.63839
IGHV1-58	-0.805612	1.23087	-2.75328	0.00694813	0.463855	-2.64897
ADAMDEC1	1.47128	2.53677	2.75266	0.00696054	0.463855	-2.65052
SNORD82	-1.10277	1.88891	-2.74448	0.00712424	0.472376	-2.67075
MIR30C1	0.617623	1.53766	2.74367	0.00714072	0.472376	-2.67276
LINC02466	0.567306	1.90903	2.74344	0.0071454	0.472376	-2.67333
IFITM1	1.15568	5.3066	2.7419	0.00717662	0.473181	-2.67713
TRAV38-1	-0.690616	2.73967	-2.73639	0.00728957	0.479357	-2.69071
CFAP52	-0.660656	1.12927	-2.73497	0.00731912	0.48003	-2.69423
HMGB3P1	-0.826837	1.24773	-2.73009	0.00742094	0.485427	-2.70624
MIR449B	-0.326622	4.33715	-2.72219	0.00758846	0.495082	-2.72564
OR8D1	-0.618786	1.90525	-2.71801	0.00767859	0.499651	-2.7359
LAIR1	1.07503	1.92967	2.70816	0.00789471	0.512373	-2.76
SPRR2B	1.6661	2.47057	2.70715	0.00791699	0.512481	-2.76245
C1QA	1.40395	3.8093	2.70473	0.00797109	0.514643	-2.76836
FAM53B-AS1	-0.948982	3.42882	-2.70076	0.00806059	0.519073	-2.77805
HOXA10-AS	-0.941325	1.91156	-2.68951	0.00831895	0.534326	-2.80542
HLA-H	0.987625	2.49128	2.68485	0.00842813	0.539943	-2.81672
LINC01628	-0.557701	0.647651	-2.68255	0.00848243	0.542025	-2.82229
LOC101926887	1.22552	3.05913	2.6785	0.00857891	0.546785	-2.83209
LOC101928475	-0.60324	1.07198	-2.66273	0.00896449	0.568835	-2.87017
LOC102724416	-0.772756	1.25141	-2.6619	0.00898524	0.568835	-2.87217
IFIT1	1.63452	3.29682	2.66156	0.00899352	0.568835	-2.87297
MIR3191	-0.862639	1.73675	-2.65399	0.00918473	0.579384	-2.89118
SPZ1	-0.616531	1.55711	-2.65312	0.00920694	0.579384	-2.89326
DDX11	-0.984428	2.47584	-2.6489	0.00931517	0.584715	-2.90337
SNORD116-23	0.853166	2.04725	2.64571	0.00939783	0.587589	-2.91101
BMS1P21	-0.574789	0.667201	-2.64531	0.00940823	0.587589	-2.91197
LINC01729	-0.923846	2.44246	-2.64121	0.00951556	0.592802	-2.92178
SNORD45A	1.12152	2.69609	2.63837	0.00959072	0.595991	-2.92858
TRBV5-7	-0.680881	1.34394	-2.63495	0.00968169	0.600144	-2.93674
MIR16-2	-0.800667	1.38057	-2.63325	0.00972708	0.601458	-2.94078
MIR4739	-0.836544	1.867	-2.6299	0.00981762	0.60555	-2.94878
MIR147A	-0.450608	3.83316	-2.6279	0.00987185	0.607387	-2.95354
OR2L8	-1.04153	2.64698	-2.62453	0.00996385	0.610408	-2.96155
IGKV1-27	1.51163	2.37218	2.6243	0.00997006	0.610408	-2.96209
RGS1	1.37276	2.90047	2.62262	0.0100164	0.611737	-2.96609
VSX1	-0.588208	1.14489	-2.62119	0.0100559	0.612646	-2.96949
SATB1-AS1	0.779059	1.11889	2.6179	0.0101472	0.616697	-2.9773
MIR711	0.62896	1.62201	2.61501	0.0102281	0.618762	-2.98415
LINC01989	-0.564839	1.09128	-2.61491	0.010231	0.618762	-2.98439
MIR412	0.693217	2.50065	2.61402	0.010256	0.618769	-2.9865
LINC01180	-0.840024	2.14099	-2.61148	0.0103276	0.62158	-2.9925
MIR1246	-0.935315	1.60816	-2.60789	0.0104297	0.62621	-3.00099
LINC00463	0.753709	1.68818	2.60582	0.0104892	0.628265	-3.00589
SNORD21	0.5803	4.66274	2.60454	0.0105261	0.628957	-3.00892
MIR557	-0.806569	2.61531	-2.60353	0.0105552	0.629187	-3.01131
COL9A1	-0.603634	1.14181	-2.60198	0.0106	0.630346	-3.01496
RNU6-83P	-0.944691	3.70283	-2.60055	0.0106417	0.631313	-3.01834
GZMA	1.48902	3.09459	2.59801	0.0107158	0.63376	-3.02432
TSPAN8	-0.951637	1.56714	-2.59739	0.0107339	0.63376	-3.02578
NICOL1	0.830696	1.84788	2.59597	0.0107757	0.634721	-3.02913
GBP4	1.41634	2.48732	2.59263	0.0108744	0.637838	-3.03699
LOC101927575	-0.649066	0.991836	-2.59163	0.010904	0.637838	-3.03933
SNORD28	0.887296	3.94422	2.59158	0.0109056	0.637838	-3.03946
ZNF195	0.553503	2.05571	2.59026	0.0109449	0.638631	-3.04255
UGT1A7	0.755189	1.07806	2.58362	0.0111449	0.646997	-3.05815
KSR2	-0.55674	1.07713	-2.58357	0.0111461	0.646997	-3.05825
LOC100288069	-1.09415	1.95961	-2.58213	0.0111901	0.646997	-3.06164
H3C8	1.2215	1.96152	2.58177	0.0112011	0.646997	-3.06248
EIF2AK2	1.33808	3.94069	2.5812	0.0112184	0.646997	-3.06381
CACNA1F	-0.649573	1.35993	-2.57931	0.0112762	0.648825	-3.06823
OR5E1P	-0.933771	2.6017	-2.57774	0.0113244	0.649351	-3.07191
SNORD116-14	1.10294	2.83593	2.57663	0.0113587	0.649351	-3.07451
LOC157273	-0.653024	1.38616	-2.57647	0.0113637	0.649351	-3.07489
MIR550B2	-0.640713	0.786362	-2.57373	0.0114487	0.651043	-3.0813
LINC00327	-0.706916	1.08843	-2.57346	0.0114569	0.651043	-3.08192
KRT72	-0.765296	1.1202	-2.57298	0.0114719	0.651043	-3.08304
LY6G5C	-0.656937	1.63785	-2.57104	0.0115325	0.652993	-3.08758
MTRNR2L3	-0.859695	1.78093	-2.56997	0.011566	0.653401	-3.09007
PARP9	1.28016	3.63655	2.56485	0.0117276	0.660433	-3.10201
IGFL1	1.17472	2.53253	2.56435	0.0117436	0.660433	-3.10318
OR1F2P	-0.641385	0.962187	-2.56286	0.0117909	0.661595	-3.10664
DPM3	-0.936455	2.00331	-2.56129	0.0118413	0.662533	-3.1103
LYPD9P	-0.561833	1.16864	-2.56068	0.0118609	0.662533	-3.11173
LOC102724700	-0.872983	2.2065	-2.55769	0.011957	0.666401	-3.11866
BLACAT1	-0.87097	1.09396	-2.5543	0.0120671	0.671035	-3.12654
MIR599	0.615211	2.49039	2.55264	0.0121214	0.672551	-3.1304
LOC102724736	-0.786863	0.991284	-2.54834	0.0122628	0.677546	-3.14036
PSG10P	-0.563221	1.11217	-2.54765	0.0122857	0.677546	-3.14197
H2AC14	1.06355	2.76217	2.54678	0.0123146	0.677546	-3.14398
MIR101-2	-0.526231	0.574347	-2.5466	0.0123205	0.677546	-3.1444
GPR174	1.45738	2.17349	2.54573	0.0123495	0.677639	-3.14641
DPPA2	0.56478	1.04227	2.5425	0.0124575	0.681753	-3.15389
ADGRA1-AS1	-0.790823	3.37607	-2.54185	0.0124793	0.681753	-3.15539
OR2B11	-0.809432	1.44861	-2.5357	0.0126875	0.689378	-3.1696
LOC101927711	-0.554394	0.933722	-2.53539	0.0126979	0.689378	-3.1703
LINC01945	-0.626089	1.03969	-2.53527	0.0127021	0.689378	-3.17058
RAC2	1.14477	3.22284	2.53405	0.0127438	0.690138	-3.1734
LOC101927551	-0.484326	0.76698	-2.52892	0.0129204	0.698181	-3.18521
IGHV3-38	-0.836666	1.6987	-2.52253	0.0131437	0.708031	-3.1999
LCE3E	1.5269	3.04147	2.52207	0.0131597	0.708031	-3.20094
RFPL4AL1	-0.677413	1.47925	-2.52054	0.0132139	0.709377	-3.20447
MIR3974	-0.638494	1.1386	-2.51967	0.0132447	0.709377	-3.20646
CKS1B	-1.19651	1.81589	-2.51867	0.0132801	0.709377	-3.20875
OR51G1	-0.733083	1.5191	-2.51814	0.0132989	0.709377	-3.20996
MIR4720	-0.493858	0.581826	-2.51569	0.0133863	0.710726	-3.21558
H2BC15	0.424504	4.02111	2.51553	0.0133922	0.710726	-3.21595
SCO2	0.821609	3.50268	2.51436	0.0134339	0.710726	-3.21862
TRAJ17	1.49922	2.32588	2.51406	0.0134448	0.710726	-3.21931
H2BC11	1.01038	1.6214	2.51344	0.0134671	0.710726	-3.22073
SERPINB3	1.50254	3.85221	2.51177	0.0135273	0.712391	-3.22456
CYP4A11	-0.694519	2.76265	-2.50705	0.0136987	0.71766	-3.23534
PEG3-AS1	-0.909291	1.87979	-2.50671	0.0137111	0.71766	-3.23612
LOC284412	-0.763107	1.48505	-2.50663	0.013714	0.71766	-3.23629
LCN2	1.2052	2.92886	2.5046	0.0137883	0.720035	-3.24092
LOC102723596	-0.586563	0.797883	-2.49924	0.0139867	0.72414	-3.25315
LOC101929128	-0.734512	1.80781	-2.49724	0.0140611	0.72414	-3.25769
RNASE2CP	-0.971112	2.24115	-2.49716	0.0140644	0.72414	-3.25789
CCL3	0.720569	1.37903	2.49691	0.0140737	0.72414	-3.25846
HHAT	-0.640499	1.45049	-2.4963	0.0140965	0.72414	-3.25985
PDF	-0.761785	1.53125	-2.4942	0.0141752	0.72414	-3.26461
IGHV4-28	0.866678	1.61601	2.49418	0.014176	0.72414	-3.26466
MT2A	0.649807	6.49239	2.49342	0.0142047	0.72414	-3.26639
FAM230I	-0.641139	0.844778	-2.49267	0.014233	0.72414	-3.26809
CLEC4E	0.897363	1.63967	2.49208	0.0142554	0.72414	-3.26944
CLDN2	-0.601458	1.64328	-2.49192	0.0142615	0.72414	-3.2698
MIR3674	-0.992536	1.58128	-2.49186	0.0142638	0.72414	-3.26994
RUNX1-IT1	1.05079	2.25606	2.49173	0.0142686	0.72414	-3.27023
C20orf181	-0.855884	2.38373	-2.49157	0.0142748	0.72414	-3.2706
PRKACG	-0.59558	0.945563	-2.48338	0.0145882	0.738531	-3.28917
H4C7	0.432946	0.583169	2.48014	0.014714	0.743384	-3.29651
PEG3	-0.842706	1.62332	-2.47814	0.0147917	0.745797	-3.30101
TTTY22	-0.896054	1.95279	-2.47606	0.0148734	0.746857	-3.30572
ACTB	0.484423	4.71575	2.47592	0.0148788	0.746857	-3.30603
ACKR1	-0.745915	3.88696	-2.47397	0.0149559	0.746857	-3.31045
ACTL6B	0.444106	0.855682	2.47357	0.0149718	0.746857	-3.31135
PTPRCAP	0.862522	3.99032	2.47262	0.0150093	0.746857	-3.31349
MIR4804	-0.560426	1.94505	-2.47229	0.0150222	0.746857	-3.31422
CXCL13	1.0541	2.10262	2.47227	0.0150231	0.746857	-3.31427
GALNT8	-0.602121	1.36577	-2.46946	0.0151351	0.750923	-3.32062
MIR626	-0.865799	1.21771	-2.4677	0.0152053	0.751692	-3.32457
MIR574	-0.43072	4.72084	-2.46695	0.0152354	0.751692	-3.32626
CCL4L2	0.983871	2.60142	2.46681	0.0152413	0.751692	-3.32659
CD69	1.32229	2.13585	2.46182	0.015443	0.760131	-3.33781
LOC729815	-0.738915	1.36299	-2.45959	0.0155337	0.763083	-3.34281
SCT	0.607811	2.09019	2.45846	0.01558	0.763605	-3.34535
MIR146A	0.678716	0.837979	2.45735	0.0156257	0.763605	-3.34785
OR1L8	-0.790007	1.26301	-2.45708	0.0156364	0.763605	-3.34844
NDUFV2	0.876341	4.60697	2.45555	0.0156996	0.765184	-3.35187
MIR451A	0.346027	0.500744	2.45431	0.0157508	0.765617	-3.35465
LRRC4C	-0.664048	1.12493	-2.45385	0.01577	0.765617	-3.35569
SNORD12B	0.687237	1.04853	2.44939	0.0159558	0.773126	-3.36568
ANKRD18A	-0.81904	1.66241	-2.44444	0.0161641	0.781694	-3.37674
IGHD2-21	-0.31054	4.83688	-2.43682	0.0164898	0.79435	-3.39374
DDX5	0.820256	4.79546	2.43638	0.0165088	0.79435	-3.39472
CARD16	1.24524	2.71051	2.43608	0.0165217	0.79435	-3.39538
GRIA1	-0.598871	1.29858	-2.43344	0.0166359	0.794739	-3.40125
IL2RG	1.1108	3.33436	2.43297	0.0166562	0.794739	-3.40229
LAMP3	0.857358	3.43856	2.43295	0.016657	0.794739	-3.40233
MIR4441	-1.16453	3.26098	-2.4328	0.0166637	0.794739	-3.40267
LCE3B	-0.819242	2.54303	-2.43221	0.0166896	0.794739	-3.40399
OR6Y1	-0.621857	1.08779	-2.42724	0.0169074	0.803568	-3.41503
ANKRD20A5P	-0.754504	1.1231	-2.42609	0.0169582	0.804446	-3.41758
SLC35G6	0.647401	1.12337	2.42441	0.0170325	0.805781	-3.42131
MIR624	0.661806	1.1156	2.42399	0.0170512	0.805781	-3.42224
CXXC4	-0.600517	1.18904	-2.42148	0.017163	0.809528	-3.4278
CCRL2	0.766464	1.56005	2.42025	0.0172177	0.810568	-3.4305
ZFHX4-AS1	-0.469424	0.715373	-2.41483	0.0174621	0.819347	-3.44249
ZNF623	-0.613059	2.51257	-2.41462	0.0174719	0.819347	-3.44297
KCNIP3	-0.651201	1.70132	-2.41393	0.017503	0.819347	-3.44449
SCNM1	0.85696	2.18392	2.4132	0.0175363	0.81936	-3.4461
MIR320C1	0.974566	3.00651	2.41039	0.0176648	0.820414	-3.4523
CELF2-DT	-0.776905	1.46521	-2.40916	0.0177211	0.820414	-3.45501
MESP1	-0.679155	2.82327	-2.40696	0.0178224	0.820414	-3.45985
B3GAT1-DT	-0.675541	1.43138	-2.40692	0.0178245	0.820414	-3.45995
MIR3148	-0.729016	1.57934	-2.40675	0.0178322	0.820414	-3.46032
IGLJ7	-0.597768	4.38046	-2.40563	0.0178839	0.820414	-3.46278
SLC30A10	0.61552	0.955653	2.40525	0.0179017	0.820414	-3.46363
CD80	0.877549	1.81654	2.40473	0.0179255	0.820414	-3.46476
OR10G2	-0.732179	2.91113	-2.40389	0.017965	0.820414	-3.46663
LINC02159	0.683571	1.44668	2.40321	0.0179965	0.820414	-3.46811
MIR3911	-1.11399	3.07796	-2.40251	0.0180292	0.820414	-3.46966
OR5P3	-0.781772	1.51716	-2.40192	0.0180565	0.820414	-3.47094
MIR1265	-0.781474	1.12543	-2.40157	0.0180729	0.820414	-3.47171
MIR196A2	-0.80771	1.10116	-2.40139	0.0180814	0.820414	-3.47211
CD96	1.30078	2.68934	2.4008	0.0181089	0.820414	-3.4734
FAM78A	0.909038	2.7947	2.40078	0.0181099	0.820414	-3.47345
LOC647264	-0.942949	3.04578	-2.40057	0.0181199	0.820414	-3.47392
IGHV1-18	1.26778	1.66045	2.39779	0.0182504	0.823465	-3.48001
MIR135A1	0.665207	0.927677	2.39773	0.0182536	0.823465	-3.48016
HPR	-1.05621	1.70899	-2.39452	0.0184056	0.828819	-3.4872
PARD3-DT	-0.609402	0.837955	-2.39367	0.0184461	0.829139	-3.48907
MIR3907	-0.578599	4.16904	-2.39239	0.0185068	0.830368	-3.49186
CXCL1	0.846988	2.3935	2.39115	0.0185661	0.831526	-3.49457
MGC2889	-0.610284	0.886216	-2.38915	0.0186623	0.831891	-3.49896
OR10H5	-0.781229	1.66017	-2.3887	0.018684	0.831891	-3.49994
TRAJ47	1.36945	2.61376	2.38864	0.0186868	0.831891	-3.50007
SNORD59B	-0.653064	1.13208	-2.38812	0.0187121	0.831891	-3.50122
MIR4735	0.39478	0.486066	2.38751	0.0187416	0.831891	-3.50255
SNORD56B	1.03334	3.9564	2.38526	0.0188503	0.835225	-3.50746
MIR551A	0.546451	2.24087	2.38432	0.0188961	0.835764	-3.50952
CDK20	-0.742969	1.65217	-2.38237	0.0189911	0.838474	-3.51377
POM121L2	-0.667009	0.986585	-2.38022	0.0190962	0.841621	-3.51845
TXLNGY	-0.902759	1.11234	-2.37837	0.0191876	0.844153	-3.5225
CSN1S2BP	0.49607	0.836302	2.37299	0.0194543	0.854376	-3.5342
SCARNA7	0.484971	5.43134	2.37028	0.0195904	0.857905	-3.54011
KCNJ6	-0.63886	1.18989	-2.37001	0.0196037	0.857905	-3.54068
TRAJ3	0.923152	1.42923	2.36906	0.0196515	0.858485	-3.54275
SNORA50C	1.14157	1.73956	2.36044	0.02009	0.876099	-3.56143
IRF7	0.708464	2.43977	2.35809	0.0202113	0.879845	-3.56653
CR1L	0.699347	1.45223	2.35591	0.0203237	0.883194	-3.57122
HOXC10	-0.856007	1.77955	-2.35257	0.0204982	0.88922	-3.57845
MICOS10P1	0.699246	3.59806	2.35157	0.0205505	0.889376	-3.58061
MIR548I3	-0.883701	1.5897	-2.35103	0.0205788	0.889376	-3.58177
CNTNAP3	-1.0653	1.76672	-2.35045	0.0206091	0.889376	-3.58302
LINC02626	-0.583645	1.22482	-2.34847	0.0207134	0.892329	-3.58729
PMCHL2	-0.764657	1.69577	-2.34762	0.0207582	0.892712	-3.58911
SNORA7B	-0.96124	2.33612	-2.34606	0.020841	0.894722	-3.59248
KLRC3	1.00197	1.48053	2.34537	0.0208777	0.894755	-3.59397
HTN3	-0.543793	0.645645	-2.34454	0.0209219	0.895106	-3.59576
DUX4	0.600789	1.14152	2.34347	0.0209787	0.895991	-3.59804
LCE3D	0.893121	5.3864	2.34053	0.021136	0.90116	-3.60436
GDPD2	-0.891819	1.75569	-2.33607	0.0213772	0.909887	-3.61395
CIMAP1B	0.698493	3.47059	2.33451	0.0214616	0.911623	-3.61728
SCARNA1	0.923131	2.67191	2.33397	0.0214914	0.911623	-3.61844
LOC100652931	0.457526	0.694544	2.33272	0.0215596	0.912624	-3.62112
SUGCT	-0.625107	1.04595	-2.33219	0.0215884	0.912624	-3.62225
PTCHD1-AS	-0.717474	1.07117	-2.32943	0.0217401	0.917476	-3.62816
MIR3163	0.743175	2.36612	2.32839	0.0217976	0.918346	-3.63039
LOC101928626	-0.513147	0.658477	-2.32728	0.0218589	0.919366	-3.63276
IGKV1D-42	0.34728	0.48274	2.32516	0.0219766	0.922759	-3.63729
OR5H1	0.50387	0.718841	2.31902	0.02232	0.933874	-3.65037
MIR544A	-0.967691	1.50877	-2.31826	0.0223631	0.933874	-3.652
CGB8	-0.82144	3.25583	-2.31825	0.0223635	0.933874	-3.65201
LINC02232	-0.522883	1.28631	-2.31776	0.0223916	0.933874	-3.65308
MIR1270	0.602318	1.70221	2.31481	0.0225586	0.939261	-3.65934
MTRNR2L1	-0.4279	0.607798	-2.31371	0.0226215	0.939975	-3.66169
IGHV4-34	0.863244	2.73556	2.31318	0.0226514	0.939975	-3.6628
MAGEC2	-0.555153	1.65723	-2.31158	0.0227433	0.941538	-3.66621
MIR497	0.495287	1.20201	2.3112	0.0227648	0.941538	-3.66701
SNORD56	0.820715	2.32135	2.31002	0.0228327	0.94278	-3.66952
MIR4633	0.68259	2.02828	2.30887	0.0228992	0.943958	-3.67197
PTEN	0.73269	4.61351	2.30752	0.0229772	0.945218	-3.67484
CCL5	0.914786	4.50357	2.30702	0.0230059	0.945218	-3.67589
MIR4439	0.374076	0.511363	2.30478	0.0231358	0.948989	-3.68063
LINC02610	0.661916	1.7305	2.30399	0.0231818	0.949259	-3.6823
CNTNAP3B	-0.855206	3.05845	-2.30336	0.0232188	0.949259	-3.68365
LINC00159	-0.500774	0.7795	-2.29815	0.0235246	0.960016	-3.69466
UGT3A2	-0.72414	1.24417	-2.29756	0.0235591	0.960016	-3.6959
TRAJ12	1.33813	2.33297	2.29514	0.0237031	0.964302	-3.70103
HOXC11	-0.638133	1.37903	-2.29174	0.0239055	0.970944	-3.70818
RNASE3	-0.596104	0.908344	-2.29104	0.0239478	0.971078	-3.70967
UCHL1-DT	-0.481909	1.08028	-2.28724	0.0241765	0.978677	-3.71766
H3-5	-0.533986	0.83252	-2.28662	0.024214	0.978677	-3.71897
TRAJ30	1.11305	1.92567	2.28385	0.0243824	0.982495	-3.7248
TRAJ49	1.13131	2.1153	2.28377	0.0243875	0.982495	-3.72497
GHRH	0.502909	1.52721	2.28204	0.0244931	0.982963	-3.7286
LINC00960	-0.760014	1.7034	-2.28081	0.0245684	0.982963	-3.73118
PRKY	-0.826991	2.41677	-2.28019	0.0246063	0.982963	-3.73248
CORO1A	1.01894	2.55991	2.27994	0.0246216	0.982963	-3.733
SOD1-DT	0.528496	0.859959	2.27978	0.0246313	0.982963	-3.73333
PAX9	-0.705008	1.54096	-2.2797	0.0246364	0.982963	-3.7335
KRTAP10-6	-0.644881	3.04983	-2.27582	0.0248763	0.988243	-3.74165
MIR4757	-0.658375	1.16306	-2.27514	0.0249185	0.988243	-3.74307
SNAR-G1	0.374995	5.46594	2.27405	0.0249863	0.988243	-3.74535
LOC102467081	0.410011	0.747524	2.27399	0.02499	0.988243	-3.74548
IGHJ3	1.27974	2.67027	2.27392	0.0249942	0.988243	-3.74562
SLFN12L	1.18501	3.56841	2.27371	0.0250072	0.988243	-3.74606
CDNF	-0.639872	2.77239	-2.2708	0.025189	0.993845	-3.75214
CD48	1.22257	2.20946	2.267	0.0254286	0.999956	-3.76009
MIR1911	-0.563998	1.84685	-2.26543	0.025528	0.999956	-3.76336
MT4	-0.699091	3.02649	-2.26394	0.0256223	0.999956	-3.76646
LINC02903	-0.543781	0.89781	-2.26176	0.0257615	0.999956	-3.771
TCTE1	-0.57439	0.992911	-2.25997	0.0258762	0.999956	-3.77473
MIR329-1	0.648919	1.6561	2.25505	0.026194	0.999956	-3.78497
CD2	1.27463	3.16082	2.2539	0.0262687	0.999956	-3.78736
MIR548A2	-0.733934	2.04226	-2.25331	0.0263068	0.999956	-3.78857
TRDJ3	0.910874	2.04152	2.25329	0.0263085	0.999956	-3.78862
MIR936	-0.912135	1.86039	-2.25283	0.0263387	0.999956	-3.78959
PDCD6IPP2	-0.559784	2.531	-2.25071	0.0264769	0.999956	-3.79397
C1QB	1.18807	2.73783	2.25015	0.0265134	0.999956	-3.79513
MS4A7	1.12469	3.55225	2.24842	0.0266271	0.999956	-3.79871
MIR570	-0.464737	3.59592	-2.24636	0.0267632	0.999956	-3.80299
KLHDC7B	0.92244	1.85222	2.24632	0.0267661	0.999956	-3.80308
CCL11	0.489613	0.722156	2.24573	0.0268049	0.999956	-3.80429
LINC02384	0.647432	1.25174	2.24519	0.0268409	0.999956	-3.80541
KIR3DL3	-0.761918	1.76674	-2.24406	0.026916	0.999956	-3.80775
MIR4679-2	0.502353	0.842438	2.24024	0.0271706	0.999956	-3.81564
RMRP	0.577833	5.76729	2.23846	0.0272903	0.999956	-3.81932
WIF1	-0.583198	1.12467	-2.23733	0.0273664	0.999956	-3.82165
LINC00899	-0.655721	1.36311	-2.23715	0.0273784	0.999956	-3.82201
MT1M	0.61704	2.21653	2.23691	0.0273949	0.999956	-3.82252
CISTR	-0.723895	1.25786	-2.23681	0.0274012	0.999956	-3.82271
SLC47A1	-0.731452	1.51306	-2.23012	0.0278565	0.999956	-3.8365
OR2M1P	-0.605917	1.57255	-2.22944	0.027903	0.999956	-3.8379
MGC12916	0.790066	1.98051	2.22752	0.0280346	0.999956	-3.84183
LINC01405	0.689106	1.38535	2.22745	0.0280393	0.999956	-3.84197
IGHJ6	1.08083	1.27008	2.22506	0.0282047	0.999956	-3.84689
CLEC20A	-0.528959	1.85968	-2.22497	0.0282111	0.999956	-3.84708
MIR4740	0.493044	0.859077	2.22433	0.028255	0.999956	-3.84838
LINC01413	-0.461208	1.49777	-2.22312	0.028339	0.999956	-3.85086
EFCAB8	0.674889	1.29804	2.22236	0.0283924	0.999956	-3.85243
TNFRSF19	-0.815386	1.51683	-2.22219	0.0284037	0.999956	-3.85277
TRIM67-AS1	-0.632701	1.28721	-2.22182	0.0284299	0.999956	-3.85354
TRAV6	0.682378	1.22685	2.22118	0.0284744	0.999956	-3.85484
H4C11	0.630111	1.20411	2.22116	0.0284759	0.999956	-3.85489
LOC101927345	-0.835542	4.40651	-2.21881	0.0286402	0.999956	-3.8597
TRDV1	0.747814	1.20222	2.21786	0.0287068	0.999956	-3.86164
SLC7A5P1	0.700983	2.88124	2.21672	0.0287872	0.999956	-3.86397
COL21A1	-0.771028	1.89893	-2.21624	0.0288213	0.999956	-3.86496
S1PR4	0.771969	2.14904	2.21465	0.0289333	0.999956	-3.8682
CCL8	1.15606	2.11707	2.21353	0.0290128	0.999956	-3.87049
SNORA69	0.406591	0.68106	2.21263	0.0290766	0.999956	-3.87233
TFEC	1.14177	2.12149	2.2101	0.0292574	0.999956	-3.8775
XIST	1.08771	4.68871	2.20982	0.029277	0.999956	-3.87806
MYADML2	-0.504057	1.93096	-2.20745	0.0294472	0.999956	-3.8829
GPR65	1.10862	2.33867	2.20575	0.0295699	0.999956	-3.88637
KRT17P5	-0.553264	0.857327	-2.2039	0.0297034	0.999956	-3.89013
CDH12	-0.590526	1.28677	-2.20275	0.029787	0.999956	-3.89247
KDM5D	-0.743393	0.935164	-2.20215	0.0298306	0.999956	-3.89369
APOA4	-0.446807	0.826861	-2.20125	0.0298957	0.999956	-3.89551
LINC00923	0.463973	0.790563	2.20003	0.0299851	0.999956	-3.898
OR52E6	0.442351	0.889996	2.19966	0.0300123	0.999956	-3.89876
SNORD37	0.743023	1.5874	2.19919	0.0300465	0.999956	-3.89971
PCDHB13	-0.60322	0.882356	-2.19557	0.0303124	0.999956	-3.90705
LINC01343	-0.555136	0.93825	-2.19189	0.0305845	0.999956	-3.9145
AKR1B10	0.977292	2.36973	2.19139	0.0306218	0.999956	-3.91552
OR2T5	-0.550885	0.740759	-2.19121	0.0306352	0.999956	-3.91588
LOC102724874	-0.741167	1.6844	-2.19041	0.0306945	0.999956	-3.91749
NHS-AS1	-0.691415	2.09084	-2.18909	0.0307936	0.999956	-3.92018
LOC101928188	-0.857368	3.15328	-2.18866	0.0308254	0.999956	-3.92104
CXCR4	1.05773	3.41745	2.18847	0.0308396	0.999956	-3.92142
LOC102723517	-1.27149	2.4742	-2.18815	0.0308639	0.999956	-3.92208
LOC102723413	-0.610122	0.860778	-2.18331	0.0312282	0.999956	-3.93185
MX2	1.42189	3.18032	2.18263	0.0312796	0.999956	-3.93322
LINC01486	-0.549807	1.0833	-2.18138	0.0313743	0.999956	-3.93573
TMEM246-AS1	-0.627082	1.08802	-2.17714	0.031698	0.999956	-3.94428
QKILA	0.513212	0.938702	2.17654	0.0317438	0.999956	-3.94548
C2CD4B	0.56012	1.12882	2.17384	0.031952	0.999956	-3.95092
SNORA55	0.688906	2.47114	2.17025	0.03223	0.999956	-3.95812
SNORA24	0.64304	5.43933	2.16939	0.0322971	0.999956	-3.95985
WNT16	-0.845143	2.11386	-2.16903	0.0323245	0.999956	-3.96055
SNORD114-4	0.565817	1.32221	2.1688	0.032343	0.999956	-3.96103
LOC101929129	-0.511802	2.68349	-2.16748	0.0324461	0.999956	-3.96367
IGFL2	-0.497627	3.6057	-2.16308	0.0327916	0.999956	-3.97248
SNORD67	0.584126	4.79453	2.16266	0.0328247	0.999956	-3.97331
TRGC2	0.914573	1.44788	2.16017	0.033022	0.999956	-3.97829
LOC101928372	-0.569281	1.29832	-2.1601	0.0330274	0.999956	-3.97843
TRANK1	1.14827	2.59406	2.15988	0.0330453	0.999956	-3.97888
SNORD58A	0.870067	2.17933	2.15944	0.0330801	0.999956	-3.97975
MIR548O	0.833279	1.55181	2.15852	0.0331536	0.999956	-3.9816
TMPRSS11B	-0.483461	0.842998	-2.15815	0.0331829	0.999956	-3.98233
ESPN	-0.802375	1.92051	-2.15757	0.033229	0.999956	-3.98348
SNORD58C	0.74572	2.12823	2.15747	0.0332375	0.999956	-3.98369
FITM1	-0.742871	1.61456	-2.15734	0.0332478	0.999956	-3.98395
ANKRD30B	-0.53116	0.78557	-2.15731	0.0332497	0.999956	-3.984
CD1C	-1.00462	2.51863	-2.15096	0.0337609	0.999956	-3.99666
RNU6-79P	-1.20187	3.51418	-2.15055	0.0337944	0.999956	-3.99749
LINC03070	0.722765	1.14936	2.15003	0.0338366	0.999956	-3.99852
HRCT1	-0.721484	1.93872	-2.1492	0.0339034	0.999956	-4.00016
SAMD9	1.43838	3.08917	2.14799	0.0340021	0.999956	-4.00257
CXCR3	0.869145	1.70459	2.14799	0.0340023	0.999956	-4.00257
MIR99B	-0.263706	4.82208	-2.14752	0.0340405	0.999956	-4.00351
ITGAX	0.89011	2.10779	2.14628	0.0341415	0.999956	-4.00596
PRODH	-0.497934	0.878511	-2.14406	0.0343234	0.999956	-4.01037
FGL2	0.786009	4.63224	2.14032	0.0346321	0.999956	-4.01779
OR2L1P	-0.51915	4.43113	-2.13908	0.0347346	0.999956	-4.02024
PLCE1-AS2	-0.626555	1.2223	-2.13762	0.0348561	0.999956	-4.02313
C1orf185	0.484257	1.10865	2.13661	0.0349403	0.999956	-4.02513
MPHOSPH10P1	0.443968	0.594241	2.13581	0.0350069	0.999956	-4.02671
LINC01128	-0.812813	2.6922	-2.13344	0.0352056	0.999956	-4.0314
OR2T27	0.516061	2.02947	2.13324	0.0352226	0.999956	-4.0318
IGLV6-57	1.01774	1.44318	2.13189	0.0353356	0.999956	-4.03445
TRAJ6	1.14453	2.09765	2.13119	0.0353948	0.999956	-4.03584
CLEC4C	0.919526	1.86878	2.13043	0.0354591	0.999956	-4.03734
MRGPRX3	0.484409	0.896434	2.12599	0.035836	0.999956	-4.04609
OASL	1.05351	2.87239	2.12549	0.0358782	0.999956	-4.04706
RNF213	0.906935	4.0362	2.1247	0.0359459	0.999956	-4.04863
FTH1	0.586579	3.46844	2.12427	0.0359832	0.999956	-4.04948
LRRC3C	-0.642825	1.81897	-2.12322	0.0360728	0.999956	-4.05154
OR2G6	-0.638345	1.20081	-2.12236	0.0361467	0.999956	-4.05323
LINC01424	-0.626638	1.55961	-2.12206	0.0361722	0.999956	-4.05382
KRTAP4-9	1.03311	2.25224	2.12092	0.0362708	0.999956	-4.05607
MIR1206	0.931109	1.48254	2.11998	0.0363515	0.999956	-4.05791
SNORA18	0.831607	4.23522	2.1198	0.0363673	0.999956	-4.05826
TYMP	0.975048	3.70805	2.11978	0.0363692	0.999956	-4.05831
ONECUT3	0.524428	1.86481	2.1194	0.0364018	0.999956	-4.05905
MIR641	0.532925	0.939109	2.11796	0.0365265	0.999956	-4.06188
LINC01134	-0.490557	1.18606	-2.11781	0.0365393	0.999956	-4.06217
LOC401324	-0.4562	0.960165	-2.11747	0.0365684	0.999956	-4.06282
HEMGN	-0.507651	0.852787	-2.11723	0.0365898	0.999956	-4.06331
PWAR5	-0.918257	3.11659	-2.117	0.0366093	0.999956	-4.06375
MIR548I1	-0.794503	2.19096	-2.11614	0.0366841	0.999956	-4.06544
LINC02280	-0.692582	2.95466	-2.1157	0.0367224	0.999956	-4.0663
CTD-2154B17.1	-0.386043	0.595514	-2.11558	0.036733	0.999956	-4.06654
MIR4253	-0.633282	1.29432	-2.11481	0.0368007	0.999956	-4.06806
GPR4	-0.836908	2.28527	-2.11453	0.0368249	0.999956	-4.0686
VTRNA1-2	0.443807	2.21463	2.11306	0.0369531	0.999956	-4.07148
SLC6A9	-0.872066	2.60938	-2.11281	0.0369754	0.999956	-4.07197
EPGN	1.0417	2.1174	2.11212	0.0370357	0.999956	-4.07332
TRAV13-1	0.860827	1.65048	2.11191	0.0370539	0.999956	-4.07372
MIR3622B	-0.574125	3.58328	-2.11116	0.0371198	0.999956	-4.07519
LYPLAL1-DT	-0.416254	0.710551	-2.10926	0.0372871	0.999956	-4.07891
P2RY10	1.03407	1.96961	2.10744	0.0374478	0.999956	-4.08246
ADAMTSL4-AS1	0.648058	2.53713	2.1071	0.0374784	0.999956	-4.08313
ZBP1	0.801309	1.90291	2.10571	0.0376016	0.999956	-4.08584
MIR4483	0.383918	0.759583	2.10527	0.037641	0.999956	-4.08671
TFF3	-0.489222	1.81923	-2.10479	0.0376831	0.999956	-4.08763
TMEM9B-AS1	-0.775163	2.00171	-2.10385	0.0377668	0.999956	-4.08946
PISRT1	-0.47819	0.870613	-2.10378	0.0377731	0.999956	-4.0896
LYRM4-AS1	-0.840227	1.83039	-2.10285	0.0378565	0.999956	-4.09142
GMFB	-1.34277	3.10384	-2.10113	0.0380103	0.999956	-4.09477
TSHB	-0.429924	0.693509	-2.09903	0.0381998	0.999956	-4.09887
DHRS4L1	-0.637235	1.74868	-2.09539	0.0385289	0.999956	-4.10595
TMEM64	-0.832776	3.55399	-2.09444	0.0386152	0.999956	-4.10779
C3orf52	-0.880792	2.64046	-2.09434	0.0386242	0.999956	-4.10799
MIR142	0.761398	1.48904	2.09167	0.0388677	0.999956	-4.11317
MIR3657	0.237446	3.35732	2.0916	0.0388743	0.999956	-4.11331
IL2	0.379686	0.582512	2.09158	0.0388758	0.999956	-4.11334
HAVCR1	0.45325	0.812662	2.09151	0.0388823	0.999956	-4.11348
LINC01524	0.651886	1.45651	2.09009	0.0390123	0.999956	-4.11623
SPATA6	-0.950546	1.85661	-2.08825	0.0391814	0.999956	-4.11979
CLEC18A	0.516498	0.860489	2.08763	0.0392388	0.999956	-4.121
KIR2DL3	-0.455112	3.29858	-2.0872	0.0392782	0.999956	-4.12183
USP9Y	-0.665192	1.24732	-2.08715	0.0392828	0.999956	-4.12192
LINC00317	0.369101	0.680936	2.08687	0.0393085	0.999956	-4.12246
PEX7	-0.930878	2.2542	-2.0858	0.0394075	0.999956	-4.12453
LINC01091	-0.704558	1.35134	-2.08376	0.0395966	0.999956	-4.12848
BIRC3	1.285	3.03396	2.08321	0.0396477	0.999956	-4.12954
REELD1	-0.547463	1.52675	-2.08136	0.0398206	0.999956	-4.13312
CTTNBP2	-0.65479	1.31514	-2.07999	0.0399485	0.999956	-4.13576
LINC00662	-0.811072	1.72846	-2.07887	0.0400534	0.999956	-4.13792
SNAR-F	0.52301	3.85801	2.07753	0.0401793	0.999956	-4.1405
SH2D7	0.479452	1.33616	2.0766	0.0402671	0.999956	-4.1423
MUC7	-0.699692	1.43667	-2.07636	0.0402894	0.999956	-4.14276
CYP2A6	-0.624601	1.46178	-2.07585	0.040338	0.999956	-4.14375
HBE1	-0.678186	1.95642	-2.07106	0.0407921	0.999956	-4.15296
RPL35A	-0.529119	4.5073	-2.0709	0.040807	0.999956	-4.15326
IGKC	1.16093	4.74474	2.07077	0.04082	0.999956	-4.15352
TRDC	1.15191	2.48231	2.06939	0.0409514	0.999956	-4.15616
MIR513B	0.274626	0.377212	2.06492	0.0413811	0.999956	-4.16474
KRTAP4-3	0.881472	1.60413	2.06479	0.0413939	0.999956	-4.165
H2BC20P	0.587967	3.41099	2.06474	0.0413989	0.999956	-4.1651
ICAM5	0.455363	1.29343	2.06289	0.0415779	0.999956	-4.16864
OR2A2	0.566039	1.44775	2.06213	0.0416514	0.999956	-4.17009
SNORD7	-0.660166	1.81193	-2.06196	0.0416683	0.999956	-4.17043
HOXC-AS3	-0.504974	0.8176	-2.06034	0.0418249	0.999956	-4.17351
MIR623	0.915892	2.24752	2.05963	0.0418945	0.999956	-4.17488
MIR153-2	0.505417	0.834447	2.05799	0.0420545	0.999956	-4.17801
DEFB115	0.387666	1.79342	2.05737	0.0421154	0.999956	-4.17919
IL11RA	-0.811569	2.87175	-2.05645	0.042206	0.999956	-4.18096
LOC102724261	0.582031	0.841522	2.05567	0.0422828	0.999956	-4.18245
GZMK	1.14661	2.06706	2.05539	0.0423098	0.999956	-4.18298
ZSCAN31	0.693251	1.59987	2.05392	0.0424544	0.999956	-4.18578
LOC101928505	-0.430481	1.03475	-2.05376	0.0424709	0.999956	-4.1861
LOC100506790	-0.503372	0.754455	-2.05241	0.0426036	0.999956	-4.18865
SPATA8	0.465066	1.11517	2.05137	0.0427068	0.999956	-4.19064
GPR183	1.09275	3.80774	2.05108	0.0427359	0.999956	-4.1912
RBMXL3	0.573578	1.23649	2.05064	0.0427791	0.999956	-4.19203
INAVA	-0.561599	2.80847	-2.05034	0.042809	0.999956	-4.1926
ACOT1	0.592869	1.44406	2.04795	0.0430471	0.999956	-4.19715
POU3F2	-0.577983	1.45454	-2.04585	0.0432579	0.999956	-4.20116
C1QC	1.02662	3.05742	2.04481	0.0433615	0.999956	-4.20312
EDDM13	-0.885783	1.74845	-2.04324	0.0435193	0.999956	-4.2061
CTRC	-0.485985	2.29555	-2.043	0.0435437	0.999956	-4.20656
UPK1A	-0.652086	1.57175	-2.04293	0.0435511	0.999956	-4.2067
TRAJ18	0.957512	1.65237	2.04168	0.0436777	0.999956	-4.20907
FABP7	-0.574408	0.88338	-2.04039	0.0438077	0.999956	-4.21151
NHLH1	-0.638616	1.80487	-2.0403	0.0438169	0.999956	-4.21168
KLRC1	0.709004	1.26957	2.03914	0.0439345	0.999956	-4.21388
NT5E	0.988644	2.68426	2.03866	0.0439833	0.999956	-4.21479
SNORD43	0.458884	4.18892	2.03851	0.0439993	0.999956	-4.21509
CNGA3	0.456715	1.19219	2.03609	0.0442454	0.999956	-4.21966
LINC01766	-0.531402	1.25867	-2.03559	0.0442964	0.999956	-4.2206
PIK3CA-DT	-0.603515	1.17744	-2.03525	0.0443316	0.999956	-4.22125
CDHR1	-0.855971	3.26517	-2.02903	0.0449722	0.999956	-4.233
FMNL1-DT	0.728355	1.89541	2.02851	0.0450262	0.999956	-4.23398
STAT2	0.950284	3.89498	2.02829	0.0450494	0.999956	-4.2344
PNMA2	-0.534234	1.85463	-2.02739	0.0451431	0.999956	-4.2361
IGKV1-5	0.872313	1.23872	2.0261	0.0452769	0.999956	-4.23852
IGSF11	-0.587914	1.38049	-2.02476	0.0454172	0.999956	-4.24105
FSCN1	0.775507	3.91625	2.02436	0.0454587	0.999956	-4.2418
THEMIS	1.00676	2.02605	2.02265	0.0456384	0.999956	-4.24503
KLRC4-KLRK1	1.08693	3.16813	2.02092	0.0458199	0.999956	-4.24827
PET100	0.624584	3.57299	2.02004	0.0459126	0.999956	-4.24992
BIN2	1.10414	2.42113	2.01969	0.0459496	0.999956	-4.25058
MIR647	-0.631264	3.55894	-2.01954	0.0459656	0.999956	-4.25087
ZNF585A	-0.727396	3.18571	-2.01918	0.0460037	0.999956	-4.25154
LINC00996	0.796938	1.89509	2.01902	0.0460204	0.999956	-4.25184
SNORD115-24	-0.711861	2.35977	-2.01897	0.0460254	0.999956	-4.25193
ABHD17A	0.455445	2.86985	2.01804	0.0461241	0.999956	-4.25368
LY96	0.995195	1.90957	2.01783	0.0461467	0.999956	-4.25408
TMCC1-DT	-0.549414	1.13524	-2.01775	0.046155	0.999956	-4.25423
SAXO3	-0.484427	0.828208	-2.01727	0.0462052	0.999956	-4.25512
GRIK2	-0.811695	1.87202	-2.0171	0.0462241	0.999956	-4.25545
SCN2A	0.522015	0.946173	2.01575	0.0463672	0.999956	-4.25798
GAB4	-0.496503	1.95396	-2.01519	0.0464267	0.999956	-4.25902
ADAM21P1	0.371697	0.665215	2.00983	0.0470008	0.999956	-4.26906
GRAP	0.591912	1.44582	2.00975	0.0470092	0.999956	-4.26921
LINC00298	0.392337	0.606054	2.00935	0.0470522	0.999956	-4.26995
SCARNA6	0.725631	3.91246	2.00849	0.0471448	0.999956	-4.27156
HS3ST3B1	0.912712	2.30673	2.00662	0.0473477	0.999956	-4.27506
GPR199P	-0.744909	2.28689	-2.00634	0.0473771	0.999956	-4.27557
HOXB-AS1	-0.825497	2.7651	-2.00605	0.0474087	0.999956	-4.27611
MISP3	-0.599687	1.17463	-2.00597	0.0474173	0.999956	-4.27626
RDH8	-0.448773	1.49394	-2.00574	0.0474431	0.999956	-4.27671
LURAP1L-AS1	-0.665122	1.27932	-2.00561	0.0474568	0.999956	-4.27694
LDHAL6B	0.495604	0.912549	2.00552	0.0474662	0.999956	-4.2771
LOC101929309	0.450144	0.79096	2.00439	0.0475891	0.999956	-4.27921
SAA1	0.907606	3.20795	2.00365	0.0476695	0.999956	-4.28059
LINC00523	-0.573088	1.69191	-2.00315	0.0477246	0.999956	-4.28153
CIMAP3	-0.543535	1.06537	-2.00271	0.0477724	0.999956	-4.28235
MIR708	-0.577628	1.05489	-2.00136	0.0479205	0.999956	-4.28487
LOC102724955	-0.572203	1.25197	-1.99981	0.0480899	0.999956	-4.28775
SCG3	0.434621	0.785483	1.9996	0.0481129	0.999956	-4.28814
B4GALT2	-0.615941	3.53516	-1.99957	0.0481165	0.999956	-4.2882
KRT77	-0.955015	2.37742	-1.99829	0.048257	0.999956	-4.29058
TCAP	-0.719103	2.55479	-1.99721	0.0483759	0.999956	-4.29259
MIR941-1	0.540021	3.70908	1.99577	0.0485345	0.999956	-4.29525
CYP2A7	-0.618518	3.05673	-1.99565	0.0485483	0.999956	-4.29549
CHRND	-0.50601	2.06394	-1.99459	0.0486657	0.999956	-4.29746
RPPH1	0.209161	6.72214	1.99445	0.0486816	0.999956	-4.29772
MIR1913	-0.571815	3.2213	-1.99387	0.0487461	0.999956	-4.2988
BHLHE40-AS1	0.50965	1.15335	1.99339	0.0487988	0.999956	-4.29968
OR7C1	-0.801498	1.69695	-1.99317	0.0488232	0.999956	-4.30009
LINC01431	-0.627442	1.78399	-1.99291	0.0488518	0.999956	-4.30056
CPLX3	-0.628696	1.42365	-1.99285	0.0488588	0.999956	-4.30068
LINC01273	0.528512	1.11279	1.99142	0.0490183	0.999956	-4.30334
LOC102723704	-0.505092	1.10485	-1.99078	0.0490898	0.999956	-4.30452
LINC02708	-0.732593	3.43969	-1.9905	0.0491214	0.999956	-4.30505
TLR8	0.64951	1.24601	1.98876	0.0493161	0.999956	-4.30827
MIR4698	0.559675	1.76825	1.98772	0.0494324	0.999956	-4.31019
CCL3-AS1	0.682006	1.16661	1.98769	0.0494355	0.999956	-4.31024
MIR378D2	0.494324	1.42734	1.98759	0.0494477	0.999956	-4.31044
SNORA15	0.381133	0.641142	1.98653	0.0495665	0.999956	-4.31239
STAP1	0.892685	1.672	1.98616	0.0496082	0.999956	-4.31308
WIPF1	0.583872	4.50544	1.98562	0.0496689	0.999956	-4.31407
MIR1226	-0.574293	2.30468	-1.98543	0.049691	0.999956	-4.31444
TRAV4	0.537669	3.41142	1.98443	0.0498029	0.999956	-4.31627
ANKRD33	0.493547	1.28722	1.98103	0.0501891	0.999956	-4.32255
PPM1N	-0.771435	2.03479	-1.98099	0.0501939	0.999956	-4.32263
TTTY15	-0.736109	1.28201	-1.98039	0.0502622	0.999956	-4.32374
LINC02446	0.774405	1.48994	1.97933	0.0503835	0.999956	-4.3257
LOC102723994	-0.492862	0.808736	-1.97798	0.0505375	0.999956	-4.32818
MIR138-2	0.424703	1.30435	1.97796	0.0505394	0.999956	-4.32821
MMP1	0.834391	1.30427	1.97789	0.0505477	0.999956	-4.32834
CCR5AS	0.40983	0.742351	1.97738	0.0506065	0.999956	-4.32929
LPAL2	0.533308	0.94594	1.97732	0.0506125	0.999956	-4.32938
SNORD1B	0.671219	1.49047	1.97688	0.0506639	0.999956	-4.33021
CGAS	0.912273	1.91402	1.97683	0.0506692	0.999956	-4.3303
IGKV2D-24	1.12937	2.20212	1.9762	0.0507418	0.999956	-4.33146
MMP25	0.563986	1.40761	1.9757	0.0507986	0.999956	-4.33237
PARP12	0.965256	3.63735	1.9757	0.0507993	0.999956	-4.33238
SNORD74	-0.459262	3.71847	-1.97408	0.0509853	0.999956	-4.33535
IFI16	0.889401	4.82422	1.97284	0.0511289	0.999956	-4.33764
DSTNP4	-0.60855	1.86494	-1.97088	0.0513557	0.999956	-4.34123
MIR193B	0.366337	2.58389	1.97025	0.0514297	0.999956	-4.3424
LY6E	0.792813	3.6788	1.97011	0.0514453	0.999956	-4.34265
SLC25A51	-0.603673	2.6167	-1.96975	0.0514869	0.999956	-4.34331
RBP3	0.334649	1.11026	1.96893	0.0515825	0.999956	-4.34481
GOLGA6L2	-0.564067	1.84441	-1.9683	0.051656	0.999956	-4.34597
NFIA	-0.823159	2.81988	-1.96776	0.0517192	0.999956	-4.34696
TRAJ1	0.90162	1.93213	1.96693	0.0518167	0.999956	-4.34849
KRTAP10-5	-0.642404	1.50208	-1.96567	0.0519637	0.999956	-4.35079
SOX11	-0.442096	1.00304	-1.96559	0.0519734	0.999956	-4.35094
UGT1A6	0.652843	1.87629	1.96488	0.0520568	0.999956	-4.35225
TNFSF13B	1.06204	3.22103	1.96394	0.0521664	0.999956	-4.35395
LOC101928002	-0.504549	1.2156	-1.96381	0.0521826	0.999956	-4.35421
SYP	0.581362	1.82448	1.96327	0.0522462	0.999956	-4.35519
LIMD2	0.488538	3.77952	1.96297	0.0522808	0.999956	-4.35573
LANCL1-AS1	0.576183	0.927123	1.96232	0.0523575	0.999956	-4.35692
LCP2	0.906771	3.84399	1.9613	0.0524778	0.999956	-4.35878
FCGR3A	0.598878	1.30072	1.96125	0.0524842	0.999956	-4.35888
ITK	0.849174	2.11547	1.96101	0.052512	0.999956	-4.35931
MGC27382	0.422864	0.9489	1.96096	0.0525184	0.999956	-4.35941
PLGLA	-0.565058	1.99377	-1.96034	0.052592	0.999956	-4.36055
LAMB4	-0.887348	2.62733	-1.95932	0.0527126	0.999956	-4.36241
OR4A5	0.511356	0.944771	1.95903	0.052747	0.999956	-4.36293
MIR1204	0.547684	0.790331	1.95873	0.0527825	0.999956	-4.36348
LIX1-AS1	0.679326	1.92065	1.95863	0.0527944	0.999956	-4.36366
LOC102723389	-0.432684	1.10732	-1.95829	0.0528345	0.999956	-4.36428
TCEAL5	-0.60002	1.36709	-1.95819	0.0528472	0.999956	-4.36447
TMEM89	-0.693938	3.41185	-1.95758	0.0529198	0.999956	-4.36559
KRTAP25-1	0.433869	0.849364	1.95724	0.0529598	0.999956	-4.3662
LOC101928264	-0.471741	0.70059	-1.95703	0.0529854	0.999956	-4.36659
CCDC200	0.755385	3.37034	1.95664	0.0530316	0.999956	-4.3673
TSNAX	-1.1045	3.77889	-1.95602	0.0531061	0.999956	-4.36844
MIR3922	-0.552051	1.67114	-1.955	0.0532278	0.999956	-4.37029
SP110	0.869571	4.06939	1.95481	0.0532498	0.999956	-4.37063
OR10J3	-0.470523	1.19422	-1.95402	0.0533447	0.999956	-4.37207
CKS2	0.892036	2.80051	1.95361	0.053394	0.999956	-4.37282
ZC2HC1B	-0.558925	1.21416	-1.9531	0.0534557	0.999956	-4.37376
LINC02576	0.619747	1.15238	1.9522	0.0535634	0.999956	-4.37539
BTLA	0.939273	1.9429	1.95204	0.0535821	0.999956	-4.37567
SMIM17	-0.64502	1.54456	-1.94677	0.0542194	0.999956	-4.38525
MIR370	-0.652982	1.25712	-1.9462	0.0542895	0.999956	-4.3863
LOC100126447	-0.476003	0.943281	-1.94563	0.0543587	0.999956	-4.38733
MIR4733	-0.508209	1.90736	-1.94549	0.0543751	0.999956	-4.38757
H3C10	0.591296	1.31879	1.94414	0.05454	0.999956	-4.39003
RNASE4	-1.00305	2.27415	-1.9437	0.054594	0.999956	-4.39083
RAB29	0.665688	1.9524	1.94225	0.0547722	0.999956	-4.39346
MIR3201	0.324516	0.54954	1.94085	0.0549438	0.999956	-4.396
OR4S2	0.411145	0.844464	1.93988	0.0550627	0.999956	-4.39774
BTG1-DT	-1.01558	3.76925	-1.93913	0.0551548	0.999956	-4.3991
ITGA4	1.06439	2.79069	1.93797	0.055299	0.999956	-4.40121
CLEC7A	1.02554	3.30468	1.93781	0.0553183	0.999956	-4.40149
FGF12	-0.59108	1.6133	-1.93759	0.0553458	0.999956	-4.4019
MIR98	-0.476492	3.20137	-1.93685	0.0554374	0.999956	-4.40323
GPR18	0.826395	3.80398	1.93368	0.0558302	0.999956	-4.40894
MIR3166	0.354805	0.861561	1.93361	0.0558391	0.999956	-4.40907
DEFB114	-0.539343	1.10497	-1.93133	0.0561241	0.999956	-4.41319
FABP5P3	0.443456	1.08469	1.93088	0.0561806	0.999956	-4.414
ZNF606-AS1	-0.865445	2.58232	-1.92836	0.0564972	0.999956	-4.41854
CD68	0.66989	4.78804	1.9279	0.0565544	0.999956	-4.41936
CTLA4	0.847435	1.71641	1.92708	0.0566578	0.999956	-4.42083
PNLIPRP2	-0.47104	1.01096	-1.92639	0.0567449	0.999956	-4.42207
ESPNP	0.542102	2.61825	1.92613	0.0567786	0.999956	-4.42255
MTRNR2L2	-1.0472	3.531	-1.92489	0.0569348	0.999956	-4.42477
CAMTA1-AS1	0.422903	0.79079	1.92456	0.0569764	0.999956	-4.42536
CTU1	-0.581474	1.48167	-1.92352	0.0571082	0.999956	-4.42723
LOC100129603	-0.532573	1.11912	-1.92308	0.0571645	0.999956	-4.42802
MIR4776-2	0.431341	1.39183	1.92148	0.0573682	0.999956	-4.43089
LINC02898	-0.397646	0.998941	-1.92089	0.0574431	0.999956	-4.43195
CIBAR1P2	0.339494	0.91033	1.91811	0.0577995	0.999956	-4.43694
TRAV8-4	0.49892	2.14799	1.91762	0.0578616	0.999956	-4.43781
NKAIN3	-0.391078	1.24605	-1.9166	0.0579933	0.999956	-4.43964
UBD	0.873139	3.05184	1.91655	0.0579999	0.999956	-4.43973
TRBV24-1	0.52659	0.900957	1.91643	0.0580147	0.999956	-4.43994
LACRT	-0.424867	1.96343	-1.91578	0.0580986	0.999956	-4.4411
MIR1305	0.371035	0.716671	1.91505	0.0581925	0.999956	-4.44241
LINC00310	0.489395	1.41001	1.91429	0.0582916	0.999956	-4.44378
MIR23A	0.503406	1.56041	1.91352	0.05839	0.999956	-4.44514
CARD17P	0.607085	1.69586	1.91304	0.0584532	0.999956	-4.44601
MIR3936	0.434446	2.43859	1.91254	0.0585173	0.999956	-4.44689
C10orf120	0.452056	1.13645	1.91189	0.0586016	0.999956	-4.44805
KBTBD6-DT	-0.523828	1.16327	-1.91187	0.0586042	0.999956	-4.44809
LINC00433	-0.484704	0.824097	-1.91116	0.0586967	0.999956	-4.44936
FCER1G	0.991237	3.66851	1.91105	0.0587108	0.999956	-4.44955
MIR4303	0.389588	0.816152	1.91016	0.0588262	0.999956	-4.45114
MUC22	-0.545507	1.81365	-1.9097	0.0588866	0.999956	-4.45197
FAM124B	-0.560661	1.40587	-1.90912	0.0589625	0.999956	-4.453
SLAMF6	1.01177	2.41754	1.90846	0.0590483	0.999956	-4.45417
KRTAP5-9	-0.630342	2.03166	-1.90838	0.0590587	0.999956	-4.45432
CPN1	-0.465421	0.953646	-1.90807	0.0590994	0.999956	-4.45487
MIR379	0.319483	0.544924	1.90782	0.0591315	0.999956	-4.45531
ZNF875	0.580365	1.6303	1.90721	0.0592118	0.999956	-4.4564
OR2L2	-0.532106	1.0254	-1.9061	0.0593577	0.999956	-4.45839
MIR548J	0.441606	0.747623	1.90504	0.0594964	0.999956	-4.46026
VRTN	-0.500547	1.15111	-1.90492	0.0595125	0.999956	-4.46048
KRT6A	0.379625	5.94479	1.90473	0.0595366	0.999956	-4.46081
VIPR1	-0.721397	2.31577	-1.90395	0.05964	0.999956	-4.46221
TUBB4A	-0.807443	2.18613	-1.90322	0.0597361	0.999956	-4.4635
DDX3Y	-0.620467	0.899333	-1.90248	0.0598341	0.999956	-4.46482
SNORD116-1	0.814168	1.66464	1.90191	0.0599094	0.999956	-4.46584
CCDC63	0.468823	0.994914	1.90174	0.0599317	0.999956	-4.46613
RABGAP1L-DT	-0.606712	1.86931	-1.8987	0.0603349	0.999956	-4.47153
SOX6	-0.588039	1.40685	-1.89696	0.0605666	0.999956	-4.47461
LINC01248	0.507451	2.49506	1.89672	0.0605986	0.999956	-4.47504
MS4A4A	0.980977	2.10368	1.89651	0.060627	0.999956	-4.47542
SNORD9	0.621207	1.58239	1.89636	0.0606471	0.999956	-4.47568
LRP4	-0.827546	1.90873	-1.89622	0.0606649	0.999956	-4.47592
C21orf62-AS1	-0.501532	1.11964	-1.89579	0.060723	0.999956	-4.47669
PYHIN1	1.04292	2.78912	1.89561	0.0607468	0.999956	-4.477
GPBAR1	0.526186	3.15671	1.89419	0.0609365	0.999956	-4.47951
LINC02316	0.648277	1.21319	1.89316	0.0610754	0.999956	-4.48134
PTMAP11	0.528721	4.59914	1.89308	0.0610864	0.999956	-4.48149
LPAR6	0.629471	3.93407	1.89247	0.0611676	0.999956	-4.48256
FBLL1	-0.537978	1.48912	-1.89242	0.0611756	0.999956	-4.48266
TRGV5	0.771128	1.44459	1.89222	0.0612021	0.999956	-4.48301
LLCFC1	-0.472843	1.99553	-1.89159	0.0612869	0.999956	-4.48412
PLK5	-0.464998	1.12876	-1.89041	0.0614453	0.999956	-4.4862
TNFRSF17	0.682241	1.19217	1.88937	0.0615863	0.999956	-4.48804
OBP2B	-0.465547	0.958659	-1.88913	0.0616193	0.999956	-4.48847
FOXD4L6	-0.299683	3.19129	-1.88831	0.0617301	0.999956	-4.48991
FCGBP	-0.535611	1.82525	-1.88795	0.0617794	0.999956	-4.49055
TEX30	0.615614	1.53454	1.88758	0.0618292	0.999956	-4.4912
LINC02864	-0.411324	0.914136	-1.88721	0.0618799	0.999956	-4.49186
NBL1	-0.450242	2.27171	-1.88665	0.0619557	0.999956	-4.49284
LOC102723789	0.475999	0.918887	1.88663	0.0619576	0.999956	-4.49287
TRBJ2-6	0.517202	1.21895	1.88641	0.061988	0.999956	-4.49326
OR5AU1	-0.450807	2.8555	-1.88617	0.0620214	0.999956	-4.4937
H3C4	0.746503	4.15404	1.88583	0.0620677	0.999956	-4.49429
WDR86-AS1	-0.640405	1.62707	-1.8858	0.0620707	0.999956	-4.49433
UGT2B4	0.411487	0.695958	1.88509	0.0621685	0.999956	-4.4956
LOC100132356	0.542402	2.00159	1.8848	0.062207	0.999956	-4.49609
TRAJ14	1.02367	1.92663	1.88461	0.062233	0.999956	-4.49643
PLA2G10	0.592921	1.44619	1.8843	0.0622751	0.999956	-4.49697
VAV1	0.717544	1.84711	1.88417	0.062293	0.999956	-4.4972
SMR3B	-0.521864	1.47054	-1.88399	0.0623184	0.999956	-4.49753
PMCH	0.799649	1.80721	1.88166	0.0626377	0.999956	-4.50163
WARS1	1.06486	3.59056	1.8809	0.0627419	0.999956	-4.50297
PLLP	-0.662175	1.80869	-1.8801	0.062852	0.999956	-4.50438
LINC00115	0.637802	0.998787	1.87976	0.0628983	0.999956	-4.50497
PPY	0.469121	1.03367	1.8791	0.0629889	0.999956	-4.50612
LINC02911	-0.541636	1.22453	-1.87903	0.0629995	0.999956	-4.50626
MACROD2	-0.580728	1.11309	-1.87874	0.0630386	0.999956	-4.50675
SPINK13	0.421881	0.759774	1.87802	0.0631387	0.999956	-4.50803
TRAJ7	0.939991	1.72244	1.87789	0.0631566	0.999956	-4.50825
TMSB10	0.654175	5.38729	1.87764	0.0631907	0.999956	-4.50869
APOBEC3G	1.14087	3.00302	1.87693	0.0632886	0.999956	-4.50993
PGM5-AS1	-0.805802	2.13258	-1.87653	0.0633452	0.999956	-4.51065
LOC101927823	0.507329	0.826094	1.87652	0.0633463	0.999956	-4.51066
MIR3692	-0.712758	1.55034	-1.87631	0.0633749	0.999956	-4.51102
MS4A18	-0.409781	1.39273	-1.87396	0.0637019	0.999956	-4.51515
MIR544B	0.545709	0.872814	1.8735	0.063766	0.999956	-4.51596
MIR3162	-0.573066	1.5315	-1.87343	0.0637755	0.999956	-4.51608
MIR491	0.353789	0.670741	1.87252	0.0639026	0.999956	-4.51767
LINC00471	-0.525053	1.43174	-1.87226	0.0639384	0.999956	-4.51812
TBX5	-0.606249	1.36958	-1.87123	0.0640819	0.999956	-4.51992
TIPARP-AS1	0.446494	1.17681	1.87009	0.0642426	0.999956	-4.52193
TASP1	-0.750118	2.43858	-1.86902	0.0643928	0.999956	-4.5238
PARP15	0.84716	1.71977	1.8688	0.0644231	0.999956	-4.52417
OVCH1-AS1	0.534248	1.42551	1.86864	0.0644452	0.999956	-4.52445
PTPN22	1.0439	2.2858	1.86863	0.0644474	0.999956	-4.52448
FUT4	0.619107	1.63892	1.86832	0.0644911	0.999956	-4.52502
TRIM64	0.425452	0.670381	1.86758	0.0645955	0.999956	-4.52632
ACOXL	0.415228	0.852306	1.86683	0.0647011	0.999956	-4.52762
AZU1	0.450379	2.10376	1.8667	0.0647188	0.999956	-4.52784
C5orf58	0.518587	0.880744	1.86635	0.0647679	0.999956	-4.52845
LINC01258	-0.302247	1.12144	-1.86567	0.0648637	0.999956	-4.52963
ITIH6	-0.472211	1.14855	-1.86506	0.0649505	0.999956	-4.53071
MIR4520-1	0.455022	0.777636	1.86469	0.0650024	0.999956	-4.53135
TRAJ46	0.886771	1.77164	1.86468	0.0650043	0.999956	-4.53137
LGALS3BP	0.723231	3.54704	1.86433	0.0650545	0.999956	-4.53199
MED25	0.52666	1.45649	1.86355	0.0651641	0.999956	-4.53333
ABCC5-AS1	-0.591949	1.77748	-1.86215	0.065364	0.999956	-4.53579
LINC01451	0.564741	1.84458	1.86148	0.0654592	0.999956	-4.53695
FMNL1	0.698145	2.89061	1.86108	0.0655152	0.999956	-4.53764
FCRLA	0.419678	1.81549	1.86106	0.0655185	0.999956	-4.53768
LINC02297	-0.512384	0.747487	-1.85966	0.0657187	0.999956	-4.54012
KCNMB2	-0.549362	1.38358	-1.85947	0.065746	0.999956	-4.54045
AOAH	0.916025	2.7822	1.85888	0.0658299	0.999956	-4.54147
GPR171	0.771738	2.82852	1.85545	0.0663225	0.999956	-4.54743
SLC6A12	0.454898	2.16396	1.85504	0.0663815	0.999956	-4.54814
DKK1	0.607368	1.09008	1.85486	0.0664079	0.999956	-4.54846
CTNNA2-AS1	-0.425674	0.883344	-1.85473	0.0664259	0.999956	-4.54868
HCST	0.737023	3.09225	1.85453	0.0664554	0.999956	-4.54903
TONSL-AS1	-0.435903	3.45811	-1.85448	0.0664617	0.999956	-4.54911
MIR4317	0.299586	0.604565	1.85418	0.0665052	0.999956	-4.54963
LGALS4	-0.593267	1.68052	-1.85418	0.0665059	0.999956	-4.54964
MIR3168	-0.473667	1.18825	-1.85403	0.0665264	0.999956	-4.54989
MAB21L4	-0.502545	1.46195	-1.8539	0.0665452	0.999956	-4.55011
OR11H2	-0.496916	0.83478	-1.85312	0.0666585	0.999956	-4.55147
SULT6B1	0.31331	0.52592	1.853	0.0666758	0.999956	-4.55168
GBP1P1	0.894713	1.96148	1.85275	0.0667125	0.999956	-4.55212
KIAA1549	-0.53508	1.50922	-1.85168	0.0668668	0.999956	-4.55397
HIF1A-AS2	0.805787	3.9629	1.85117	0.0669411	0.999956	-4.55486
SYCE3	0.576158	1.46818	1.85108	0.0669542	0.999956	-4.55501
STOX2	-0.657372	1.59831	-1.85102	0.066962	0.999956	-4.5551
SLC2A9	0.482896	1.3093	1.85028	0.06707	0.999956	-4.55639
GPR85	-0.411772	1.11869	-1.84987	0.0671292	0.999956	-4.5571
LINC00957	-0.998145	3.17987	-1.84957	0.0671739	0.999956	-4.55763
FAM99B	-0.655963	2.6077	-1.84596	0.0676997	0.999956	-4.56386
ITGAL	0.82291	2.61904	1.84587	0.0677132	0.999956	-4.56402
SPIC	0.427723	0.755419	1.84472	0.0678825	0.999956	-4.56601
RPS5	-0.731476	5.08461	-1.84429	0.0679449	0.999956	-4.56675
AVP	0.482931	1.69691	1.84368	0.0680358	0.999956	-4.56781
RAET1L	0.616447	1.11976	1.84359	0.0680488	0.999956	-4.56796
C10orf67	-0.341221	0.650908	-1.84191	0.0682959	0.999956	-4.57086
SLC15A3	0.579726	3.34269	1.84126	0.0683914	0.999956	-4.57197
MIR4799	-0.542147	1.14897	-1.84125	0.0683936	0.999956	-4.572
KRTAP4-4	0.900248	1.33332	1.841	0.0684301	0.999956	-4.57243
S100Z	-0.328772	2.09076	-1.84074	0.0684682	0.999956	-4.57287
LRRC52-AS1	0.393917	0.885151	1.84012	0.0685599	0.999956	-4.57394
LINC00487	0.850622	1.91453	1.83941	0.068666	0.999956	-4.57517
HTT-AS	-0.489789	1.69956	-1.83875	0.0687631	0.999956	-4.5763
LRRC46	-0.470942	1.14131	-1.83643	0.0691084	0.999956	-4.58029
SPI1	0.793192	2.96243	1.83568	0.0692204	0.999956	-4.58158
LOC100506321	0.633539	3.79739	1.83439	0.069413	0.999956	-4.5838
LOC101927262	0.517384	1.00724	1.83416	0.0694476	0.999956	-4.5842
SNORA60	0.414537	5.28248	1.83385	0.0694931	0.999956	-4.58472
MIR580	-0.858893	2.08856	-1.83231	0.0697252	0.999956	-4.58738
MIR3620	-0.505443	3.16176	-1.8323	0.0697256	0.999956	-4.58738
CHEK2P2	-0.357736	0.574273	-1.83174	0.0698096	0.999956	-4.58834
LOC101928850	-0.465641	1.32699	-1.83143	0.0698573	0.999956	-4.58888
H4C1	0.526498	0.95409	1.82971	0.0701157	0.999956	-4.59183
MRGPRE	0.49789	2.57581	1.82955	0.0701396	0.999956	-4.5921
IGHV3-13	0.515422	1.17096	1.8291	0.0702076	0.999956	-4.59287
MIR559	0.261803	0.456755	1.82724	0.070489	0.999956	-4.59606
CD8B	0.635423	1.56678	1.8251	0.0708142	0.999956	-4.59972
DUOX2	-0.539447	1.47394	-1.82479	0.0708614	0.999956	-4.60025
SNORD46	0.406763	6.06352	1.82452	0.0709026	0.999956	-4.60071
MILR1	0.960197	2.72961	1.82431	0.0709348	0.999956	-4.60108
AOC2	-0.625447	1.59977	-1.82395	0.0709888	0.999956	-4.60168
LBHD1	0.546491	1.32991	1.8239	0.070997	0.999956	-4.60177
PABPC1L2B	0.424706	1.55284	1.82351	0.0710555	0.999956	-4.60243
CYBB	0.989262	3.77707	1.82337	0.0710777	0.999956	-4.60268
ERVMER34-1	0.490169	1.49432	1.82323	0.0710982	0.999956	-4.60291
MIR1243	-0.572276	2.22565	-1.82316	0.0711101	0.999956	-4.60304
SCGB1B2P	-0.904043	2.90427	-1.82171	0.0713307	0.999956	-4.60551
MIR1237	0.369113	2.58828	1.8211	0.0714245	0.999956	-4.60655
FBXW10	0.471246	0.872867	1.81904	0.0717403	0.999956	-4.61006
LINC02882	0.299799	0.646861	1.81897	0.071751	0.999956	-4.61018
RAB39A	0.658238	1.29066	1.81887	0.0717665	0.999956	-4.61035
CD3D	1.1203	2.8934	1.81812	0.0718818	0.999956	-4.61163
KRT6B	0.860165	5.55241	1.81747	0.0719822	0.999956	-4.61274
XGY2	-0.643612	1.56272	-1.81721	0.0720219	0.999956	-4.61318
SAGE1	0.290475	0.563168	1.81682	0.0720822	0.999956	-4.61384
THOC7-AS1	0.52254	2.19633	1.81646	0.0721372	0.999956	-4.61445
PLEK	0.991715	2.67009	1.81643	0.0721423	0.999956	-4.6145
SPRR1A	0.565268	5.60096	1.81557	0.0722748	0.999956	-4.61596
MLKL	0.905054	2.78299	1.81103	0.0729812	0.999956	-4.62369
MIR4793	-0.529061	2.27416	-1.81076	0.0730233	0.999956	-4.62415
GSTM4	-0.781009	2.03104	-1.80868	0.0733472	0.999956	-4.62766
CHRNB3	0.358097	0.965685	1.80758	0.0735193	0.999956	-4.62953
FAM90A1	-0.4377	0.904464	-1.80757	0.0735216	0.999956	-4.62955
TBR1	-0.412306	1.05361	-1.80744	0.0735424	0.999956	-4.62977
FKBP6	0.370584	1.07742	1.8065	0.0736893	0.999956	-4.63136
LOC101928932	0.539712	1.12987	1.80647	0.0736939	0.999956	-4.63141
TRAJ59	-0.649477	1.22852	-1.80604	0.0737618	0.999956	-4.63214
HOXA6	-0.526727	1.49239	-1.80486	0.073948	0.999956	-4.63414
OR51D1	0.369747	0.983381	1.80357	0.0741518	0.999956	-4.63632
SNORD114-18	-0.375869	0.677767	-1.80348	0.0741649	0.999956	-4.63646
DOCK10	0.937338	3.55042	1.80292	0.0742541	0.999956	-4.63742
GRIA2	-0.487065	0.918871	-1.80236	0.0743431	0.999956	-4.63837
TUBA3D	0.611845	1.81321	1.80142	0.0744923	0.999956	-4.63996
MIR223	0.396015	0.728611	1.80135	0.0745024	0.999956	-4.64007
SNORA81	0.665189	2.28108	1.80132	0.0745069	0.999956	-4.64011
IGHV5-51	0.605491	1.12768	1.80096	0.0745654	0.999956	-4.64074
TAAR3P	-0.439267	1.15358	-1.80094	0.074568	0.999956	-4.64076
PSG7	-0.449813	0.657008	-1.80074	0.0745995	0.999956	-4.6411
HPYR1	0.279026	0.552224	1.79982	0.0747461	0.999956	-4.64266
HOXA10	-0.607739	1.70142	-1.79842	0.074969	0.999956	-4.64502
IGKV3-15	0.863147	2.77388	1.79667	0.0752481	0.999956	-4.64796
LRAT	-0.499133	1.27932	-1.79653	0.0752701	0.999956	-4.6482
MIR1275	0.334232	0.462803	1.7965	0.075275	0.999956	-4.64825
TRAJ25	0.428676	0.769725	1.7956	0.0754198	0.999956	-4.64977
TMEM178A	-0.4561	1.82348	-1.7952	0.0754841	0.999956	-4.65044
ST8SIA4	0.993914	2.30238	1.79491	0.0755308	0.999956	-4.65094
MIR4747	0.366635	0.691872	1.79486	0.0755384	0.999956	-4.65101
MIR1207	0.376848	0.778353	1.7942	0.0756441	0.999956	-4.65212
TMIGD2	0.590278	1.77617	1.79376	0.0757143	0.999956	-4.65286
DEFB108B	-0.538261	3.52351	-1.79178	0.0760338	0.999956	-4.65619
C3AR1	1.02287	2.37556	1.79163	0.0760574	0.999956	-4.65644
MIR4460	0.337786	0.586707	1.79129	0.0761124	0.999956	-4.65701
RECQL4	0.44256	1.391	1.79036	0.0762627	0.999956	-4.65857
MIR4467	0.396811	3.90329	1.79026	0.0762798	0.999956	-4.65875
LOC102724234	0.351472	0.548168	1.7901	0.0763048	0.999956	-4.65901
SULT1A1	0.467294	1.1304	1.79006	0.0763123	0.999956	-4.65909
SCIMP	0.886849	2.28748	1.78996	0.076327	0.999956	-4.65924
MIR487B	0.455905	1.15118	1.78989	0.076339	0.999956	-4.65937
NMI	1.09358	3.36392	1.78963	0.0763816	0.999956	-4.65981
SLAMF7	0.897274	3.05095	1.78949	0.0764033	0.999956	-4.66003
SNORD18A	0.545446	1.03071	1.78943	0.0764134	0.999956	-4.66014
SNORA31	0.593996	1.25291	1.78887	0.0765041	0.999956	-4.66108
ANKRD18CP	-0.49733	1.1892	-1.78867	0.0765372	0.999956	-4.66142
LINC00575	-0.362285	0.705204	-1.7872	0.0767756	0.999956	-4.66388
MIR499B	0.380023	0.752771	1.78715	0.0767842	0.999956	-4.66397
ANTKMT	0.423647	3.59576	1.78713	0.0767873	0.999956	-4.664
GYG2P1	0.413014	1.01409	1.78695	0.0768155	0.999956	-4.66429
SNORA71D	0.603279	4.33729	1.78601	0.0769695	0.999956	-4.66588
TNFRSF9	0.4806	1.49778	1.78571	0.0770177	0.999956	-4.66637
IFIT2	1.14343	3.02478	1.78542	0.0770647	0.999956	-4.66685
MYO1F	0.707767	2.7771	1.7853	0.0770856	0.999956	-4.66707
SYBU-AS1	-0.508455	2.09592	-1.78463	0.0771935	0.999956	-4.66818
EPIC1	-0.552535	1.46089	-1.78457	0.0772042	0.999956	-4.66829
IGLV7-43	0.40998	2.4315	1.7843	0.0772482	0.999956	-4.66874
OR51V1	-0.418187	1.13911	-1.78383	0.0773254	0.999956	-4.66953
MIR4503	0.523258	1.44108	1.78352	0.0773761	0.999956	-4.67004
OR4B1	0.291233	0.592069	1.7834	0.0773951	0.999956	-4.67024
LILRA2	0.479011	1.44015	1.78303	0.0774561	0.999956	-4.67086
OR1L4	0.38214	0.719188	1.78287	0.0774822	0.999956	-4.67113
GPR82	0.811278	1.96593	1.78216	0.077598	0.999956	-4.67231
SH2D2A	0.703866	2.10363	1.78118	0.0777602	0.999956	-4.67396
GIMAP2	1.08348	2.9962	1.78091	0.0778032	0.999956	-4.6744
TPH2	0.332401	1.03736	1.77947	0.0780406	0.999956	-4.67681
MIR449A	-0.54239	1.02467	-1.77898	0.0781218	0.999956	-4.67763
CDC42EP5	0.607233	3.044	1.77865	0.0781758	0.999956	-4.67817
FYB1	1.05195	3.72652	1.77795	0.0782912	0.999956	-4.67934
ZNF665	0.369306	0.843763	1.77775	0.0783252	0.999956	-4.67968
TRAJ27	0.925333	1.94551	1.77683	0.0784766	0.999956	-4.68121
SLC24A4	0.477163	1.43414	1.77647	0.0785367	0.999956	-4.68181
C6orf62	0.580971	4.0518	1.7758	0.0786479	0.999956	-4.68293
LINC00652	0.333262	1.33877	1.77579	0.0786486	0.999956	-4.68294
LINC01546	-0.407118	0.800673	-1.77512	0.078761	0.999956	-4.68407
TRBJ2-7	0.680524	1.52274	1.77493	0.0787922	0.999956	-4.68438
PSTPIP1	0.527902	1.48229	1.77478	0.0788166	0.999956	-4.68462
DIO3OS	-0.60534	1.68288	-1.7744	0.0788801	0.999956	-4.68526
FGF14-AS1	0.29888	3.27067	1.77415	0.0789222	0.999956	-4.68568
TSGA10	-0.683723	1.5903	-1.77378	0.0789839	0.999956	-4.6863
ZNF341-AS1	-0.474505	1.53106	-1.77296	0.0791196	0.999956	-4.68765
CEACAM7	0.4228	1.01343	1.77262	0.0791763	0.999956	-4.68822
LRRIQ3	0.309985	0.576542	1.77244	0.0792073	0.999956	-4.68853
PTH2R	0.42564	1.48475	1.77191	0.0792949	0.999956	-4.6894
ARPC1B	0.852286	2.53123	1.77184	0.0793061	0.999956	-4.68951
TIFAB	0.702944	2.57617	1.77146	0.0793698	0.999956	-4.69015
SCARNA9	0.310176	6.01444	1.77109	0.0794314	0.999956	-4.69076
MIR885	0.517443	1.22353	1.7708	0.0794801	0.999956	-4.69124
MUC3A	-0.546523	1.64189	-1.7698	0.0796477	0.999956	-4.69291
SCAT1	0.370434	0.598169	1.76972	0.0796622	0.999956	-4.69305
MSGN1	0.460433	1.33766	1.7695	0.0796986	0.999956	-4.69341
ASAH2	-0.566974	1.62974	-1.76866	0.0798391	0.999956	-4.6948
MIR631	-0.540864	2.10193	-1.76821	0.0799156	0.999956	-4.69556
MIR490	0.311413	0.687652	1.76807	0.079939	0.999956	-4.69579
HLA-C	0.666368	4.37835	1.76758	0.0800215	0.999956	-4.6966
TRAV29DV5	0.666279	1.39625	1.76755	0.0800257	0.999956	-4.69664
NAPSA	0.49995	2.47889	1.76678	0.0801554	0.999956	-4.69792
C11orf40	-0.508205	1.75989	-1.76619	0.0802559	0.999956	-4.69891
HOXC-AS2	-0.604306	2.18123	-1.76567	0.0803425	0.999956	-4.69976
DNAJB5	-0.629555	1.74509	-1.76531	0.0804034	0.999956	-4.70036
PRKCQ-AS1	0.608062	1.61616	1.76451	0.0805387	0.999956	-4.70168
HEMK1	0.488506	1.63213	1.76438	0.0805605	0.999956	-4.7019
GPR33	-0.344364	0.728885	-1.7624	0.0808972	0.999956	-4.70518
CHAD	-0.819764	2.55028	-1.76235	0.0809046	0.999956	-4.70526
MIR130A	0.340927	0.863355	1.76188	0.0809855	0.999956	-4.70604
MIR337	0.354229	0.718851	1.76119	0.0811029	0.999956	-4.70719
C1QTNF9	0.664141	1.4813	1.76041	0.0812357	0.999956	-4.70847
KRTAP5-7	-0.429854	4.33762	-1.75982	0.0813352	0.999956	-4.70944
NKG7	0.841583	3.33603	1.75958	0.0813759	0.999956	-4.70983
MTRNR2L4	-0.42939	0.973127	-1.7594	0.0814068	0.999956	-4.71013
ATP1A3	0.438919	1.72753	1.75873	0.0815219	0.999956	-4.71125
LINC01883	-0.638427	2.10742	-1.75871	0.0815257	0.999956	-4.71128
SNORD93	0.668098	1.25192	1.75782	0.0816768	0.999956	-4.71274
RDH14	0.550319	0.97573	1.75744	0.0817421	0.999956	-4.71337
KIF4B	-0.322866	3.86783	-1.75684	0.0818448	0.999956	-4.71436
PRR30	-0.398471	1.8908	-1.75645	0.0819113	0.999956	-4.715
SYNGR3	0.449589	2.13783	1.75635	0.081929	0.999956	-4.71517
HOXC4	-0.708	2.10436	-1.75567	0.0820449	0.999956	-4.71628
MIR1587	-0.495606	1.79666	-1.75514	0.0821363	0.999956	-4.71716
LOC102724948	0.457252	0.735667	1.75456	0.0822359	0.999956	-4.71811
OR2T6	-0.322286	1.94183	-1.75343	0.0824307	0.999956	-4.71998
PRLHR	0.345062	1.53148	1.75317	0.0824754	0.999956	-4.7204
MIR1224	0.440965	1.3099	1.75316	0.0824775	0.999956	-4.72042
LOC101929307	0.50524	1.68291	1.75249	0.0825929	0.999956	-4.72152
NAIP	0.492624	1.10537	1.75244	0.0826029	0.999956	-4.72162
MIR376A2	0.367713	2.96016	1.75226	0.0826337	0.999956	-4.72191
MPEG1	0.90547	3.17293	1.75223	0.0826387	0.999956	-4.72196
BMPER	-0.378136	1.92466	-1.7518	0.082713	0.999956	-4.72267
LINC02616	0.427932	1.30662	1.75165	0.082739	0.999956	-4.72291
SLAMF1	0.650199	1.98554	1.75076	0.0828931	0.999956	-4.72438
VPS13C-DT	0.490896	1.41843	1.7498	0.0830592	0.999956	-4.72595
LIME1	0.555583	1.48813	1.7495	0.0831111	0.999956	-4.72644
LDHC	0.327093	0.606546	1.74931	0.083144	0.999956	-4.72676
CEACAM4	0.489006	1.27362	1.74851	0.0832828	0.999956	-4.72807
SELPLG	0.709761	2.27501	1.74806	0.0833617	0.999956	-4.72881
CADM2	-0.469771	1.06076	-1.74796	0.0833788	0.999956	-4.72897
ITPRID1	-0.579967	1.85057	-1.74786	0.0833964	0.999956	-4.72914
MIR1229	-0.365139	4.06905	-1.74781	0.0834057	0.999956	-4.72923
LINC01500	0.536605	2.10867	1.74715	0.0835192	0.999956	-4.7303
GRAMD1B	0.472497	1.33122	1.74651	0.0836313	0.999956	-4.73135
LOC102724511	-0.469739	1.30974	-1.74639	0.0836521	0.999956	-4.73155
EFNA2	-0.492839	1.6298	-1.74564	0.0837826	0.999956	-4.73277
EVPLL	0.509853	1.04811	1.74534	0.0838354	0.999956	-4.73327
POU2AF2	-0.474609	1.43494	-1.74506	0.0838855	0.999956	-4.73374
MIR590	0.632378	1.28007	1.7446	0.0839647	0.999956	-4.73448
TRDV3	0.32965	0.49187	1.7446	0.083965	0.999956	-4.73448
DSTNP2	0.790914	2.15171	1.74372	0.0841201	0.999956	-4.73593
LOC100128340	0.599929	1.40385	1.74366	0.0841298	0.999956	-4.73602
RESP18	0.444098	1.05844	1.74273	0.084294	0.999956	-4.73755
KLK11	-0.610313	3.76592	-1.74247	0.0843386	0.999956	-4.73797
C20orf144	0.410834	2.22127	1.74215	0.0843948	0.999956	-4.73849
KCNA3	0.70609	2.06706	1.74177	0.0844612	0.999956	-4.73911
IGLV2-33	-0.334745	0.644954	-1.74133	0.0845385	0.999956	-4.73983
MIR1264	0.424073	0.864558	1.74109	0.0845811	0.999956	-4.74023
DPP6	-0.460602	1.35176	-1.73985	0.0848008	0.999956	-4.74226
PSG2	0.416037	1.00724	1.7397	0.0848268	0.999956	-4.7425
MIR4673	-0.569135	3.01547	-1.73935	0.0848882	0.999956	-4.74307
ANKRD44-IT1	0.900903	3.03037	1.73909	0.0849338	0.999956	-4.74349
TRGJP2	0.575562	0.978942	1.73892	0.0849645	0.999956	-4.74378
LOC101928269	-0.523751	0.841413	-1.73888	0.0849709	0.999956	-4.74384
HMGN2P46	0.467725	1.9933	1.73637	0.0854168	0.999956	-4.74795
TPH1	-0.527868	1.29831	-1.73622	0.0854429	0.999956	-4.74819
MIR4682	-0.508474	1.81873	-1.736	0.0854815	0.999956	-4.74854
TGIF2LY	0.352633	0.884923	1.73596	0.0854885	0.999956	-4.7486
LINC02217	-0.611131	1.37652	-1.73498	0.0856639	0.999956	-4.75021
PCED1B-AS1	0.884091	2.29346	1.73491	0.0856751	0.999956	-4.75032
OR2T11	-0.474882	0.896441	-1.73395	0.0858471	0.999956	-4.75189
CYFIP2	0.774505	2.19566	1.73364	0.0859013	0.999956	-4.75238
KRT35	-0.545896	1.63452	-1.73359	0.0859113	0.999956	-4.75248
GET4	-0.585382	1.74791	-1.73354	0.0859206	0.999956	-4.75256
SNORD38B	0.61076	1.72613	1.73351	0.0859259	0.999956	-4.75261
CCR7	0.35678	3.96351	1.73232	0.0861377	0.999956	-4.75454
CASP1	0.861589	3.69138	1.73162	0.0862628	0.999956	-4.75568
MIR575	-0.626033	1.62054	-1.73042	0.086477	0.999956	-4.75762
DUSP29	0.379862	1.10949	1.72794	0.086923	0.999956	-4.76166
LOC101929048	0.44449	0.886321	1.72771	0.0869658	0.999956	-4.76204
TRBV3-1	0.59526	1.37077	1.72767	0.0869723	0.999956	-4.7621
C8orf34-AS1	-0.534667	1.69293	-1.72728	0.0870432	0.999956	-4.76274
SLC20A1-DT	0.467374	1.12809	1.72678	0.0871329	0.999956	-4.76355
RNVU1-14	0.387641	0.742947	1.72603	0.0872677	0.999956	-4.76476
GVINP1	0.89338	2.38673	1.72512	0.0874335	0.999956	-4.76624
MIR140	0.342601	0.636853	1.72493	0.0874666	0.999956	-4.76654
IGLJ4	-0.549598	1.81844	-1.72462	0.0875232	0.999956	-4.76705
KRTAP6-2	0.485255	4.65904	1.72447	0.0875497	0.999956	-4.76729
SLC29A4	0.357354	1.66216	1.72372	0.0876866	0.999956	-4.76851
RPS6KA6	-0.66495	1.83207	-1.72322	0.0877772	0.999956	-4.76932
SHFL	0.699697	3.16671	1.72269	0.087873	0.999956	-4.77017
GJB2	0.876551	4.69246	1.7224	0.0879261	0.999956	-4.77065
UTY	-0.777701	1.50573	-1.72119	0.0881466	0.999956	-4.77261
RCL1	-0.701648	2.96983	-1.7204	0.0882905	0.999956	-4.77388
TTC36	0.400833	0.90503	1.71934	0.0884846	0.999956	-4.7756
GLIS3-AS1	-0.481636	1.61146	-1.71922	0.0885053	0.999956	-4.77578
OR4D10	0.420949	0.840749	1.71833	0.0886689	0.999956	-4.77723
TRAJ43	0.797633	1.86093	1.71788	0.088751	0.999956	-4.77795
MIR548I4	0.340293	0.570252	1.71772	0.0887797	0.999956	-4.77821
SNORA77	0.453387	1.09182	1.71761	0.0888005	0.999956	-4.77839
ACTG2	-0.697287	1.69468	-1.7169	0.0889299	0.999956	-4.77953
LINC02475	0.374723	0.933436	1.71584	0.089126	0.999956	-4.78125
LAMTOR4	-0.475875	3.23642	-1.71571	0.0891486	0.999956	-4.78145
P2RY8	0.673836	1.53284	1.71546	0.0891952	0.999956	-4.78186
MIR323A	0.293563	0.554068	1.71534	0.0892174	0.999956	-4.78205
AGAP1-IT1	0.458585	0.929322	1.7153	0.0892242	0.999956	-4.78211
RNU5F-1	0.900195	2.41147	1.71491	0.0892959	0.999956	-4.78274
RPS4Y1	-0.677592	1.3086	-1.71386	0.0894894	0.999956	-4.78443
ANKFN1	-0.649918	1.50567	-1.71362	0.0895335	0.999956	-4.78482
KLK4	-0.41526	1.38458	-1.71219	0.0897991	0.999956	-4.78713
ZFAT-AS1	0.593178	2.02984	1.71166	0.0898964	0.999956	-4.78798
FAM30A	0.617851	1.2996	1.71155	0.0899168	0.999956	-4.78816
GCSIR	-0.406501	1.88011	-1.71143	0.089938	0.999956	-4.78834
METRN	0.422549	4.84784	1.71059	0.0900945	0.999956	-4.7897
LRFN5	-0.637939	1.63449	-1.71057	0.0900986	0.999956	-4.78974
TRBV20-1	0.637003	1.8879	1.70914	0.0903634	0.999956	-4.79203
LNC-LBCS	-0.36344	0.748432	-1.70869	0.0904479	0.999956	-4.79276
GAP43	-0.68589	2.02639	-1.70818	0.0905428	0.999956	-4.79358
TAS2R46	0.579589	1.4985	1.70769	0.090634	0.999956	-4.79437
MIR606	-0.306599	4.48071	-1.70733	0.0907006	0.999956	-4.79494
BASP1-AS1	0.359962	0.740077	1.70675	0.0908082	0.999956	-4.79587
MIR4520-2	0.384389	0.558195	1.70605	0.090939	0.999956	-4.79699
SNAR-G2	0.465351	3.97481	1.70514	0.0911097	0.999956	-4.79845
IGF2	-0.548361	1.29634	-1.7051	0.091117	0.999956	-4.79852
HPS1-AS1	0.421691	0.924339	1.70488	0.0911576	0.999956	-4.79886
LINC02348	0.444831	1.57485	1.70455	0.0912206	0.999956	-4.7994
CT55	0.363005	0.814224	1.70448	0.0912331	0.999956	-4.79951
CNTFR	-0.593069	2.05054	-1.70367	0.0913848	0.999956	-4.80081
DCAF4L1	0.319601	0.711119	1.70199	0.0917017	0.999956	-4.80351
FAM27E5	0.412149	2.01178	1.70175	0.0917453	0.999956	-4.80388
CYBA	0.60837	2.64617	1.69905	0.0922556	0.999956	-4.80821
MIR3202-2	0.26735	0.492846	1.69823	0.0924114	0.999956	-4.80952
IKZF1	0.836034	2.47817	1.69814	0.0924281	0.999956	-4.80966
LINC02764	-0.424022	0.991118	-1.698	0.0924539	0.999956	-4.80988
HCN1	-0.450621	1.25696	-1.69755	0.0925389	0.999956	-4.8106
SPATA31D3	0.407881	0.880714	1.69716	0.0926126	0.999956	-4.81122
LNX1	-0.695313	2.44939	-1.69708	0.0926283	0.999956	-4.81135
TLR2	0.71857	1.83653	1.697	0.0926432	0.999956	-4.81148
FLJ33534	0.350409	0.750383	1.697	0.0926442	0.999956	-4.81148
CCDC13-AS1	-0.483	1.41176	-1.69657	0.0927255	0.999956	-4.81217
IL10	0.553355	1.38651	1.69651	0.0927371	0.999956	-4.81227
ARGFXP2	0.500959	1.67942	1.69644	0.0927493	0.999956	-4.81237
IFITM3	0.913385	5.43147	1.69638	0.0927616	0.999956	-4.81247
LINC00051	0.376646	1.51989	1.6963	0.0927758	0.999956	-4.81259
LILRB4	0.793592	2.42035	1.6958	0.0928722	0.999956	-4.8134
SCARNA22	0.796173	3.07894	1.69553	0.0929225	0.999956	-4.81382
RFESD	0.389942	0.932767	1.69551	0.0929261	0.999956	-4.81385
LOC101927661	-0.322379	0.699676	-1.69544	0.0929408	0.999956	-4.81398
STYXL2	-0.419358	0.915658	-1.69515	0.0929943	0.999956	-4.81442
LOC102723834	0.444214	0.735601	1.69462	0.0930952	0.999956	-4.81527
RWDD3-DT	-0.605625	1.70735	-1.69426	0.0931639	0.999956	-4.81584
NME8	0.523964	1.23915	1.69418	0.0931806	0.999956	-4.81598
LINC02669	-0.489247	1.02698	-1.69418	0.0931808	0.999956	-4.81599
NDUFS7	0.346095	1.91329	1.69412	0.093191	0.999956	-4.81607
NOC2LP2	-0.364725	2.95364	-1.69355	0.0933001	0.999956	-4.81698
PTS	-0.793069	3.15706	-1.69336	0.0933354	0.999956	-4.81728
NPFFR1	0.375882	1.46857	1.69327	0.0933537	0.999956	-4.81743
SELL	0.804444	2.9779	1.6932	0.0933663	0.999956	-4.81753
MIR553	0.668044	3.72615	1.69122	0.0937458	0.999956	-4.82069
IGFLR1	0.526222	3.13416	1.69118	0.093754	0.999956	-4.82076
TTC6	-0.429954	0.851654	-1.68973	0.0940308	0.999956	-4.82306
MARCHF10-DT	0.351842	0.981328	1.68967	0.0940435	0.999956	-4.82316
FPR1	0.712615	3.06781	1.68936	0.0941021	0.999956	-4.82365
IFIT5	0.802627	2.67511	1.68924	0.0941254	0.999956	-4.82384
PDHA2	-0.440388	1.18663	-1.68901	0.094169	0.999956	-4.8242
MEIOSIN	-0.399222	1.15662	-1.68889	0.0941924	0.999956	-4.82439
SCARNA16	-0.292257	4.29659	-1.68841	0.0942848	0.999956	-4.82516
ISOC2	-0.510683	3.24245	-1.68798	0.0943672	0.999956	-4.82584
MIR296	0.463995	0.941083	1.68778	0.0944063	0.999956	-4.82616
MIR1256	0.349723	0.608162	1.68776	0.0944093	0.999956	-4.82619
EIF4E1B	-0.570232	2.21123	-1.68724	0.0945109	0.999956	-4.82702
CSK	0.773799	2.46177	1.68671	0.0946131	0.999956	-4.82786
SP140	0.975752	2.34734	1.68592	0.0947643	0.999956	-4.82911
LINC00885	-0.579019	1.57738	-1.68513	0.0949173	0.999956	-4.83036
PSAPL1	0.493671	3.06047	1.68502	0.0949396	0.999956	-4.83054
TAF6L	-0.461539	1.94147	-1.68486	0.0949704	0.999956	-4.8308
LRRC75A	-0.535183	1.33607	-1.68486	0.0949706	0.999956	-4.8308
MIR4501	0.668768	2.49848	1.68485	0.0949728	0.999956	-4.83082
NLRC5	0.622426	3.22011	1.68482	0.0949775	0.999956	-4.83085
SLIT1	0.404874	1.84765	1.68475	0.094992	0.999956	-4.83097
GCNT4	0.822363	2.11505	1.68451	0.0950381	0.999956	-4.83135
LINC00323	0.290955	0.509836	1.68353	0.0952274	0.999956	-4.8329
TNNC1	-0.601597	1.75281	-1.6834	0.0952529	0.999956	-4.83311
CFL1	0.563907	3.43091	1.68245	0.0954369	0.999956	-4.83461
DENND6B	0.359288	2.07546	1.68148	0.0956268	0.999956	-4.83615
LGALS17A	0.401088	0.664773	1.68132	0.0956574	0.999956	-4.8364
KRTAP4-12	0.937068	1.72253	1.68092	0.0957358	0.999956	-4.83704
CAMK4	0.786731	1.87633	1.68033	0.0958504	0.999956	-4.83797
MIR153-1	0.362006	0.736464	1.68013	0.0958886	0.999956	-4.83828
LINC02982	-0.412811	1.07798	-1.67958	0.0959974	0.999956	-4.83916
LINC00114	-0.361427	0.926407	-1.67873	0.0961637	0.999956	-4.8405
UBE2L6	0.698998	4.37054	1.67841	0.0962251	0.999956	-4.841
SSX9P	0.39651	0.860974	1.67813	0.0962803	0.999956	-4.84145
NBPF3	0.447248	1.49215	1.6781	0.096287	0.999956	-4.8415
MT1H	-0.996114	2.90026	-1.67805	0.0962963	0.999956	-4.84157
HRNR	0.719014	1.90127	1.67789	0.0963274	0.999956	-4.84183
OR4S1	-0.382374	0.851148	-1.67776	0.0963533	0.999956	-4.84203
PCDHB14	-0.414602	0.773822	-1.6776	0.0963847	0.999956	-4.84229
PGAM1P5	-0.586076	1.64843	-1.67746	0.0964118	0.999956	-4.84251
NRBP2	-0.603121	1.83587	-1.6774	0.0964236	0.999956	-4.8426
LOC101927098	0.416487	0.81414	1.67708	0.0964867	0.999956	-4.84311
GJB1	0.388131	0.84562	1.67636	0.0966269	0.999956	-4.84424
TRAV30	0.409597	1.17796	1.67618	0.0966618	0.999956	-4.84452
GSC	0.536387	2.11905	1.67618	0.0966633	0.999956	-4.84453
OR6B2	0.329342	0.697012	1.6758	0.0967365	0.999956	-4.84512
STATH	0.268722	0.415395	1.67522	0.096851	0.999956	-4.84604
KRTAP4-7	0.829569	1.62179	1.67433	0.0970267	0.999956	-4.84744
GZMH	0.642779	2.84195	1.67392	0.0971073	0.999956	-4.84809
FLJ40194	0.358344	0.862778	1.67379	0.0971324	0.999956	-4.84829
OXLD1	0.435515	4.54218	1.67378	0.0971345	0.999956	-4.84831
NPAP1P9	0.514681	3.08815	1.6734	0.0972105	0.999956	-4.84891
RPL18	-1.04049	3.69059	-1.67151	0.0975838	0.999956	-4.85189
MIAT	0.629227	1.716	1.67115	0.0976552	0.999956	-4.85246
RTP4	0.75806	1.82848	1.67028	0.097826	0.999956	-4.85381
LOC102724934	0.473191	0.877133	1.67016	0.0978504	0.999956	-4.854
MIR1202	-0.605361	2.04327	-1.67013	0.0978565	0.999956	-4.85405
LOC101927048	-0.41045	1.18391	-1.67002	0.0978776	0.999956	-4.85422
LRRC4	0.468341	1.72573	1.66984	0.0979134	0.999956	-4.8545
IL5	0.417861	0.971766	1.66941	0.0979995	0.999956	-4.85519
SPRR2F	0.708327	1.85507	1.66937	0.0980079	0.999956	-4.85525
H2AC25	0.317047	0.529809	1.66921	0.0980397	0.999956	-4.8555
LOC101928257	0.299757	0.509653	1.66904	0.0980737	0.999956	-4.85577
LOC101926994	0.517516	2.61127	1.66811	0.0982584	0.999956	-4.85723
OR1L6	0.350441	0.615427	1.66779	0.0983219	0.999956	-4.85773
SCGB2B3P	0.526757	1.36881	1.66758	0.0983643	0.999956	-4.85807
RETREG1-AS1	-0.401506	1.32517	-1.66677	0.0985251	0.999956	-4.85933
ZNF831	0.600664	1.60141	1.66654	0.0985705	0.999956	-4.85969
RAB40AL	0.288679	0.542204	1.6654	0.0987993	0.999956	-4.86149
LOC441239	-0.615644	1.8371	-1.66536	0.098807	0.999956	-4.86155
LINC01538	-0.362962	1.04924	-1.66502	0.0988739	0.999956	-4.86207
IDO1	0.79823	2.09988	1.66448	0.0989824	0.999956	-4.86292
WAS	0.737709	2.1564	1.6643	0.0990186	0.999956	-4.86321
FAM111B	-0.754447	1.92919	-1.66416	0.0990459	0.999956	-4.86342
VNN2	0.499415	0.976323	1.6637	0.0991379	0.999956	-4.86414
SNORD88B	0.310835	3.02336	1.66363	0.0991528	0.999956	-4.86426
SNORD116-11	0.361831	0.671178	1.6632	0.0992398	0.999956	-4.86494
OR2T4	-0.403392	0.940178	-1.66318	0.0992437	0.999956	-4.86497
ARFGEF1-DT	0.450882	0.851403	1.66291	0.0992969	0.999956	-4.86538
CD52	0.810579	4.70008	1.66181	0.0995186	0.999956	-4.86711
NT5C3A	0.791545	3.30875	1.6617	0.0995404	0.999956	-4.86728
LINC01983	-0.38277	1.10782	-1.66136	0.0996078	0.999956	-4.8678
TPTE	-0.519261	1.39386	-1.66049	0.0997843	0.999956	-4.86918
MIR3622A	-0.414037	3.21537	-1.65877	0.10013	0.999956	-4.87186
BTC	-0.601017	1.30491	-1.65861	0.100164	0.999956	-4.87212
LINC02607	-0.380504	0.771353	-1.65821	0.100244	0.999956	-4.87273
MIR1236	0.337545	0.675879	1.65804	0.100279	0.999956	-4.87301
MIR378D1	0.246064	0.410347	1.65766	0.100355	0.999956	-4.87359
LINC01216	0.275525	0.517435	1.65759	0.100369	0.999956	-4.8737
BEX5	-0.716944	1.82179	-1.65744	0.1004	0.999956	-4.87394
MORC2-AS1	-0.401516	3.37309	-1.65731	0.100426	0.999956	-4.87414
FAM182A	-0.765126	3.77601	-1.65722	0.100445	0.999956	-4.87428
MIR4768	0.27603	0.522359	1.65447	0.101004	0.999956	-4.87858
ADGRD2	-0.406624	1.99171	-1.65413	0.101072	0.999956	-4.8791
LOC101928048	0.460819	0.961959	1.6538	0.10114	0.999956	-4.87962
MLIP	-0.561818	1.95681	-1.65262	0.101381	0.999956	-4.88146
NRG1-IT1	0.355599	1.02993	1.65232	0.101442	0.999956	-4.88192
TGM5	-0.832317	2.29575	-1.65231	0.101443	0.999956	-4.88193
SNORA4	0.589858	1.49969	1.65219	0.101468	0.999956	-4.88212
APOL4	0.523114	2.32415	1.65188	0.101531	0.999956	-4.8826
SYT17	-0.547677	1.66708	-1.6516	0.101589	0.999956	-4.88304
ANKRD35	-0.681978	2.64342	-1.65153	0.101603	0.999956	-4.88315
LINC00681	-0.574139	1.37069	-1.65153	0.101603	0.999956	-4.88315
LINC01812	-0.312122	0.615518	-1.65124	0.101662	0.999956	-4.8836
SATB2-AS1	0.34326	0.736863	1.65054	0.101805	0.999956	-4.88469
SMASR	0.36903	0.827149	1.64935	0.102048	0.999956	-4.88653
OR5F1	-0.367139	0.811233	-1.64868	0.102186	0.999956	-4.88757
CBX7	-0.482087	2.11829	-1.64812	0.102301	0.999956	-4.88845
LOC102723409	0.48124	0.773195	1.64792	0.102343	0.999956	-4.88876
CTDSPL	-0.743461	3.31994	-1.64714	0.102504	0.999956	-4.88997
MS4A1	0.79893	1.79659	1.64692	0.102549	0.999956	-4.89031
HUNK	-0.691199	1.70009	-1.64683	0.102566	0.999956	-4.89045
ZNF257	-0.595145	2.32655	-1.6467	0.102595	0.999956	-4.89066
EWSAT1	-0.37456	0.994787	-1.64581	0.102778	0.999956	-4.89204
MIR1289-1	0.234249	0.439552	1.64581	0.102778	0.999956	-4.89204
GPR25	0.434289	1.13575	1.64523	0.102897	0.999956	-4.89293
EFL1P1	0.396114	0.852408	1.64517	0.102909	0.999956	-4.89302
GSX1	0.451181	1.22001	1.64507	0.102931	0.999956	-4.89318
ZNF812P	0.357902	1.75415	1.64465	0.103016	0.999956	-4.89383
TNFSF10	0.911452	3.65356	1.64417	0.103116	0.999956	-4.89458
ZNF267	0.869936	3.52048	1.6437	0.103214	0.999956	-4.8953
ATP13A3-DT	-0.417799	2.38409	-1.64364	0.103226	0.999956	-4.8954
HOXA2	-0.569533	1.38228	-1.6431	0.103339	0.999956	-4.89624
ANXA2P1	-0.545052	1.49556	-1.64266	0.103429	0.999956	-4.89691
CYP4F2	0.459801	1.05429	1.64236	0.103492	0.999956	-4.89739
ZNF675	0.737788	2.42435	1.64158	0.103654	0.999956	-4.89859
TSSK6	0.487793	0.973252	1.64111	0.10375	0.999956	-4.89931
LOC102724429	0.445454	2.66243	1.64088	0.103798	0.999956	-4.89966
TLCD3B	0.391968	1.63786	1.64081	0.103814	0.999956	-4.89978
DIP2A-IT1	0.626044	2.15559	1.64071	0.103834	0.999956	-4.89993
LCP1	0.557304	4.88545	1.64043	0.103893	0.999956	-4.90037
MRS2P2	0.594001	1.7979	1.64015	0.103951	0.999956	-4.9008
LOC101927960	0.461736	0.95387	1.63975	0.104035	0.999956	-4.90142
ABCB11	-0.285099	1.05324	-1.63972	0.10404	0.999956	-4.90146
FNDC9	0.48168	1.32689	1.63896	0.104199	0.999956	-4.90264
JCHAIN	1.02222	3.42504	1.63889	0.104214	0.999956	-4.90274
LINC01859	0.3	0.659108	1.63887	0.104218	0.999956	-4.90277
MIR876	-0.38663	1.2048	-1.63876	0.10424	0.999956	-4.90294
CCDC61	0.467664	1.64518	1.63699	0.104611	0.999956	-4.90568
SUMO1	0.682055	4.75286	1.63688	0.104633	0.999956	-4.90584
DOCK2	0.917269	2.78508	1.63635	0.104745	0.999956	-4.90667
ZNF862	-0.515016	1.90261	-1.63544	0.104936	0.999956	-4.90807
CCDC33	-0.338115	1.13521	-1.63469	0.105094	0.999956	-4.90923
MIR324	-0.52613	3.85347	-1.63444	0.105147	0.999956	-4.90962
ZNF552	0.524997	1.34944	1.63443	0.105148	0.999956	-4.90963
LINC00605	0.236059	0.386174	1.63441	0.105152	0.999956	-4.90965
TRIM38	0.814005	3.52028	1.63422	0.105192	0.999956	-4.90995
ESRRG	-0.461154	1.19619	-1.63376	0.105288	0.999956	-4.91065
RARRES1	0.729146	1.66339	1.63306	0.105436	0.999956	-4.91173
PTPRR	-0.326709	0.774405	-1.63294	0.105461	0.999956	-4.91192
IGKV1-6	1.02911	2.49433	1.63179	0.105705	0.999956	-4.91369
ICOS	0.649136	1.39721	1.63066	0.105943	0.999956	-4.91543
OR4L1	0.256579	0.541719	1.63034	0.106011	0.999956	-4.91593
ARLNC1	0.34114	0.707109	1.6303	0.106019	0.999956	-4.91598
REXO1L1P	-0.39677	1.13218	-1.62939	0.106212	0.999956	-4.91738
DMAC1	-0.830125	2.88106	-1.62914	0.106265	0.999956	-4.91777
ENTREP1	-0.729402	2.02882	-1.62887	0.106321	0.999956	-4.91817
VPS13A-AS1	-0.375675	1.50052	-1.62835	0.106431	0.999956	-4.91897
BTNL3	-0.362382	0.901501	-1.62819	0.106465	0.999956	-4.91921
LOC102724479	0.353658	0.810891	1.62813	0.10648	0.999956	-4.91932
BABAM2-AS1	0.455649	1.0297	1.62783	0.106543	0.999956	-4.91977
TRAV20	-0.382731	0.946878	-1.62757	0.106597	0.999956	-4.92017
ZNF80	0.505167	1.96955	1.62628	0.106872	0.999956	-4.92215
MIR676	0.254374	0.577083	1.6261	0.10691	0.999956	-4.92242
KRT3	0.481682	2.08922	1.62608	0.106914	0.999956	-4.92245
ATP6V0CP3	-0.25942	3.77195	-1.62605	0.106921	0.999956	-4.9225
SGSM3	0.48892	2.12984	1.62601	0.106929	0.999956	-4.92256
ANP32AP1	-0.567437	1.16018	-1.6259	0.106953	0.999956	-4.92273
IGLV5-37	0.30307	0.535115	1.62489	0.107168	0.999956	-4.92428
IRF8	1.00499	2.78124	1.62488	0.107171	0.999956	-4.9243
VENTXP1	0.213392	0.395781	1.6229	0.107594	0.999956	-4.92733
DCTN3	-0.74109	2.42628	-1.6223	0.107721	0.999956	-4.92824
SMCO4	0.352196	2.38161	1.62182	0.107826	0.999956	-4.92898
FZD4-DT	0.5456	2.39071	1.62133	0.10793	0.999956	-4.92973
CNTFR-AS1	0.608019	2.05093	1.62128	0.107941	0.999956	-4.92981
MIR3200	-0.358128	1.25358	-1.62119	0.107961	0.999956	-4.92995
GNLY	0.741643	2.08016	1.62109	0.107982	0.999956	-4.9301
MIR615	0.354224	1.10988	1.62107	0.107986	0.999956	-4.93012
CLDN34	-0.464992	1.23775	-1.62093	0.108016	0.999956	-4.93034
HLA-DRB5	0.715492	2.06088	1.62047	0.108115	0.999956	-4.93104
ROCK1P1	-0.407221	0.776187	-1.62012	0.10819	0.999956	-4.93158
IL18RAP	0.530645	1.19448	1.61892	0.108449	0.999956	-4.93341
TRAV13-2	0.473817	1.31418	1.61875	0.108486	0.999956	-4.93368
GSG1	-0.377773	1.04068	-1.61847	0.108547	0.999956	-4.9341
GPR141	0.575138	1.75281	1.61728	0.108803	0.999956	-4.93592
LOC101929626	0.327117	0.633782	1.61658	0.108955	0.999956	-4.93699
LY6G6C	-0.468601	4.33678	-1.61648	0.108976	0.999956	-4.93714
ZNF704	-0.725979	2.3019	-1.6159	0.1091	0.999956	-4.93801
SFTPA2	-0.437135	1.04508	-1.61567	0.109151	0.999956	-4.93837
OR9Q2	-0.341266	0.776414	-1.61555	0.109176	0.999956	-4.93855
LINC01487	0.327009	0.902164	1.61469	0.109363	0.999956	-4.93986
MIR4420	0.372792	0.758053	1.6138	0.109556	0.999956	-4.94122
SOX5-AS1	-0.561454	1.23641	-1.61342	0.109639	0.999956	-4.94179
CA4	-0.42526	1.25654	-1.61314	0.1097	0.999956	-4.94223
ANKRD65	-0.434884	2.67211	-1.61304	0.109722	0.999956	-4.94238
LOC102724446	-0.453217	1.19058	-1.61294	0.109743	0.999956	-4.94252
ADAM21	0.362107	0.860144	1.61243	0.109854	0.999956	-4.9433
IGSF6	0.939519	2.60288	1.61177	0.109998	0.999956	-4.9443
HAL	0.815888	3.50006	1.61167	0.11002	0.999956	-4.94446
RBMXL2	0.350664	0.808823	1.61115	0.110133	0.999956	-4.94524
OR4K17	0.308701	0.909679	1.61106	0.110154	0.999956	-4.94539
ZNF771	0.464318	1.50056	1.61105	0.110156	0.999956	-4.9454
LOC100507221	-0.244278	0.459462	-1.611	0.110167	0.999956	-4.94548
MIR508	0.390516	0.938798	1.61073	0.110225	0.999956	-4.94588
CFB	0.84492	3.13014	1.61032	0.110315	0.999956	-4.94651
POM121L4P	0.305344	0.653144	1.60986	0.110414	0.999956	-4.9472
LOC101927786	-0.42153	0.828478	-1.60981	0.110427	0.999956	-4.94729
LINC01315	-0.350556	2.4443	-1.6091	0.110581	0.999956	-4.94836
PPDPF	-0.688248	4.42708	-1.60801	0.11082	0.999956	-4.95001
TEX13A	0.326468	0.850162	1.60779	0.110869	0.999956	-4.95035
LIPC	0.516469	1.31323	1.60675	0.111097	0.999956	-4.95193
HLX	0.595137	1.49513	1.60675	0.111097	0.999956	-4.95193
MIR1261	0.320559	0.591209	1.60658	0.111133	0.999956	-4.95218
PLET1	-0.590501	1.41876	-1.60621	0.111216	0.999956	-4.95275
MIR4675	0.473215	1.7167	1.60614	0.11123	0.999956	-4.95285
GALM	0.678588	1.96842	1.60589	0.111286	0.999956	-4.95323
WDFY4	0.703152	2.10993	1.60539	0.111395	0.999956	-4.95398
LINC00842	-0.604858	1.42192	-1.60532	0.111412	0.999956	-4.9541
SLC26A10P	-0.461348	1.18349	-1.60414	0.111672	0.999956	-4.95588
H2BC21	0.589734	3.55012	1.60373	0.111762	0.999956	-4.9565
LINC00910	-0.510382	2.14925	-1.60356	0.1118	0.999956	-4.95676
APOOP5	0.260301	0.495983	1.60348	0.111816	0.999956	-4.95687
FOXD4L3	0.209602	4.71062	1.60339	0.111838	0.999956	-4.95702
ACAN	0.364758	0.850349	1.60338	0.111839	0.999956	-4.95703
PLEKHG4	0.417896	1.11577	1.6031	0.111902	0.999956	-4.95746
CTSS	1.04089	3.17476	1.60247	0.112041	0.999956	-4.95841
NTM-AS1	-0.456807	1.1609	-1.60243	0.112048	0.999956	-4.95846
MIR216B	0.327581	0.969371	1.60239	0.112059	0.999956	-4.95853
PRG4	-0.907105	2.09684	-1.60225	0.11209	0.999956	-4.95874
ADCY2	-0.590984	1.68584	-1.60221	0.112098	0.999956	-4.9588
LINC01038	0.310201	0.576661	1.60174	0.112202	0.999956	-4.95951
MIR3978	-0.459855	2.36679	-1.60155	0.112244	0.999956	-4.9598
MTMR8	0.426116	0.996324	1.60124	0.112312	0.999956	-4.96026
IRF1	0.916296	3.00506	1.60071	0.112429	0.999956	-4.96106
DDIAS	0.572428	1.37384	1.60057	0.112461	0.999956	-4.96128
MIR607	0.230863	0.429774	1.60055	0.112464	0.999956	-4.9613
LOC102724768	0.367096	0.828368	1.60026	0.112529	0.999956	-4.96174
F11-AS1	-0.458331	1.33467	-1.59883	0.112848	0.999956	-4.96391
PKD2L2	0.250748	0.550266	1.59868	0.112882	0.999956	-4.96414
QRFP	-0.474912	1.69572	-1.59858	0.112903	0.999956	-4.96428
HLA-DRA	0.575008	5.213	1.59833	0.112959	0.999956	-4.96466
LINC01215	0.552003	1.31274	1.59826	0.112974	0.999956	-4.96476
IGLV3-21	0.509782	2.4088	1.59812	0.113006	0.999956	-4.96498
ATG10	-0.505563	1.37856	-1.59728	0.113194	0.999956	-4.96625
DYNLT4	0.612479	2.19015	1.597	0.113256	0.999956	-4.96667
OR52R1	-0.325212	2.45982	-1.59657	0.113351	0.999956	-4.96731
LINC00092	0.339674	1.13303	1.59608	0.113461	0.999956	-4.96805
EPCAM	-0.626607	1.48568	-1.59593	0.113495	0.999956	-4.96828
FIGLA	-0.330722	0.696701	-1.59579	0.113526	0.999956	-4.96849
MORF4L2-AS1	-0.463069	1.50332	-1.59551	0.113588	0.999956	-4.96891
LOC646214	-0.483676	2.02265	-1.5955	0.113591	0.999956	-4.96893
LMOD3	0.362035	0.833791	1.59535	0.113625	0.999956	-4.96916
SNORD15A	0.297333	3.89784	1.59513	0.113673	0.999956	-4.96948
SEPTIN1	0.616024	2.73993	1.59512	0.113675	0.999956	-4.96949
MIR1238	-0.590672	3.75613	-1.59451	0.113813	0.999956	-4.97042
TDRD15	0.324292	0.74818	1.59446	0.113824	0.999956	-4.9705
MIR181A1	0.257663	0.499597	1.59394	0.113939	0.999956	-4.97127
PAFAH1B3	0.495306	1.67082	1.59394	0.11394	0.999956	-4.97128
PRR5	0.402531	1.11118	1.59389	0.113952	0.999956	-4.97135
CFHR4	0.327709	0.642667	1.59372	0.113989	0.999956	-4.9716
MSR1	0.928421	2.60294	1.59285	0.114185	0.999956	-4.97291
LASP1NB	-0.522612	2.25195	-1.5927	0.114217	0.999956	-4.97313
LOC102724587	-0.687678	2.35799	-1.5924	0.114285	0.999956	-4.97358
OPALIN	-0.440399	1.79741	-1.59238	0.114291	0.999956	-4.97362
RPP38-DT	0.352083	0.899784	1.59221	0.114328	0.999956	-4.97387
CACNA1H	-0.482749	1.71143	-1.59191	0.114396	0.999956	-4.97433
MIRLET7F1	-0.466416	0.947411	-1.59149	0.11449	0.999956	-4.97496
MIR942	0.318297	1.05792	1.59127	0.114539	0.999956	-4.97528
LONRF2	-0.471991	1.18157	-1.59118	0.114559	0.999956	-4.97542
LHFPL7	-0.447744	1.80886	-1.5911	0.114578	0.999956	-4.97554
SCN7A	-0.492043	1.07354	-1.59105	0.114589	0.999956	-4.97561
LOC143666	-0.507054	1.75929	-1.59065	0.114679	0.999956	-4.97622
SLC32A1	0.373799	1.63105	1.5905	0.114712	0.999956	-4.97644
LINC01111	0.263635	0.501068	1.59014	0.114793	0.999956	-4.97698
PPARGC1A	-0.846825	2.53359	-1.58984	0.114863	0.999956	-4.97744
POU4F1	-0.364707	1.88386	-1.58983	0.114863	0.999956	-4.97744
LOC101927159	-0.412026	1.60938	-1.58966	0.114901	0.999956	-4.9777
OTX2-AS1	-0.40871	1.17014	-1.5886	0.115142	0.999956	-4.9793
CGB1	0.546192	2.03252	1.58792	0.115296	0.999956	-4.98032
LOC145845	-0.414309	1.00385	-1.5878	0.115323	0.999956	-4.98049
CDC14C	0.417808	0.884783	1.58769	0.115348	0.999956	-4.98066
IFNK	0.544584	1.58421	1.58768	0.11535	0.999956	-4.98067
TFAP2B	-0.657845	1.68511	-1.58739	0.115416	0.999956	-4.98111
SNORA65	0.743728	3.32371	1.58711	0.11548	0.999956	-4.98153
TPT1	0.348998	4.87864	1.58679	0.115552	0.999956	-4.98201
SNORD115-2	0.199662	0.328491	1.58661	0.115592	0.999956	-4.98227
SASH3	0.705812	1.90014	1.58653	0.115611	0.999956	-4.9824
LOC102724491	0.3837	0.865906	1.58602	0.115726	0.999956	-4.98316
TRAJ28	0.720671	2.18924	1.58586	0.115762	0.999956	-4.98339
TIMM29	0.302202	2.42905	1.58561	0.115819	0.999956	-4.98377
TMEM107	0.50322	1.91945	1.58517	0.11592	0.999956	-4.98443
RRS1-DT	-0.452619	1.43965	-1.58423	0.116132	0.999956	-4.98583
ZNF500	-0.477548	2.26555	-1.58406	0.116172	0.999956	-4.98609
LINC03022	-0.381845	2.23273	-1.58317	0.116375	0.999956	-4.98742
RRN3P2	0.713954	1.95308	1.58308	0.116396	0.999956	-4.98756
E2F3	0.700546	2.48226	1.58139	0.116782	0.999956	-4.99009
VTRNA2-1	0.496482	3.13762	1.58119	0.116827	0.999956	-4.99038
SNORA13	0.497684	2.60758	1.581	0.11687	0.999956	-4.99066
LINC01934	0.573562	1.73487	1.58058	0.116966	0.999956	-4.99129
SNORA19	0.597618	1.73518	1.58014	0.117068	0.999956	-4.99195
MRPL23-AS1	-0.469861	2.52472	-1.57968	0.117172	0.999956	-4.99263
MIR1283-2	0.355453	0.967624	1.57928	0.117265	0.999956	-4.99323
MYL3	-0.586714	1.87198	-1.57925	0.11727	0.999956	-4.99327
SCN4B	-0.398138	2.52436	-1.57908	0.11731	0.999956	-4.99353
MIR4442	-0.145053	6.26008	-1.57833	0.117482	0.999956	-4.99464
ATP6V0D2	0.43233	1.09592	1.5778	0.117603	0.999956	-4.99543
SCARNA15	0.33286	0.721771	1.57703	0.11778	0.999956	-4.99658
ATP6V1G2	-0.475075	2.34316	-1.57646	0.117912	0.999956	-4.99743
LOC102723716	0.330652	0.703283	1.57624	0.117964	0.999956	-4.99776
LINC02636	-0.476936	1.48665	-1.57581	0.118063	0.999956	-4.9984
SERPINB13	0.88189	3.48238	1.57567	0.118095	0.999956	-4.99861
UPK2	-0.500296	1.5746	-1.57537	0.118163	0.999956	-4.99905
CLEC4F	-0.333654	1.32518	-1.57506	0.118235	0.999956	-4.99951
MIR181A2	-0.643082	1.63619	-1.57493	0.118265	0.999956	-4.99971
LINC01049	-0.289945	0.626978	-1.57473	0.118312	0.999956	-5.00001
FNBP1L	-0.933801	2.64779	-1.57425	0.118423	0.999956	-5.00072
SPEN-AS1	0.42376	1.10508	1.5738	0.118527	0.999956	-5.00139
LOC101928343	-0.491154	1.4708	-1.57376	0.118535	0.999956	-5.00144
LINC01943	0.820303	2.23191	1.57338	0.118624	0.999956	-5.00201
NECTIN1-DT	0.383297	0.921444	1.57207	0.118928	0.999956	-5.00396
RAET1G	-0.532582	2.68537	-1.57181	0.118987	0.999956	-5.00434
ERC2-IT1	-0.346699	0.911903	-1.5718	0.11899	0.999956	-5.00436
SGCA	-0.496447	2.41342	-1.57177	0.118997	0.999956	-5.0044
CXorf58	0.313055	0.705473	1.57166	0.119023	0.999956	-5.00457
MIR556	0.26577	0.478766	1.57055	0.119279	0.999956	-5.00621
MIR1249	0.48805	1.7283	1.57026	0.119347	0.999956	-5.00664
LINC01761	-0.446366	1.18749	-1.56985	0.119442	0.999956	-5.00725
PRSS33	-0.387946	1.09169	-1.56972	0.119474	0.999956	-5.00745
BAIAP2-DT	0.38201	1.03154	1.5695	0.119524	0.999956	-5.00777
ARMH2	0.405518	0.943898	1.56935	0.11956	0.999956	-5.008
MIR132	0.233528	0.490294	1.56911	0.119615	0.999956	-5.00834
OR52W1	-0.405131	1.58458	-1.56889	0.119668	0.999956	-5.00868
SERPINA7	0.309125	0.763353	1.56815	0.119839	0.999956	-5.00977
LINC00359	-0.406942	0.900049	-1.56809	0.119853	0.999956	-5.00986
IFIT1B	0.426606	1.25196	1.56804	0.119865	0.999956	-5.00994
LINC01551	-0.444844	1.13883	-1.56746	0.12	0.999956	-5.01079
MIR2861	0.387342	0.880596	1.56628	0.120277	0.999956	-5.01255
BANK1	0.694062	1.72035	1.56607	0.120326	0.999956	-5.01285
IKBKE	0.62337	1.92648	1.56603	0.120335	0.999956	-5.01291
ZNF525	-0.601169	1.23869	-1.56587	0.120372	0.999956	-5.01315
CGB7	-0.412134	0.905514	-1.56557	0.120442	0.999956	-5.01359
LINC00235	0.289125	0.741834	1.56542	0.120478	0.999956	-5.01382
GAPT	0.590414	2.87243	1.5654	0.120483	0.999956	-5.01384
SNORA12	0.653798	3.85776	1.56499	0.120579	0.999956	-5.01445
DDX39B	0.386214	0.967927	1.56498	0.12058	0.999956	-5.01446
LINC00862	-0.437718	1.17928	-1.56489	0.120602	0.999956	-5.01459
MAP1LC3B2	-0.60945	1.80932	-1.5647	0.120646	0.999956	-5.01487
SP100	0.9679	3.35228	1.56396	0.120821	0.999956	-5.01597
DISP2	0.38217	1.48453	1.5638	0.120858	0.999956	-5.01621
DUSP6	0.624392	1.84173	1.56378	0.120863	0.999956	-5.01624
ATP6V1G3	0.339199	0.761362	1.56377	0.120866	0.999956	-5.01626
LOC101928453	-0.387539	0.942014	-1.56357	0.120912	0.999956	-5.01655
LINC02994	-0.457582	1.25959	-1.56274	0.121108	0.999956	-5.01778
PGLYRP1	-0.519826	1.6837	-1.56231	0.121208	0.999956	-5.01841
LOC102724081	-0.424457	1.09483	-1.56211	0.121256	0.999956	-5.01871
LOC728989	0.418174	1.15785	1.56193	0.121298	0.999956	-5.01896
SCARNA10	0.420559	5.69369	1.56043	0.121652	0.999956	-5.02118
MIR2909	-0.442026	2.72006	-1.56039	0.121661	0.999956	-5.02123
MIR4256	0.45193	5.52269	1.5602	0.121706	0.999956	-5.02152
LFNG	-0.527925	1.99887	-1.55973	0.121816	0.999956	-5.02221
GGT8P	-0.386649	1.70488	-1.55886	0.122023	0.999956	-5.02349
LINC02116	0.298217	0.683465	1.55868	0.122065	0.999956	-5.02375
TCF7L1	-0.539113	1.941	-1.55857	0.122091	0.999956	-5.02391
IQCN	-0.668037	2.2556	-1.55856	0.122093	0.999956	-5.02393
LINC03106	0.352152	0.788625	1.55804	0.122217	0.999956	-5.0247
DMRTB1	-0.446371	1.96198	-1.55803	0.122219	0.999956	-5.02471
EMB	0.760398	3.49014	1.55768	0.122301	0.999956	-5.02522
PCAT6	-0.429096	3.4391	-1.55706	0.122451	0.999956	-5.02615
MIR518D	0.416667	1.1703	1.55674	0.122525	0.999956	-5.02661
MIR3121	0.343111	0.809667	1.5561	0.122679	0.999956	-5.02756
KRT2	-0.577339	5.16702	-1.55535	0.122855	0.999956	-5.02865
ADGRG5	0.443919	1.61321	1.55528	0.122873	0.999956	-5.02876
DLEU2	0.740571	2.46806	1.55527	0.122875	0.999956	-5.02877
ARHGEF26-AS1	-0.347305	0.932348	-1.55527	0.122876	0.999956	-5.02878
VHLL	0.332417	1.04754	1.55369	0.123252	0.999956	-5.0311
HSD17B13	-0.401118	0.864384	-1.55343	0.123314	0.999956	-5.03148
CSAG1	0.361131	1.3443	1.55334	0.123335	0.999956	-5.03161
TCHHL1	0.478329	1.9555	1.5533	0.123345	0.999956	-5.03167
NPBWR2	-0.528428	1.64958	-1.55296	0.123425	0.999956	-5.03216
SNORD49B	0.778833	3.07223	1.55291	0.123438	0.999956	-5.03224
HEPN1	-0.441233	2.44518	-1.55282	0.123459	0.999956	-5.03237
RPS21	-0.957862	4.31502	-1.55274	0.12348	0.999956	-5.0325
NLRP2	0.483993	1.2167	1.55212	0.123627	0.999956	-5.0334
APBB1IP	0.842052	2.18733	1.5519	0.123678	0.999956	-5.03372
KCNH1-IT1	-0.300901	0.61606	-1.55132	0.123818	0.999956	-5.03457
GS1-279B7.1	0.302773	0.599998	1.55108	0.123877	0.999956	-5.03493
TREM1	0.48313	1.85722	1.55099	0.123897	0.999956	-5.03506
PRECSIT	-0.405526	1.19073	-1.55098	0.1239	0.999956	-5.03507
IGKV3-11	0.868022	2.16193	1.55053	0.124007	0.999956	-5.03572
TRIM49B	0.336411	0.715125	1.55044	0.12403	0.999956	-5.03586
HOXC12	-0.388553	0.824798	-1.55027	0.124069	0.999956	-5.0361
TLR10	0.487698	1.05052	1.54968	0.124212	0.999956	-5.03698
H2BC17	0.574565	2.30396	1.5493	0.124302	0.999956	-5.03753
NRL	0.493209	1.60832	1.5488	0.124423	0.999956	-5.03826
TASL	0.791957	2.10537	1.54844	0.12451	0.999956	-5.03879
RTP5	-0.261692	3.95999	-1.54818	0.124573	0.999956	-5.03918
MIR4764	0.283633	0.6116	1.54765	0.1247	0.999956	-5.03994
LOC101928195	-0.640549	2.7978	-1.54749	0.124738	0.999956	-5.04018
ABCD2	0.505252	1.23463	1.54747	0.124743	0.999956	-5.04021
MIR4267	-0.448453	2.41728	-1.54732	0.12478	0.999956	-5.04043
ATP12A	0.664603	2.32372	1.54661	0.124951	0.999956	-5.04147
KPLCE	-0.44474	5.90494	-1.54637	0.125008	0.999956	-5.04182
PCDHB12	-0.558236	2.23676	-1.54635	0.125014	0.999956	-5.04185
EID3	0.59675	2.10504	1.54607	0.125081	0.999956	-5.04225
TRBV25-1	0.29697	0.595675	1.54591	0.125118	0.999956	-5.04248
CCDC148-AS1	0.253601	0.541742	1.54549	0.125221	0.999956	-5.0431
MIR24-2	0.317601	0.633147	1.54492	0.125359	0.999956	-5.04394
PROC	0.308637	1.57327	1.54438	0.125489	0.999956	-5.04472
ARL14	0.451921	1.30678	1.54415	0.125545	0.999956	-5.04506
RETN	-0.465254	1.91767	-1.54414	0.125549	0.999956	-5.04508
RLN3	0.432448	1.55496	1.54349	0.125706	0.999956	-5.04603
OVCH2	-0.492819	1.13988	-1.54347	0.125709	0.999956	-5.04605
IGFL2-AS1	-0.41014	1.00578	-1.54337	0.125734	0.999956	-5.0462
ZNF582-DT	-0.47641	1.43927	-1.54292	0.125842	0.999956	-5.04685
RPL29	-0.577258	3.07138	-1.5425	0.125944	0.999956	-5.04746
SCGB3A1	-0.783943	2.39088	-1.54164	0.126154	0.999956	-5.04872
TRGV3	0.692448	1.73193	1.54157	0.126172	0.999956	-5.04883
OLFML2A	-0.479436	1.34868	-1.54092	0.126329	0.999956	-5.04977
CCN6	-0.599224	1.79118	-1.5409	0.126334	0.999956	-5.0498
C1orf105	0.333432	0.901322	1.54082	0.126353	0.999956	-5.04991
MIR31HG	0.365112	0.848608	1.54047	0.126439	0.999956	-5.05043
MIR4423	0.259441	0.588073	1.54046	0.126442	0.999956	-5.05044
SNORA38B	0.572966	4.6258	1.54034	0.126471	0.999956	-5.05062
MIR30B	0.163556	0.317448	1.53933	0.126717	0.999956	-5.05209
APOL2	0.594231	2.18053	1.53931	0.126721	0.999956	-5.05211
UNC13B	-0.688411	1.9526	-1.5385	0.126919	0.999956	-5.05329
LOC100272217	0.340095	1.05238	1.53776	0.127099	0.999956	-5.05437
MIR4499	0.235424	0.424273	1.53738	0.127194	0.999956	-5.05493
OR6C74	-0.454704	1.15514	-1.53679	0.127336	0.999956	-5.05577
LINC00426	0.620712	2.33407	1.53675	0.127346	0.999956	-5.05583
SNORD114-25	0.369947	0.703661	1.53669	0.127361	0.999956	-5.05592
FOXL1	0.321689	0.883847	1.53667	0.127366	0.999956	-5.05595
RNF148	0.371224	0.936245	1.53634	0.127446	0.999956	-5.05643
MIR1539	0.341701	1.00804	1.53605	0.127518	0.999956	-5.05685
TRAV9-1	-0.342381	0.821348	-1.53535	0.127691	0.999956	-5.05787
MIR4641	-0.428169	3.67278	-1.5351	0.12775	0.999956	-5.05823
ADAM22	-0.443636	1.11532	-1.5348	0.127825	0.999956	-5.05867
LOC101928004	-0.617039	2.00539	-1.5346	0.127875	0.999956	-5.05896
MIR3935	-0.531778	3.2652	-1.53459	0.127876	0.999956	-5.05897
MIR4436A	0.40443	0.955975	1.53443	0.127916	0.999956	-5.0592
MIR34B	0.301496	0.707269	1.53416	0.127983	0.999956	-5.0596
LILRB3	0.521195	1.34454	1.53399	0.128025	0.999956	-5.05985
TRBV5-6	0.416983	0.988734	1.53398	0.128026	0.999956	-5.05985
SNORA23	0.418713	4.64123	1.53391	0.128044	0.999956	-5.05996
APOA2	-0.516145	1.76578	-1.53291	0.128291	0.999956	-5.06141
LINC01823	0.381417	1.17416	1.53262	0.12836	0.999956	-5.06182
ADRA2B	-0.420266	1.18392	-1.5322	0.128466	0.999956	-5.06244
USP36	-0.559712	3.71269	-1.5317	0.128589	0.999956	-5.06316
PKIB	-0.433179	1.13702	-1.53162	0.128608	0.999956	-5.06328
CIART	-0.704779	2.14939	-1.53155	0.128626	0.999956	-5.06338
SPATA24	0.396433	1.28571	1.53144	0.128652	0.999956	-5.06354
SNORD19	0.327807	0.695445	1.53126	0.128697	0.999956	-5.0638
FAM133B	0.528229	3.04246	1.53122	0.128708	0.999956	-5.06386
MYOSLID-AS1	0.341474	0.750594	1.5312	0.12871	0.999956	-5.06388
LINC00316	-0.411003	1.8918	-1.5308	0.128811	0.999956	-5.06447
PCDHB19P	-0.435203	1.19535	-1.53027	0.128941	0.999956	-5.06523
MUCL3	-0.546403	1.85298	-1.52954	0.129123	0.999956	-5.06629
NDRG2	-0.958232	3.21182	-1.52936	0.129166	0.999956	-5.06654
SAMD13	-0.332576	1.40671	-1.52931	0.129179	0.999956	-5.06662
SERPINB9	0.774401	2.07466	1.52908	0.129235	0.999956	-5.06695
OR5H6	0.379035	0.711626	1.52841	0.129401	0.999956	-5.06792
H2BC10	0.485085	1.11076	1.52775	0.129565	0.999956	-5.06887
RSPO2	-0.40993	0.920682	-1.52752	0.129623	0.999956	-5.06921
GJB6	0.695124	3.03706	1.52738	0.129657	0.999956	-5.06941
ADPRHL1	-0.456236	1.49808	-1.52731	0.129674	0.999956	-5.06951
HCP5	0.557499	3.74217	1.52731	0.129675	0.999956	-5.06951
MEIS1-AS2	-0.448586	1.74205	-1.52598	0.130006	0.999956	-5.07143
TNIP3	0.409135	0.945172	1.52505	0.130237	0.999956	-5.07277
METTL1	0.460086	1.98832	1.52493	0.130267	0.999956	-5.07294
PLEKHO1	0.789248	3.7495	1.52416	0.13046	0.999956	-5.07406
GTF2A1-AS1	0.311804	0.720216	1.52413	0.130466	0.999956	-5.07409
ANXA10	0.498247	1.39121	1.52402	0.130495	0.999956	-5.07426
KRTAP19-3	0.696096	1.17806	1.52361	0.130598	0.999956	-5.07486
RAB13	-0.57854	3.00904	-1.52326	0.130683	0.999956	-5.07535
H2AC15	0.832067	2.44516	1.52321	0.130697	0.999956	-5.07543
C19orf25	0.447164	2.20582	1.52313	0.130716	0.999956	-5.07554
PLA2G4F	-0.677518	2.28186	-1.52304	0.130739	0.999956	-5.07567
LINC00507	0.35536	0.900314	1.52281	0.130797	0.999956	-5.07601
SNORD103C	0.352322	0.93409	1.52277	0.130808	0.999956	-5.07607
MIR4293	-0.458966	2.34737	-1.52249	0.130877	0.999956	-5.07646
EMX2	-0.776819	2.18911	-1.52236	0.130909	0.999956	-5.07665
CFAP70	-0.516265	1.33423	-1.52225	0.130936	0.999956	-5.0768
ZDHHC12	-0.430698	2.6412	-1.52202	0.130994	0.999956	-5.07714
TMEM51-AS2	0.42878	1.19201	1.5218	0.13105	0.999956	-5.07746
LINC00852	-0.658624	2.18524	-1.52161	0.131097	0.999956	-5.07773
UNC13C	-0.324176	0.72738	-1.52151	0.131122	0.999956	-5.07787
EDIL3	-0.583464	1.75751	-1.52079	0.131303	0.999956	-5.07891
SLC16A11	0.374384	1.4667	1.5206	0.131351	0.999956	-5.07919
AMN	0.332478	1.50044	1.52046	0.131387	0.999956	-5.07939
SULT1B1	0.345868	0.771336	1.52041	0.131398	0.999956	-5.07946
SLC14A1	-0.562842	1.70044	-1.51999	0.131503	0.999956	-5.08006
LINC00958	-0.544742	2.47828	-1.51977	0.131558	0.999956	-5.08037
LAGE3	-0.348649	2.40559	-1.51934	0.131667	0.999956	-5.081
OPN3	0.61496	2.73928	1.51907	0.131734	0.999956	-5.08138
CFHR3	0.373803	0.778023	1.51853	0.13187	0.999956	-5.08216
PLEKHG5	-0.45074	1.62303	-1.51841	0.131901	0.999956	-5.08233
NPDC1	-0.365366	2.99139	-1.51833	0.131921	0.999956	-5.08245
IHH	0.380326	1.19095	1.51816	0.131964	0.999956	-5.08269
LOC102724214	0.345522	0.814545	1.51771	0.132078	0.999956	-5.08334
TLL2	0.282477	0.623143	1.51733	0.132172	0.999956	-5.08388
GZMM	0.306911	3.17575	1.51701	0.132254	0.999956	-5.08434
CADM4	-0.455873	1.87038	-1.517	0.132256	0.999956	-5.08436
ZNF426-DT	-0.589356	1.87818	-1.51677	0.132314	0.999956	-5.08469
TAS2R7	0.236462	0.485318	1.51553	0.132628	0.999956	-5.08647
LINC00908	0.425891	1.40108	1.51522	0.132705	0.999956	-5.0869
SLC25A52	0.320015	0.905463	1.515	0.132762	0.999956	-5.08723
CRTAM	0.566059	1.31461	1.51491	0.132783	0.999956	-5.08735
ISOC1	-0.519563	3.25157	-1.51489	0.132788	0.999956	-5.08738
TGFA-IT1	0.424765	1.26576	1.51441	0.13291	0.999956	-5.08807
ZHX1-C8orf76	0.506916	1.16353	1.51428	0.132943	0.999956	-5.08825
IFNL2	0.252319	3.79758	1.51408	0.132994	0.999956	-5.08854
SNORD111	0.598386	3.23218	1.51357	0.133122	0.999956	-5.08927
CLEC4D	0.440648	1.1062	1.51344	0.133156	0.999956	-5.08945
GH1	0.417897	1.18068	1.51257	0.133377	0.999956	-5.0907
DCAF12L2	0.304266	0.719502	1.51243	0.133412	0.999956	-5.0909
TRPC2	-0.39557	1.88228	-1.51158	0.133628	0.999956	-5.09212
MIR573	-0.504553	1.04175	-1.51068	0.133858	0.999956	-5.09341
LINC01582	-0.315157	0.815239	-1.51038	0.133935	0.999956	-5.09384
MIR924	0.614596	1.89162	1.51032	0.133951	0.999956	-5.09393
ELN	-0.400368	1.1255	-1.51015	0.133993	0.999956	-5.09416
RGMB-AS1	-0.668933	2.21111	-1.5101	0.134005	0.999956	-5.09423
ADAP2	0.645262	3.27977	1.50975	0.134096	0.999956	-5.09474
HOXA11-AS	-0.346312	1.15237	-1.50947	0.134165	0.999956	-5.09513
KYNU	0.788217	2.08864	1.50907	0.134268	0.999956	-5.0957
LINC00865	0.399618	0.908873	1.50882	0.134332	0.999956	-5.09606
LINC01233	0.253904	0.614989	1.50801	0.13454	0.999956	-5.09722
LAG3	0.53965	2.54578	1.50744	0.134685	0.999956	-5.09803
MEIKIN	0.419952	0.958152	1.50716	0.134758	0.999956	-5.09844
MAP1LC3C	-0.518868	2.20978	-1.50704	0.134789	0.999956	-5.09861
PER1	-0.685827	2.60118	-1.50701	0.134796	0.999956	-5.09865
OR56A1	-0.37627	0.827298	-1.50677	0.134856	0.999956	-5.09898
MMP12	0.453774	0.981324	1.50672	0.13487	0.999956	-5.09906
FCRL4	0.310967	0.926422	1.5067	0.134873	0.999956	-5.09908
MIR107	-0.545112	2.12083	-1.50575	0.135118	0.999956	-5.10044
ARMS2	-0.334993	2.0037	-1.50507	0.135293	0.999956	-5.10141
IL36B	-0.441272	1.45317	-1.50499	0.135314	0.999956	-5.10153
AKT1	0.652351	2.51619	1.50461	0.135412	0.999956	-5.10207
LINC00592	-0.446248	1.65382	-1.5043	0.13549	0.999956	-5.1025
SPAG4	0.384288	0.963167	1.5043	0.135491	0.999956	-5.10251
AMPD1	0.319799	0.913449	1.50407	0.135549	0.999956	-5.10283
SLC22A13	0.349623	0.919184	1.50392	0.135588	0.999956	-5.10305
MED31	-0.808168	2.78218	-1.50379	0.135621	0.999956	-5.10323
ST13P4	-0.3906	0.823355	-1.50372	0.135641	0.999956	-5.10334
EXTL1	-0.424558	1.04166	-1.50361	0.135669	0.999956	-5.10349
LINC01082	0.375867	1.12708	1.50344	0.135713	0.999956	-5.10374
MIR4330	-0.436375	1.4789	-1.50329	0.13575	0.999956	-5.10394
INSIG2	-0.76492	2.22829	-1.50297	0.135832	0.999956	-5.10439
GRM5P1	0.464354	1.30872	1.50294	0.135841	0.999956	-5.10444
MIR130B	0.349102	0.787606	1.5028	0.135877	0.999956	-5.10464
LINC00251	0.339006	1.07342	1.50251	0.135952	0.999956	-5.10506
SLC12A2	-0.866711	3.23793	-1.50251	0.135953	0.999956	-5.10506
MIR3973	-0.403966	1.26644	-1.50248	0.13596	0.999956	-5.1051
NOTUM	0.413283	1.36782	1.5024	0.135979	0.999956	-5.10521
OR8A1	-0.427089	1.42553	-1.50216	0.136043	0.999956	-5.10556
PCDHB11	0.275606	0.555841	1.50192	0.136103	0.999956	-5.10589
MIR375	0.33031	3.73284	1.50187	0.136117	0.999956	-5.10597
MIR450A1	0.26355	0.506183	1.50179	0.136138	0.999956	-5.10608
KRTAP1-4	0.294685	0.83538	1.50172	0.136155	0.999956	-5.10618
MIR1276	0.329346	0.772868	1.50136	0.136248	0.999956	-5.10669
ATP5F1EP2	0.344597	0.843552	1.50122	0.136284	0.999956	-5.10688
LOC100506664	-0.375441	0.767066	-1.5005	0.136471	0.999956	-5.10791
BIRC5	0.513939	1.62522	1.5003	0.136521	0.999956	-5.10819
FBXO38-DT	0.33346	0.815273	1.49998	0.136605	0.999956	-5.10865
MS4A6A	0.781348	3.58673	1.49989	0.136627	0.999956	-5.10877
S100A7L2	0.377988	1.13456	1.49964	0.136692	0.999956	-5.10913
LINC01721	0.302353	1.08906	1.49954	0.136718	0.999956	-5.10927
CARD8-AS1	0.608369	1.68676	1.49923	0.136799	0.999956	-5.10971
S100A11	0.395275	5.54009	1.49921	0.136803	0.999956	-5.10974
LAX1	0.608265	1.68511	1.49872	0.136932	0.999956	-5.11044
AKAP3	0.398165	0.997658	1.49795	0.13713	0.999956	-5.11153
VOPP1	-0.450543	2.61904	-1.49789	0.137147	0.999956	-5.11162
MIR17HG	0.356081	0.855556	1.49785	0.137158	0.999956	-5.11168
CASP5	0.477803	1.27191	1.49765	0.137209	0.999956	-5.11196
RSPH10B	0.416065	0.939049	1.4975	0.137248	0.999956	-5.11217
CCL27	-0.784521	3.944	-1.49741	0.137272	0.999956	-5.1123
LOC101928748	0.215925	0.537315	1.49727	0.137306	0.999956	-5.11249
MIR4472-1	0.268426	0.637068	1.49726	0.13731	0.999956	-5.11251
TMEM167A	0.50208	2.74	1.49682	0.137425	0.999956	-5.11313
GTSF1L	0.39742	1.05732	1.49598	0.137642	0.999956	-5.11432
MIR601	0.382282	1.26819	1.49589	0.137666	0.999956	-5.11445
MIR548D1	0.317655	0.800013	1.49532	0.137815	0.999956	-5.11526
IGHD2-8	0.257128	0.44789	1.49415	0.13812	0.999956	-5.11691
MEIG1	0.260665	0.561858	1.49406	0.138143	0.999956	-5.11703
[truncated: 22,858 more rows]

## Sheet: common DEGs
EPGN	up
SPRR1B	up
IGFL1	up
KRT6C	up
LCE3E	up
SAMD9	up
LCE3D	up
KRT16	up
ZSCAN31	up
PI3	up
OASL	up
S100A8	up
SCO2	up
S100A9	up
SPRR2B	up
S100A7	up
KRT77	down
HOXC11	down
HOXC10	down
FCGRT	down
SPATA6	down
IL11RA	down
HHAT	down
COL21A1	down
HOXA10-AS	down
LOC102723517	down
ACKR1	down
PWAR5	down
WNT16	down
HRCT1	down
TSPAN8	down
SOX5	down
TNFRSF19	down
TMEM9B-AS1	down
ESPN	down
LOC100288069	down
KRT72	down
CLEC2A	down
SNORA7B	down
CD1A	down
CDHR1	down
