# Supplementary material for: Identification of a shared gene signature and biological mechanism between diabetic foot ulcers and cutaneous lupus erythemnatosus by transcriptomic analysis
Source: Front Physiol. 2024 Feb 16;15:1297810. doi: 10.3389/fphys.2024.1297810 (PMC10907995; doi:10.3389/fphys.2024.1297810)
Supplement: Supplementary file 2 [file Table3.XLSX]

## Sheet: PPI module
#node1	node2	node1_string_id	node2_string_id	neighborhood_on_chromosome	gene_fusion	phylogenetic_cooccurrence	homology	coexpression	experimentally_determined_interaction	database_annotated	automated_textmining	combined_score
ACKR1	FCGRT	9606.ENSP00000357103	9606.ENSP00000221466	0	0	0	0	0	0	0	0.357	0.357
CD1A	FCGRT	9606.ENSP00000289429	9606.ENSP00000221466	0	0	0	0.632	0.063	0	0	0.485	0.222
CD1A	KRT16	9606.ENSP00000289429	9606.ENSP00000301653	0	0	0	0	0	0	0	0.189	0.189
CD1A	S100A9	9606.ENSP00000289429	9606.ENSP00000357727	0	0	0	0	0.088	0	0	0.377	0.407
CDHR1	KRT77	9606.ENSP00000485478	9606.ENSP00000342710	0	0	0	0	0.062	0.056	0	0.209	0.239
CLEC2A	SPRR1B	9606.ENSP00000396163	9606.ENSP00000306461	0	0	0	0	0	0	0	0.162	0.162
CLEC2A	SAMD9	9606.ENSP00000396163	9606.ENSP00000369292	0	0	0	0	0	0	0	0.271	0.271
COL21A1	IGFL1	9606.ENSP00000244728	9606.ENSP00000415823	0	0	0	0	0	0	0	0.259	0.258
EPGN	KRT72	9606.ENSP00000411898	9606.ENSP00000293745	0	0	0	0	0	0	0	0.163	0.163
EPGN	KRT16	9606.ENSP00000411898	9606.ENSP00000301653	0	0	0	0	0.098	0	0	0.162	0.211
EPGN	SPRR1B	9606.ENSP00000411898	9606.ENSP00000306461	0	0	0	0	0.087	0	0	0.275	0.309
EPGN	S100A7	9606.ENSP00000411898	9606.ENSP00000357712	0	0	0	0	0.065	0	0	0.182	0.202
EPGN	SPRR2B	9606.ENSP00000411898	9606.ENSP00000357744	0	0	0	0	0.062	0	0	0.26	0.276
ESPN	OASL	9606.ENSP00000367059	9606.ENSP00000257570	0	0	0	0	0.053	0.144	0	0	0.154
HOXC10	SOX5	9606.ENSP00000307321	9606.ENSP00000398273	0	0	0	0	0	0.056	0	0.201	0.214
HOXC10	HOXC11	9606.ENSP00000307321	9606.ENSP00000446680	0	0	0	0.703	0.532	0	0	0.772	0.638
HOXC11	SPATA6	9606.ENSP00000446680	9606.ENSP00000360913	0	0	0	0	0	0	0	0.176	0.176
IGFL1	KRT6C	9606.ENSP00000415823	9606.ENSP00000252250	0	0	0	0	0.194	0	0	0	0.194
IGFL1	KRT16	9606.ENSP00000415823	9606.ENSP00000301653	0	0	0	0	0.213	0	0	0	0.213
IGFL1	SPRR1B	9606.ENSP00000415823	9606.ENSP00000306461	0	0	0	0	0.213	0	0	0	0.213
IGFL1	S100A7	9606.ENSP00000415823	9606.ENSP00000357712	0	0	0	0	0.152	0	0	0.112	0.214
IGFL1	SPRR2B	9606.ENSP00000415823	9606.ENSP00000357744	0	0	0	0	0.077	0	0	0.287	0.313
IGFL1	LCE3D	9606.ENSP00000415823	9606.ENSP00000357776	0	0	0	0	0.111	0	0	0.241	0.296
KRT16	PI3	9606.ENSP00000301653	9606.ENSP00000243924	0	0	0	0	0.14	0	0	0.468	0.522
KRT16	KRT6C	9606.ENSP00000301653	9606.ENSP00000252250	0	0	0	0.756	0.423	0.09	0	0.471	0.513
KRT16	OASL	9606.ENSP00000301653	9606.ENSP00000257570	0	0	0	0	0	0	0	0.22	0.22
KRT16	KRT72	9606.ENSP00000301653	9606.ENSP00000293745	0	0	0	0.659	0.049	0.101	0	0.711	0.321
KRT16	S100A8	9606.ENSP00000301653	9606.ENSP00000357722	0	0	0	0	0	0	0	0.169	0.169
KRT16	KRT77	9606.ENSP00000301653	9606.ENSP00000342710	0	0	0	0.71	0.077	0.056	0	0.473	0.21
KRT16	LCE3E	9606.ENSP00000301653	9606.ENSP00000357778	0	0	0	0	0.135	0	0	0.153	0.236
KRT16	S100A9	9606.ENSP00000301653	9606.ENSP00000357727	0	0	0	0	0	0	0	0.253	0.252
KRT16	LCE3D	9606.ENSP00000301653	9606.ENSP00000357776	0	0	0	0	0.139	0	0	0.275	0.349
KRT16	SPRR2B	9606.ENSP00000301653	9606.ENSP00000357744	0	0	0	0	0.108	0	0	0.325	0.373
KRT16	S100A7	9606.ENSP00000301653	9606.ENSP00000357712	0	0	0	0	0.294	0	0	0.574	0.686
KRT16	SPRR1B	9606.ENSP00000301653	9606.ENSP00000306461	0	0	0	0	0.534	0	0	0.421	0.719
KRT6C	SPRR2B	9606.ENSP00000252250	9606.ENSP00000357744	0	0	0	0	0.175	0	0	0.064	0.194
KRT6C	LCE3E	9606.ENSP00000252250	9606.ENSP00000357778	0	0	0	0	0.304	0	0	0	0.304
KRT6C	LCE3D	9606.ENSP00000252250	9606.ENSP00000357776	0	0	0	0	0.304	0	0	0.07	0.325
KRT6C	S100A7	9606.ENSP00000252250	9606.ENSP00000357712	0	0	0	0	0.335	0	0	0.12	0.39
KRT6C	KRT77	9606.ENSP00000252250	9606.ENSP00000342710	0	0	0	0.951	0.157	0	0.3	0.5	0.399
KRT6C	KRT72	9606.ENSP00000252250	9606.ENSP00000293745	0	0	0	0.958	0	0	0.5	0.464	0.509
KRT6C	SPRR1B	9606.ENSP00000252250	9606.ENSP00000306461	0	0	0	0	0.54	0	0	0.321	0.674
KRT72	LCE3D	9606.ENSP00000293745	9606.ENSP00000357776	0	0	0	0	0	0	0	0.182	0.181
KRT72	S100A9	9606.ENSP00000293745	9606.ENSP00000357727	0	0	0	0	0.098	0	0	0.173	0.222
KRT72	SPRR2B	9606.ENSP00000293745	9606.ENSP00000357744	0	0	0	0	0	0	0	0.261	0.261
KRT72	SPRR1B	9606.ENSP00000293745	9606.ENSP00000306461	0	0	0	0	0.062	0	0	0.391	0.404
KRT72	KRT77	9606.ENSP00000293745	9606.ENSP00000342710	0	0	0	0.947	0	0	0.5	0.413	0.51
KRT77	OASL	9606.ENSP00000342710	9606.ENSP00000257570	0	0	0	0	0	0.056	0	0.148	0.161
KRT77	S100A7	9606.ENSP00000342710	9606.ENSP00000357712	0	0	0	0	0.076	0	0	0.134	0.165
KRT77	LCE3D	9606.ENSP00000342710	9606.ENSP00000357776	0	0	0	0	0.093	0	0	0.267	0.307
LCE3D	PI3	9606.ENSP00000357776	9606.ENSP00000243924	0	0	0	0	0.097	0	0.6	0.09	0.642
LCE3D	OASL	9606.ENSP00000357776	9606.ENSP00000257570	0	0	0	0	0	0	0	0.17	0.169
LCE3D	SPRR1B	9606.ENSP00000357776	9606.ENSP00000306461	0	0	0	0	0.336	0	0.6	0.334	0.807
LCE3D	S100A7	9606.ENSP00000357776	9606.ENSP00000357712	0	0	0	0	0.214	0	0	0.455	0.553
LCE3D	SPRR2B	9606.ENSP00000357776	9606.ENSP00000357744	0	0	0	0	0.371	0	0.6	0.655	0.905
LCE3D	LCE3E	9606.ENSP00000357776	9606.ENSP00000357778	0	0	0	0.981	0.678	0	0.9	0.909	0.967
LCE3E	PI3	9606.ENSP00000357778	9606.ENSP00000243924	0	0	0	0	0.088	0	0.6	0.051	0.623
LCE3E	SPRR1B	9606.ENSP00000357778	9606.ENSP00000306461	0	0	0	0	0.334	0	0.6	0	0.722
LCE3E	S100A7	9606.ENSP00000357778	9606.ENSP00000357712	0	0	0	0	0.214	0	0	0.233	0.371
LCE3E	SPRR2B	9606.ENSP00000357778	9606.ENSP00000357744	0	0	0	0	0.52	0	0.6	0.636	0.924
OASL	PI3	9606.ENSP00000257570	9606.ENSP00000243924	0	0	0	0	0.088	0	0	0.107	0.15
OASL	SCO2	9606.ENSP00000257570	9606.ENSP00000444433	0	0	0	0	0.144	0	0	0.084	0.182
OASL	SAMD9	9606.ENSP00000257570	9606.ENSP00000369292	0	0	0	0	0.387	0	0	0.297	0.551
PI3	S100A8	9606.ENSP00000243924	9606.ENSP00000357722	0	0	0	0	0.166	0	0	0.265	0.361
PI3	S100A9	9606.ENSP00000243924	9606.ENSP00000357727	0	0	0	0	0.198	0	0	0.295	0.41
PI3	S100A7	9606.ENSP00000243924	9606.ENSP00000357712	0	0	0	0	0.125	0	0	0.506	0.549
PI3	SPRR2B	9606.ENSP00000243924	9606.ENSP00000357744	0	0	0	0	0.069	0	0.6	0.113	0.64
PI3	SPRR1B	9606.ENSP00000243924	9606.ENSP00000306461	0	0	0	0	0.152	0	0.6	0.252	0.724
S100A7	SPRR1B	9606.ENSP00000357712	9606.ENSP00000306461	0	0	0	0	0.387	0	0	0.444	0.645
S100A7	SPRR2B	9606.ENSP00000357712	9606.ENSP00000357744	0	0	0	0	0.197	0	0	0.391	0.49
S100A7	S100A8	9606.ENSP00000357712	9606.ENSP00000357722	0	0	0	0	0.142	0	0	0.518	0.569
S100A7	S100A9	9606.ENSP00000357712	9606.ENSP00000357727	0	0	0	0	0.153	0	0	0.603	0.65
S100A8	SPRR1B	9606.ENSP00000357722	9606.ENSP00000306461	0	0	0	0	0.07	0	0	0.454	0.471
S100A8	S100A9	9606.ENSP00000357722	9606.ENSP00000357727	0	0	0	0.801	0.995	0.95	0.9	0.987	0.999
SOX5	WNT16	9606.ENSP00000398273	9606.ENSP00000222462	0	0	0	0	0	0.098	0	0.228	0.273
SOX5	SPATA6	9606.ENSP00000398273	9606.ENSP00000360913	0	0	0	0	0	0	0	0.575	0.575
SOX5	TNFRSF19	9606.ENSP00000398273	9606.ENSP00000371693	0	0	0	0	0.063	0	0	0.131	0.151
SPRR1B	SPRR2B	9606.ENSP00000306461	9606.ENSP00000357744	0	0	0	0	0.215	0	0.9	0.571	0.963

## Sheet: PPI submodule
MCODE App Results
Date: 2023年7月11日 上午9:39:03
Parameters:
Network Scoring:
Include Loops: false Degree Cutoff: 2
Cluster Finding:
Node Score Cutoff: 0.2 Haircut: true Fluff: false K-Core: 2 Max. Depth from Seed: 100
Cluster	Score (Density*#Nodes)	Nodes	Edges	Node IDs
1	8.444	10	38	KRT6C, SPRR1B, S100A7, KRT16, LCE3E, IGFL1, PI3, KRT72, SPRR2B, LCE3D
