# Supplementary material for: Identification of a shared gene signature and biological mechanism between diabetic foot ulcers and cutaneous lupus erythemnatosus by transcriptomic analysis
Source: Front Physiol. 2024 Feb 16;15:1297810. doi: 10.3389/fphys.2024.1297810 (PMC10907995; doi:10.3389/fphys.2024.1297810)
Supplement: Supplementary file 3 [file Table6.XLSX]

## Sheet: SLE miRNA
hsa-let-7a	genetics_overexpression_promote	Systemic Lupus Erythematosus	24240124	our results suggest that overexpression of let-7a may contribute to hyperplasia and the proinflammatory response in SLE.	YES
hsa-let-7d	circulation_biomarker_diagnosis_ns	Systemic Lupus Erythematosus	26225955	MicroRNA Profiling of B Cell Subsets from Systemic Lupus Erythematosus Patients Reveals Promising Novel Biomarkers.	NO
hsa-let-7e	circulation_biomarker_diagnosis_ns	Systemic Lupus Erythematosus	26225955	MicroRNA Profiling of B Cell Subsets from Systemic Lupus Erythematosus Patients Reveals Promising Novel Biomarkers.	NO
hsa-let-7e	other	Systemic Lupus Erythematosus	25912736	These data suggest that 17β-estradiol amplifies the activation of IFN-α signaling in B cells via IKKε by down-regulating the expression of let-7e-5p, miR-98-5p and miR-145a-5p. Our findings may provide a new perspective for understanding the mechanism underlying the gender difference in the prevalence of SLE.	NO
hsa-mir-101-1	other	Systemic Lupus Erythematosus	23139385	MicroRNA-101, mitogen-activated protein kinases and mitogen-activated protein kinases phosphatase-1 in systemic lupus erythematosus	NO
hsa-mir-101-2	other	Systemic Lupus Erythematosus	23139385	MicroRNA-101, mitogen-activated protein kinases and mitogen-activated protein kinases phosphatase-1 in systemic lupus erythematosus	NO
hsa-mir-106a	circulation_biomarker_diagnosis_down	Systemic Lupus Erythematosus	23401079	Seven miRNAs were statistically significantly differentially expressed in plasma from patients with SLE. The expression of miRNA-142-3p (miR-142-3p) and miR-181a was increased, and the expression of miR-106a, miR-17, miR-20a, miR-203,and miR-92a was decreased	NO
hsa-mir-1246	circulation_biomarker_diagnosis_down	Systemic Lupus Erythematosus	29873187	Although the levels of many miRNAs were unaffected after passage through the plasma adsorption membrane, expression of some miRNAs, including miR-1246, miR-4732-5p, and miR-6088 are declined	NO
hsa-mir-125b-1	tissue_expression_down	Systemic Lupus Erythematosus	23305626	Further analysis showed that the down-regulation of miR-125b, mainly in T cells, was negatively correlated with lupus nephritis	NO
hsa-mir-125b-2	tissue_expression_down	Systemic Lupus Erythematosus	23305626	Further analysis showed that the down-regulation of miR-125b, mainly in T cells, was negatively correlated with lupus nephritis	NO
hsa-mir-126	circulation_biomarker_diagnosis_up	Systemic Lupus Erythematosus	22683424	miR-126 was specifically enriched only in the blood of the SLE patients	NO
hsa-mir-126	epigenetics	Systemic Lupus Erythematosus	21165896	MicroRNA-126 regulates DNA methylation in CD4(+) T cells and contributes to systemic lupus erythematosus by targeting DNA methyltransferase 1.	NO
hsa-mir-126	epigenetics	Systemic Lupus Erythematosus	21538319	MicroRNA-126 regulates DNA methylation in CD4+ T cells and contributes to systemic lupus erythematosus by targeting DNA methyltransferase 1.	NO
hsa-mir-126	epigenetics	Systemic Lupus Erythematosus	23981988	The upregulation of miR-126 and its host gene EGFL7 expression in CD4+ T cells from SLE is associated with the hypomethylation of the EGFL7 promoter.	NO
hsa-mir-126	target gene	Systemic Lupus Erythematosus	26531267	miRNA-126 expression is reduced in SLE patients. miRNA-126 may be involved in the initiation and development of SLE by inhibiting the production of IFN.	NO
hsa-mir-128	circulation_biomarker_diagnosis_down	Systemic Lupus Erythematosus	29873766	miR-361-5p, miR-128-3p and miR-181a-2-3p expression was lower in patients with a high IFN signature (false discovery rate <0.05) as compared with patients with a low IFN signature and HCs.	NO
hsa-mir-141	circulation_biomarker_diagnosis_down	Systemic Lupus Erythematosus	21372198	The serum levels of miR-200a, miR-200b, miR-200c, miR-429, miR-205 and miR-192, and urinary miR-200a, miR-200c, miR-141, miR-429 and miR-192 of SLE patients were lower than those of controls.	NO
hsa-mir-142	circulation_biomarker_diagnosis_ns	Systemic Lupus Erythematosus	25399392	Circulating miRNA profiles are characteristic for SSc compared with both HC and SLE cases. Some of the predicted targets of the differentially regulated miRNA are of relevance for transforming growth factor-β signaling andfibrosis, but need to be validated in independent studies.	NO
hsa-mir-142	circulation_biomarker_diagnosis_up	Systemic Lupus Erythematosus	23401079	Seven miRNAs were statistically significantly differentially expressed in plasma from patients with SLE. The expression of miRNA-142-3p (miR-142-3p) and miR-181a was increased, and the expression of miR-106a, miR-17, miR-20a, miR-203,and miR-92a was decreased	NO
hsa-mir-142	epigenetics	Systemic Lupus Erythematosus	25661834	Data from this study suggest that MPA activates miR-142 and miR-146a expression through histone modification at the promoter region, which may partially explain the pharmacological mechanisms of MPA for SLE.	NO
hsa-mir-142	other	Systemic Lupus Erythematosus	22549634	Decreased miR-142-3p/5p expression causes CD4(+) T cell activation and B cell hyperstimulation in systemic lupus erythematosus.	NO
hsa-mir-145	circulation_biomarker_diagnosis_down	Systemic Lupus Erythematosus	23199328	Decreased microRNA(miR)-145 and increased miR-224 expression in T cells from patients with systemic lupus erythematosus involved in lupus immunopathogenesis	NO
hsa-mir-145	circulation_biomarker_diagnosis_ns	Systemic Lupus Erythematosus	29246612	miR-145, miR-223 and miR-326 expression profile is a promising diagnostic biomarker for MS and NPSLE, but not for NMOSD	NO
hsa-mir-145a	other	Systemic Lupus Erythematosus	25912736	These data suggest that 17β-estradiol amplifies the activation of IFN-α signaling in B cells via IKKε by down-regulating the expression of let-7e-5p, miR-98-5p and miR-145a-5p. Our findings may provide a new perspective for understanding the mechanism underlying the gender difference in the prevalence of SLE.	NO
hsa-mir-146a	circulation_biomarker_diagnosis_up	Systemic Lupus Erythematosus	21529448	Increased Expression in Peripheral Blood Mononuclear Cells in Patients with Systemic Lupus Erythematosus.	NO
hsa-mir-146a	epigenetics	Systemic Lupus Erythematosus	25661834	Data from this study suggest that MPA activates miR-142 and miR-146a expression through histone modification at the promoter region, which may partially explain the pharmacological mechanisms of MPA for SLE.	NO
hsa-mir-146a	genetics_GWAS	Systemic Lupus Erythematosus	21738483	A functional variant in microRNA-146a promoter modulates its expression and confers disease risk for systemic lupus erythematosus.	NO
hsa-mir-146a	genetics_GWAS	Systemic Lupus Erythematosus	22218224	The SNP (rs2431697) was associated with the microRNA-146a, where the risk allele correlates with lower expression of the miRNA.	NO
hsa-mir-146a	genetics_GWAS	Systemic Lupus Erythematosus	24803388	Association of miR-146a polymorphisms with systemic lupus erythematosus: a meta-analysis.	NO
hsa-mir-146a	genetics_GWAS	Systemic Lupus Erythematosus	25218914	The present meta-analysis suggests important roles for the mir-499 rs3746444 polymorphism in RA, especially in the Caucasian population and for miR-146a rs57095329 polymorphism in SLE.	NO
hsa-mir-146a	other	Systemic Lupus Erythematosus	21952984	miR-146a has a role in the pathogenesis of systemic lupus erythematosus with atherosclerosis.	NO
hsa-mir-146a	other	Systemic Lupus Erythematosus	24292724	STAT1 and miR-146a may be upregulated during inflammation and via proinflammatory cytokines and chemokines in SLE. Prolonged upregulation of STAT1 and miR-146a appears to play an important role in anemia in SLE patients.	NO
hsa-mir-146a	other	Systemic Lupus Erythematosus	25349113	The miR-146a polymorphism and susceptibility to systemic lupus erythematosus and rheumatoid arthritis : a meta-analysis.	NO
hsa-mir-146a	tissue_expression_ns	Systemic Lupus Erythematosus	28339495	MicroRNA expression profiles identify disease-specific alterations in systemic lupus erythematosus and primary Sjögren's syndrome.	NO
hsa-mir-146a	tissue_expression_up	Systemic Lupus Erythematosus	21987229	The levels of urinary miR-146a and miR-155 in patients with SLE were significantly higher than that in healthy controls. Calcitriol treatment reduced the levels of urinary miR-155 in patients with SLE. The level of urinary miR-146a significantly correlated with estimated glomerular filtration rate. The level of urinary miR-155 significantly correlated with proteinuria and systemic lupus erythemat…	NO
hsa-mir-146a	tissue_expression_up	Systemic Lupus Erythematosus	26315540	Type I IFN inhibits the maturation of miR-146a through the up-regulation of MCPIP-1, and thus contributes to the uncontrolled inflammation and excessive inflammatory gene expression in SLE.	NO
hsa-mir-148a	tissue_expression_ns	Systemic Lupus Erythematosus	28339495	MicroRNA expression profiles identify disease-specific alterations in systemic lupus erythematosus and primary Sjögren's syndrome.	NO
hsa-mir-150	circulation_biomarker_diagnosis_ns	Systemic Lupus Erythematosus	25399392	Circulating miRNA profiles are characteristic for SSc compared with both HC and SLE cases. Some of the predicted targets of the differentially regulated miRNA are of relevance for transforming growth factor-β signaling andfibrosis, but need to be validated in independent studies.	NO
hsa-mir-150	target gene	Systemic Lupus Erythematosus	27940256	Enhanced expression of TREM-1 in splenic cDCs in lupus prone mice and it was modulated by miRNA-150.	NO
hsa-mir-150	tissue_expression_ns	Systemic Lupus Erythematosus	28339495	MicroRNA expression profiles identify disease-specific alterations in systemic lupus erythematosus and primary Sjögren's syndrome.	NO
hsa-mir-152	tissue_expression_ns	Systemic Lupus Erythematosus	28339495	MicroRNA expression profiles identify disease-specific alterations in systemic lupus erythematosus and primary Sjögren's syndrome.	NO
hsa-mir-155	circulation_biomarker_diagnosis_ns	Systemic Lupus Erythematosus	25253569	Correcting the expression of miRNA-155 represses PP2Ac and enhances the release of IL-2 in PBMCs of juvenile SLE patients.	NO
hsa-mir-155	other	Systemic Lupus Erythematosus	25929465	These findings provide new insight into the mechanism underlying decreased CD1d expression on B cells in SLE, suggesting that inhibition of inflammation may increase CD1d expression in B cells to ameliorate SLE via modulating iNKT cells.	NO
hsa-mir-155	other	Systemic Lupus Erythematosus	26055806	We demonstrate that SLE patients have reduced IL-21 signaling capacity, decreased miR-155 levels, and increased SOCS1 levels compared to HCs.The reduced IL-21 signaling in SLE could be rescued by overexpression of miR-155,suggesting an important role for miR-155 in the reduced IL-21 signaling observed in SLE.	NO
hsa-mir-155	other	Systemic Lupus Erythematosus	27697141	Follicular T helper cells and IL-21 in rheumatic diseases.	NO
hsa-mir-155	other	Systemic Lupus Erythematosus	28665018	MiR-155*, miR-34b and miR-34a levels in T lymphocytes and corresponding MVs were deregulated in SLE when compared to healthy individuals	NO
hsa-mir-155	target gene	Systemic Lupus Erythematosus	25775145	The results of the present study demonstrated for the first time that there is a differential expression and inverse correlation between the levels the miR-155, miR-17, and miR-181b and target molecules, AID and IFN-α mRNAs, in PBMCs of untreated SLE patients. These alterations may contribute to the pathogenesis of SLE.	NO
hsa-mir-155	tissue_expression_ns	Systemic Lupus Erythematosus	28339495	MicroRNA expression profiles identify disease-specific alterations in systemic lupus erythematosus and primary Sjögren's syndrome.	NO
hsa-mir-155	tissue_expression_up	Systemic Lupus Erythematosus	21987229	The levels of urinary miR-146a and miR-155 in patients with SLE were significantly higher than that in healthy controls. Calcitriol treatment reduced the levels of urinary miR-155 in patients with SLE. The level of urinary miR-146a significantly correlated with estimated glomerular filtration rate. The level of urinary miR-155 significantly correlated with proteinuria and systemic lupus erythemat…	NO
hsa-mir-155	tissue_expression_up	Systemic Lupus Erythematosus	28779021	IFN-α impairs insulin-mediated NO production, and altered gene expression resulted from eNOS instability, possibly due to enhanced miR-155 expression	NO
hsa-mir-15b	circulation_biomarker_diagnosis_down	Systemic Lupus Erythematosus	30008716	the downregulated expression of miR-19b, miR-25, miR-93, and miR-15b was associated with SLE disease activity (P < 0.05) while miR-15b and miR-22 expressions were significantly lower in SLE patients with low estimate glomerular filtration rate	NO
hsa-mir-15b	tissue_expression_down	Systemic Lupus Erythematosus	26144250	Moreover, we determined that the expression level of CCND3 was higher, while miR-15b was significantly lower in the B cells from SLE patients and B6.	NO
hsa-mir-16	circulation_biomarker_diagnosis_ns	Systemic Lupus Erythematosus	25399392	Circulating miRNA profiles are characteristic for SSc compared with both HC and SLE cases. Some of the predicted targets of the differentially regulated miRNA are of relevance for transforming growth factor-β signaling andfibrosis, but need to be validated in independent studies.	NO
hsa-mir-16	tissue_expression_ns	Systemic Lupus Erythematosus	28339495	MicroRNA expression profiles identify disease-specific alterations in systemic lupus erythematosus and primary Sjögren's syndrome.	NO
hsa-mir-17	circulation_biomarker_diagnosis_down	Systemic Lupus Erythematosus	23129428	Dual downregulation of microRNA 17-5p and E2F1 transcriptional factor in pediatric systemic lupus erythematosus patients	NO
hsa-mir-17	circulation_biomarker_diagnosis_down	Systemic Lupus Erythematosus	23401079	Seven miRNAs were statistically significantly differentially expressed in plasma from patients with SLE. The expression of miRNA-142-3p (miR-142-3p) and miR-181a was increased, and the expression of miR-106a, miR-17, miR-20a, miR-203,and miR-92a was decreased	NO
hsa-mir-17	target gene	Systemic Lupus Erythematosus	25775145	The results of the present study demonstrated for the first time that there is a differential expression and inverse correlation between the levels the miR-155, miR-17, and miR-181b and target molecules, AID and IFN-α mRNAs, in PBMCs of untreated SLE patients. These alterations may contribute to the pathogenesis of SLE.	NO
hsa-mir-17	target gene	Systemic Lupus Erythematosus	26175399	Targeting E2F1 and c-Myc expression by microRNA-17-5p represses interferon-stimulated gene MxA in peripheral blood mononuclear cells of pediatric systemic lupus erythematosus patients.	YES
hsa-mir-181	circulation_biomarker_diagnosis_up	Systemic Lupus Erythematosus	23401079	Seven miRNAs were statistically significantly differentially expressed in plasma from patients with SLE. The expression of miRNA-142-3p (miR-142-3p) and miR-181a was increased, and the expression of miR-106a, miR-17, miR-20a, miR-203,and miR-92a was decreased	NO
hsa-mir-181a	circulation_biomarker_diagnosis_down	Systemic Lupus Erythematosus	29873766	miR-361-5p, miR-128-3p and miR-181a-2-3p expression was lower in patients with a high IFN signature (false discovery rate <0.05) as compared with patients with a low IFN signature and HCs.	NO
hsa-mir-181a	circulation_biomarker_diagnosis_ns	Systemic Lupus Erythematosus	27816459	MicroRNA-21, microRNA-181a and microRNA-196a as potential biomarkers in adult Egyptian patients with systemic lupus erythematosus.	NO
hsa-mir-181a-1	tissue_expression_down	Systemic Lupus Erythematosus	21385555	miR-181-a was significantly downregulated in SLE pediatrics as compared to healthy controls.	NO
hsa-mir-181a-2	tissue_expression_down	Systemic Lupus Erythematosus	21385555	miR-181-a was significantly downregulated in SLE pediatrics as compared to healthy controls.	NO
hsa-mir-181b	target gene	Systemic Lupus Erythematosus	25775145	The results of the present study demonstrated for the first time that there is a differential expression and inverse correlation between the levels the miR-155, miR-17, and miR-181b and target molecules, AID and IFN-α mRNAs, in PBMCs of untreated SLE patients. These alterations may contribute to the pathogenesis of SLE.	NO
hsa-mir-181c	circulation_biomarker_diagnosis_ns	Systemic Lupus Erythematosus	26225955	MicroRNA Profiling of B Cell Subsets from Systemic Lupus Erythematosus Patients Reveals Promising Novel Biomarkers.	NO
hsa-mir-18b	circulation_biomarker_diagnosis_ns	Systemic Lupus Erythematosus	26225955	MicroRNA Profiling of B Cell Subsets from Systemic Lupus Erythematosus Patients Reveals Promising Novel Biomarkers.	NO
hsa-mir-192	circulation_biomarker_diagnosis_down	Systemic Lupus Erythematosus	21372198	The serum levels of miR-200a, miR-200b, miR-200c, miR-429, miR-205 and miR-192, and urinary miR-200a, miR-200c, miR-141, miR-429 and miR-192 of SLE patients were lower than those of controls.	NO
hsa-mir-196a	circulation_biomarker_diagnosis_ns	Systemic Lupus Erythematosus	27816459	MicroRNA-21, microRNA-181a and microRNA-196a as potential biomarkers in adult Egyptian patients with systemic lupus erythematosus.	NO
hsa-mir-19b	circulation_biomarker_diagnosis_down	Systemic Lupus Erythematosus	30008716	the downregulated expression of miR-19b, miR-25, miR-93, and miR-15b was associated with SLE disease activity (P < 0.05) while miR-15b and miR-22 expressions were significantly lower in SLE patients with low estimate glomerular filtration rate	NO
hsa-mir-19b-1	other	Systemic Lupus Erythematosus	21794077	Down-regulation of miR-19b and miR-20a observed in patients with SLE and SAF could contribute to increase TF expression and thus provoke the hypercoagulable state characteristic of these patients.	NO
hsa-mir-200a	circulation_biomarker_diagnosis_down	Systemic Lupus Erythematosus	21372198	The serum levels of miR-200a, miR-200b, miR-200c, miR-429, miR-205 and miR-192, and urinary miR-200a, miR-200c, miR-141, miR-429 and miR-192 of SLE patients were lower than those of controls.	NO
hsa-mir-200b	circulation_biomarker_diagnosis_down	Systemic Lupus Erythematosus	21372198	The serum levels of miR-200a, miR-200b, miR-200c, miR-429, miR-205 and miR-192, and urinary miR-200a, miR-200c, miR-141, miR-429 and miR-192 of SLE patients were lower than those of controls.	NO
hsa-mir-200c	circulation_biomarker_diagnosis_down	Systemic Lupus Erythematosus	21372198	The serum levels of miR-200a, miR-200b, miR-200c, miR-429, miR-205 and miR-192, and urinary miR-200a, miR-200c, miR-141, miR-429 and miR-192 of SLE patients were lower than those of controls.	NO
hsa-mir-203	circulation_biomarker_diagnosis_down	Systemic Lupus Erythematosus	23401079	Seven miRNAs were statistically significantly differentially expressed in plasma from patients with SLE. The expression of miRNA-142-3p (miR-142-3p) and miR-181a was increased, and the expression of miR-106a, miR-17, miR-20a, miR-203,and miR-92a was decreased	NO
hsa-mir-205	circulation_biomarker_diagnosis_down	Systemic Lupus Erythematosus	21372198	The serum levels of miR-200a, miR-200b, miR-200c, miR-429, miR-205 and miR-192, and urinary miR-200a, miR-200c, miR-141, miR-429 and miR-192 of SLE patients were lower than those of controls.	NO
hsa-mir-20a	circulation_biomarker_diagnosis_down	Systemic Lupus Erythematosus	23401079	Seven miRNAs were statistically significantly differentially expressed in plasma from patients with SLE. The expression of miRNA-142-3p (miR-142-3p) and miR-181a was increased, and the expression of miR-106a, miR-17, miR-20a, miR-203,and miR-92a was decreased	NO
hsa-mir-20a	other	Systemic Lupus Erythematosus	21794077	Down-regulation of miR-19b and miR-20a observed in patients with SLE and SAF could contribute to increase TF expression and thus provoke the hypercoagulable state characteristic of these patients.	NO
hsa-mir-21	circulation_biomarker_diagnosis_ns	Systemic Lupus Erythematosus	26225955	MicroRNA Profiling of B Cell Subsets from Systemic Lupus Erythematosus Patients Reveals Promising Novel Biomarkers.	NO
hsa-mir-21	circulation_biomarker_diagnosis_ns	Systemic Lupus Erythematosus	27816459	MicroRNA-21, microRNA-181a and microRNA-196a as potential biomarkers in adult Egyptian patients with systemic lupus erythematosus.	NO
hsa-mir-21	circulation_biomarker_diagnosis_ns	Systemic Lupus Erythematosus	30105262	miR-22-3pΔCT and miR-21-5pΔCT, were negatively correlated with caspase-10 levels, which may repress extrinsic apoptosis and increase cell survival	NO
hsa-mir-21	circulation_biomarker_diagnosis_up	Systemic Lupus Erythematosus	24659142	Plasma miR-21 in SLE patients from Central China is overexpressed.Since circulating miR-21 is aberrantly expressed in many diseases, the applying of it as a disease biomarker should be considered carefully.	NO
hsa-mir-21	circulation_biomarker_diagnosis_up	Systemic Lupus Erythematosus	27510529	miR-21 was high expressed in SLE patients compared to their first-degree relatives and controls.	NO
hsa-mir-21	other	Systemic Lupus Erythematosus	27697141	Follicular T helper cells and IL-21 in rheumatic diseases.	NO
hsa-mir-21	other	Systemic Lupus Erythematosus	28039018	Estrogen-regulated STAT1 activation promotes TLR8 expression to facilitate signaling via microRNA-21 in systemic lupus erythematosus.	NO
hsa-mir-21	target gene	Systemic Lupus Erythematosus	21602271	miR-21 regulates aberrant T cell responses through regulation of PDCD4 expression.Upregulated miR-21 affects PDCD4 expression and regulates aberrant T cell responses in human SLE.	YES
hsa-mir-21	therapeutic target	Systemic Lupus Erythematosus	23506112	Though the exact roles of miR-21 in autoimmune diseases have not been fully elucidated, targeting miR-21 may serve as a promising therapy	NO
hsa-mir-21	tissue_expression_ns	Systemic Lupus Erythematosus	28339495	MicroRNA expression profiles identify disease-specific alterations in systemic lupus erythematosus and primary Sjögren's syndrome.	NO
hsa-mir-210	circulation_biomarker_diagnosis_ns	Systemic Lupus Erythematosus	28560518	miR-210 expression in PBMCs from patients with systemic lupus erythematosus and rheumatoid arthritis.	NO
hsa-mir-22	circulation_biomarker_diagnosis_down	Systemic Lupus Erythematosus	30008716	the downregulated expression of miR-19b, miR-25, miR-93, and miR-15b was associated with SLE disease activity (P < 0.05) while miR-15b and miR-22 expressions were significantly lower in SLE patients with low estimate glomerular filtration rate	NO
hsa-mir-22	circulation_biomarker_diagnosis_ns	Systemic Lupus Erythematosus	30105262	miR-22-3pΔCT and miR-21-5pΔCT, were negatively correlated with caspase-10 levels, which may repress extrinsic apoptosis and increase cell survival	NO
hsa-mir-221	circulation_biomarker_diagnosis_ns	Systemic Lupus Erythematosus	27835701	High-Throughput Sequencing Reveals Circulating miRNAs as Potential Biomarkers of Kidney Damage in Patients with Systemic Lupus Erythematosus.	NO
hsa-mir-223	circulation_biomarker_diagnosis_ns	Systemic Lupus Erythematosus	25399392	Circulating miRNA profiles are characteristic for SSc compared with both HC and SLE cases. Some of the predicted targets of the differentially regulated miRNA are of relevance for transforming growth factor-β signaling andfibrosis, but need to be validated in independent studies.	NO
hsa-mir-223	circulation_biomarker_diagnosis_ns	Systemic Lupus Erythematosus	26225955	MicroRNA Profiling of B Cell Subsets from Systemic Lupus Erythematosus Patients Reveals Promising Novel Biomarkers.	NO
hsa-mir-223	circulation_biomarker_diagnosis_ns	Systemic Lupus Erythematosus	29246612	miR-145, miR-223 and miR-326 expression profile is a promising diagnostic biomarker for MS and NPSLE, but not for NMOSD	NO
hsa-mir-223	tissue_expression_ns	Systemic Lupus Erythematosus	28339495	MicroRNA expression profiles identify disease-specific alterations in systemic lupus erythematosus and primary Sjögren's syndrome.	NO
hsa-mir-224	circulation_biomarker_diagnosis_up	Systemic Lupus Erythematosus	23199328	Decreased microRNA(miR)-145 and increased miR-224 expression in T cells from patients with systemic lupus erythematosus involved in lupus immunopathogenesis	NO
hsa-mir-224	tissue_expression_ns	Systemic Lupus Erythematosus	28339495	MicroRNA expression profiles identify disease-specific alterations in systemic lupus erythematosus and primary Sjögren's syndrome.	NO
hsa-mir-25	circulation_biomarker_diagnosis_down	Systemic Lupus Erythematosus	30008716	the downregulated expression of miR-19b, miR-25, miR-93, and miR-15b was associated with SLE disease activity (P < 0.05) while miR-15b and miR-22 expressions were significantly lower in SLE patients with low estimate glomerular filtration rate	NO
hsa-mir-26a	circulation_biomarker_diagnosis_ns	Systemic Lupus Erythematosus	26225955	MicroRNA Profiling of B Cell Subsets from Systemic Lupus Erythematosus Patients Reveals Promising Novel Biomarkers.	NO
hsa-mir-29b	circulation_biomarker_diagnosis_ns	Systemic Lupus Erythematosus	26225955	MicroRNA Profiling of B Cell Subsets from Systemic Lupus Erythematosus Patients Reveals Promising Novel Biomarkers.	NO
hsa-mir-29b-1	epigenetics	Systemic Lupus Erythematosus	23142053	MicroRNA-29b contributes to DNA hypomethylation of CD4+ T cells in systemic lupus erythematosus by indirectly targeting DNA methyltransferase 1	NO
hsa-mir-29b-2	epigenetics	Systemic Lupus Erythematosus	23142053	MicroRNA-29b contributes to DNA hypomethylation of CD4+ T cells in systemic lupus erythematosus by indirectly targeting DNA methyltransferase 1	NO
hsa-mir-29c	circulation_biomarker_diagnosis_ns	Systemic Lupus Erythematosus	26225955	MicroRNA Profiling of B Cell Subsets from Systemic Lupus Erythematosus Patients Reveals Promising Novel Biomarkers.	NO
hsa-mir-3074	circulation_biomarker_diagnosis_ns	Systemic Lupus Erythematosus	27835701	High-Throughput Sequencing Reveals Circulating miRNAs as Potential Biomarkers of Kidney Damage in Patients with Systemic Lupus Erythematosus.	NO
hsa-mir-30a	target gene	Systemic Lupus Erythematosus	23450709	MicroRNA-30a promotes B cell hyperactivity in patient with SLE by direct interaction with LYN	YES
hsa-mir-31	circulation_biomarker_diagnosis_down	Systemic Lupus Erythematosus	27510529	The results revealed that miR-31 was lower expressed, while miR-21 was high expressed in SLE patients compared to their first-degree relatives and controls.	NO
hsa-mir-31	other	Systemic Lupus Erythematosus	22736314	microRNA-31 is a novel regulator contributing to impaired IL-2 production in T cells from patients with systemic lupus erythematosus.	NO
hsa-mir-31	other	Systemic Lupus Erythematosus	27405090	Its own regulation is disrupted during the onset and progression of cancer and autoimmune disorders such as psoriasis and systemic lupus erythematosus.	NO
hsa-mir-3148	target gene	Systemic Lupus Erythematosus	23468661	MicroRNA-3148 Modulates Allelic Expression of Toll-Like Receptor 7 Variant Associated with Systemic Lupus Erythematosus	NO
hsa-mir-324	circulation_biomarker_diagnosis_ns	Systemic Lupus Erythematosus	26225955	MicroRNA Profiling of B Cell Subsets from Systemic Lupus Erythematosus Patients Reveals Promising Novel Biomarkers.	NO
hsa-mir-326	circulation_biomarker_diagnosis_ns	Systemic Lupus Erythematosus	29246612	miR-145, miR-223 and miR-326 expression profile is a promising diagnostic biomarker for MS and NPSLE, but not for NMOSD	NO
hsa-mir-326	tissue_expression_ns	Systemic Lupus Erythematosus	28339495	MicroRNA expression profiles identify disease-specific alterations in systemic lupus erythematosus and primary Sjögren's syndrome.	NO
hsa-mir-328	circulation_biomarker_diagnosis_ns	Systemic Lupus Erythematosus	26225955	MicroRNA Profiling of B Cell Subsets from Systemic Lupus Erythematosus Patients Reveals Promising Novel Biomarkers.	NO
hsa-mir-335	circulation_biomarker_diagnosis_ns	Systemic Lupus Erythematosus	26225955	MicroRNA Profiling of B Cell Subsets from Systemic Lupus Erythematosus Patients Reveals Promising Novel Biomarkers.	NO
hsa-mir-342	tissue_expression_ns	Systemic Lupus Erythematosus	28339495	MicroRNA expression profiles identify disease-specific alterations in systemic lupus erythematosus and primary Sjögren's syndrome.	NO
hsa-mir-345	circulation_biomarker_diagnosis_ns	Systemic Lupus Erythematosus	26225955	MicroRNA Profiling of B Cell Subsets from Systemic Lupus Erythematosus Patients Reveals Promising Novel Biomarkers.	NO
hsa-mir-34a	other	Systemic Lupus Erythematosus	28665018	MiR-155*, miR-34b and miR-34a levels in T lymphocytes and corresponding MVs were deregulated in SLE when compared to healthy individuals	NO
hsa-mir-34b	other	Systemic Lupus Erythematosus	28665018	MiR-155*, miR-34b and miR-34a levels in T lymphocytes and corresponding MVs were deregulated in SLE when compared to healthy individuals	NO
hsa-mir-361	circulation_biomarker_diagnosis_down	Systemic Lupus Erythematosus	29873766	miR-361-5p, miR-128-3p and miR-181a-2-3p expression was lower in patients with a high IFN signature (false discovery rate <0.05) as compared with patients with a low IFN signature and HCs.	NO
hsa-mir-362	circulation_biomarker_diagnosis_ns	Systemic Lupus Erythematosus	26225955	MicroRNA Profiling of B Cell Subsets from Systemic Lupus Erythematosus Patients Reveals Promising Novel Biomarkers.	NO
hsa-mir-365	circulation_biomarker_diagnosis_ns	Systemic Lupus Erythematosus	26225955	MicroRNA Profiling of B Cell Subsets from Systemic Lupus Erythematosus Patients Reveals Promising Novel Biomarkers.	NO
hsa-mir-371b	circulation_biomarker_diagnosis_ns	Systemic Lupus Erythematosus	30304699	Serum miRNA-371b-5p and miRNA-5100 act as biomarkers for systemic lupus erythematosus.	NO
hsa-mir-380	circulation_biomarker_diagnosis_ns	Systemic Lupus Erythematosus	27835701	High-Throughput Sequencing Reveals Circulating miRNAs as Potential Biomarkers of Kidney Damage in Patients with Systemic Lupus Erythematosus.	NO
hsa-mir-410	genetics_overexpression_suppress	Systemic Lupus Erythematosus	27351906	overexpression of miR-410 significantly reduced the expression levels of IL-10.	YES
hsa-mir-429	circulation_biomarker_diagnosis_down	Systemic Lupus Erythematosus	21372198	The serum levels of miR-200a, miR-200b, miR-200c, miR-429, miR-205 and miR-192, and urinary miR-200a, miR-200c, miR-141, miR-429 and miR-192 of SLE patients were lower than those of controls.	NO
hsa-mir-4732	circulation_biomarker_diagnosis_down	Systemic Lupus Erythematosus	29873187	Although the levels of many miRNAs were unaffected after passage through the plasma adsorption membrane, expression of some miRNAs, including miR-1246, miR-4732-5p, and miR-6088 are declined	NO
hsa-mir-494	circulation_biomarker_diagnosis_ns	Systemic Lupus Erythematosus	26225955	MicroRNA Profiling of B Cell Subsets from Systemic Lupus Erythematosus Patients Reveals Promising Novel Biomarkers.	NO
hsa-mir-5100	circulation_biomarker_diagnosis_ns	Systemic Lupus Erythematosus	30304699	Serum miRNA-371b-5p and miRNA-5100 act as biomarkers for systemic lupus erythematosus.	NO
hsa-mir-532	circulation_biomarker_diagnosis_ns	Systemic Lupus Erythematosus	26225955	MicroRNA Profiling of B Cell Subsets from Systemic Lupus Erythematosus Patients Reveals Promising Novel Biomarkers.	NO
hsa-mir-556	circulation_biomarker_diagnosis_ns	Systemic Lupus Erythematosus	27835701	High-Throughput Sequencing Reveals Circulating miRNAs as Potential Biomarkers of Kidney Damage in Patients with Systemic Lupus Erythematosus.	NO
hsa-mir-569	genetics_GWAS	Systemic Lupus Erythematosus	21162035	Association of a functional polymorphism in the 3' untranslated region of SPI1 with systemic lupus erythematosus.	NO
hsa-mir-569	genetics_GWAS	Systemic Lupus Erythematosus	21360505	rs1057233 alters a target sequence for microRNA hsa-miR-569 (miR-569).	NO
hsa-mir-579	circulation_biomarker_diagnosis_ns	Systemic Lupus Erythematosus	26225955	MicroRNA Profiling of B Cell Subsets from Systemic Lupus Erythematosus Patients Reveals Promising Novel Biomarkers.	NO
hsa-mir-6088	circulation_biomarker_diagnosis_down	Systemic Lupus Erythematosus	29873187	Although the levels of many miRNAs were unaffected after passage through the plasma adsorption membrane, expression of some miRNAs, including miR-1246, miR-4732-5p, and miR-6088 are declined	NO
hsa-mir-629	circulation_biomarker_diagnosis_ns	Systemic Lupus Erythematosus	26225955	MicroRNA Profiling of B Cell Subsets from Systemic Lupus Erythematosus Patients Reveals Promising Novel Biomarkers.	NO
hsa-mir-638	circulation_biomarker_diagnosis_ns	Systemic Lupus Erythematosus	25399392	Circulating miRNA profiles are characteristic for SSc compared with both HC and SLE cases. Some of the predicted targets of the differentially regulated miRNA are of relevance for transforming growth factor-β signaling andfibrosis, but need to be validated in independent studies.	NO
hsa-mir-7	other	Systemic Lupus Erythematosus	27450756	The clearest case is one circRNA CDR1as that serves as sponge of miR-7.	NO
hsa-mir-744	circulation_biomarker_diagnosis_ns	Systemic Lupus Erythematosus	26225955	MicroRNA Profiling of B Cell Subsets from Systemic Lupus Erythematosus Patients Reveals Promising Novel Biomarkers.	NO
hsa-mir-758	circulation_biomarker_diagnosis_ns	Systemic Lupus Erythematosus	27835701	High-Throughput Sequencing Reveals Circulating miRNAs as Potential Biomarkers of Kidney Damage in Patients with Systemic Lupus Erythematosus.	NO
hsa-mir-92a	circulation_biomarker_diagnosis_down	Systemic Lupus Erythematosus	23401079	Seven miRNAs were statistically significantly differentially expressed in plasma from patients with SLE. The expression of miRNA-142-3p (miR-142-3p) and miR-181a was increased, and the expression of miR-106a, miR-17, miR-20a, miR-203,and miR-92a was decreased	NO
hsa-mir-93	circulation_biomarker_diagnosis_down	Systemic Lupus Erythematosus	30008716	the downregulated expression of miR-19b, miR-25, miR-93, and miR-15b was associated with SLE disease activity (P < 0.05) while miR-15b and miR-22 expressions were significantly lower in SLE patients with low estimate glomerular filtration rate	NO
hsa-mir-98	other	Systemic Lupus Erythematosus	25912736	These data suggest that 17β-estradiol amplifies the activation of IFN-α signaling in B cells via IKKε by down-regulating the expression of let-7e-5p, miR-98-5p and miR-145a-5p. Our findings may provide a new perspective for understanding the mechanism underlying the gender difference in the prevalence of SLE.	NO

## Sheet: common miRNA
#node1	node2
hsa-mir-20a-5p	EPGN
hsa-mir-93-5p	EPGN
hsa-mir-106a-5p	EPGN
hsa-mir-324-3p	KRT77
hsa-mir-532-5p	KRT77
hsa-mir-532-5p	OASL
hsa-mir-532-5p	S100A7

## Sheet:  common miRNA 's analysis
KEGG pathway	p-value	#genes	#miRNAs
Fatty acid biosynthesis	0	1	1
Prion diseases	6.28386e-14	5	1
Steroid biosynthesis	4.75835e-10	6	5
Proteoglycans in cancer	6.97152e-10	53	3
Pathways in cancer	1.08929e-09	101	3
FoxO signaling pathway	1.15895e-09	48	3
TGF-beta signaling pathway	1.15505e-08	27	3
Hippo signaling pathway	2.1603e-08	45	3
mRNA surveillance pathway	4.4729e-08	37	3
Colorectal cancer	1.15712e-07	28	4
Hepatitis B	1.41965e-07	42	3
Chronic myeloid leukemia	1.93378e-07	28	3
Lysine degradation	2.76165e-07	14	4
Cell cycle	4.19988e-07	39	3
Glioma	4.46802e-07	23	3
Fatty acid metabolism	1.19837e-06	2	1
Protein processing in endoplasmic reticulum	2.58019e-06	51	3
Renal cell carcinoma	2.65549e-06	26	3
Prostate cancer	4.30116e-06	34	3
Bladder cancer	5.9744e-06	18	3
Viral carcinogenesis	1.31949e-05	49	3
Focal adhesion	1.92652e-05	61	3
Hepatitis C	2.51158e-05	41	3
Pancreatic cancer	2.5543e-05	24	3
Circadian rhythm	2.90384e-05	14	2
RNA transport	3.21698e-05	48	3
MAPK signaling pathway	5.09971e-05	66	3
Non-small cell lung cancer	6.54968e-05	19	4
Thyroid cancer	8.23002e-05	13	3
Signaling pathways regulating pluripotency of stem cells	8.79428e-05	36	3
Prolactin signaling pathway	0.000110826	23	3
ECM-receptor interaction	0.000214307	11	2
Wnt signaling pathway	0.00029246	40	3
Melanoma	0.000397968	21	3
Acute myeloid leukemia	0.000803272	18	3
p53 signaling pathway	0.00089341	23	2
RNA degradation	0.00110994	24	3
Endocytosis	0.00131813	61	3
mTOR signaling pathway	0.00153637	23	2
Endometrial cancer	0.00197738	17	2
Ubiquitin mediated proteolysis	0.00232729	43	3
Insulin signaling pathway	0.0024727	36	2
Adherens junction	0.00274854	25	2
Neurotrophin signaling pathway	0.00294744	34	2
Sphingolipid signaling pathway	0.00416407	34	2
AMPK signaling pathway	0.00563905	34	2
Axon guidance	0.0110696	27	2
Bacterial invasion of epithelial cells	0.0131283	22	2
Thyroid hormone signaling pathway	0.0160905	26	1
Transcriptional misregulation in cancer	0.0176497	34	2
Huntington's disease	0.0177185	8	1
Oocyte meiosis	0.0237777	30	2
PI3K-Akt signaling pathway	0.032406	68	2
Regulation of actin cytoskeleton	0.0476817	43	2
Small cell lung cancer	0.0594134	19	1
Progesterone-mediated oocyte maturation	0.0701463	19	1
Parkinson's disease	0.167439	4	1
ErbB signaling pathway	0.21002	18	1
Adrenergic signaling in cardiomyocytes	0.216688	19	1
TNF signaling pathway	0.315615	21	1
Long-term depression	0.336376	11	1
Shigellosis	0.364232	15	1
Choline metabolism in cancer	0.495284	21	1
DNA replication	0.582739	9	1
Gap junction	0.58808	9	1
Terpenoid backbone biosynthesis	0.594726	5	1
Long-term potentiation	0.722472	14	1
Valine, leucine and isoleucine biosynthesis	0.771958	1	1

## Sheet: Prediction analysis 
# [TF]	[Target]	[Type]	[Reference]
EP300	KRT16	Activation	12954631;16214953
JUN	KRT16	Activation	12954631;16214953
NFE2L2	KRT16	Activation	18629308
SP1	KRT16	Activation	12954631
GLI1	S100A7	Unknown	16880536
CEBPA	S100A9	Activation	9706399
CEBPB	S100A9	Activation	9706399
GLI1	S100A9	Unknown	16880536
