# Supplementary material for: Identification of a shared gene signature and biological mechanism between diabetic foot ulcers and cutaneous lupus erythemnatosus by transcriptomic analysis
Source: Front Physiol. 2024 Feb 16;15:1297810. doi: 10.3389/fphys.2024.1297810 (PMC10907995; doi:10.3389/fphys.2024.1297810)
Supplement: Supplementary file 4 [file Table4.XLSX]

## Sheet: Node topology analysis
	Betweenness	BottleNeck	Closeness	ClusteringCoefficient	Degree	DMNC	EcCentricity	EPC	MCC	MNC	Radiality	Stress
TNFRSF19	0	1	2.83333	0	1	0	0.06667	1.232	1	1	0.56	0
WNT16	0	1	2.83333	0	1	0	0.06667	1.229	1	1	0.56	0
SCO2	0	1	9.03333	0	1	0	0.16	1.78	1	1	2.74783	0
LCE3E	0.33333	1	13.75	0.95238	7	0.73175	0.2	6.201	1440	7	3.37391	2
S100A8	0.8	1	12.75	0.9	5	0.58344	0.2	5.238	48	5	3.30435	4
PI3	20.5333	2	15.25	0.63889	9	0.54893	0.2	6.858	774	9	3.54783	62
LCE3D	31.15	7	16.5833	0.65455	11	0.61085	0.2	7.504	2340	11	3.68696	110
KRT6C	7.38333	1	15.0833	0.77778	9	0.66826	0.2	6.95	1608	9	3.51304	36
SPATA6	3	2	3.5	0	2	0	0.1	1.394	2	1	0.64	6
HOXC11	1	1	3.16667	0	2	0	0.06667	1.401	2	1	0.56	2
SOX5	15	6	4.5	0	4	0	0.1	1.672	4	1	0.72	20
HOXC10	3	1	3.5	0	2	0	0.1	1.462	2	1	0.64	6
OASL	118.267	4	14.4167	0.2381	7	0.47366	0.2	5.141	15	4	3.51304	228
ESPN	0	1	9.03333	0	1	0	0.16	1.693	1	1	2.74783	0
SPRR2B	6.45	1	15.4167	0.73333	10	0.65844	0.2	7.068	2328	10	3.51304	32
S100A7	25.5	1	16.5833	0.56061	12	0.54149	0.2	7.466	2256	12	3.61739	94
KRT72	8.86667	1	14.4167	0.60714	8	0.49567	0.2	6.468	170	8	3.44348	36
EPGN	0.25	1	12.75	0.9	5	0.58344	0.2	5.432	48	5	3.30435	2
IGFL1	44	2	13.9167	0.71429	7	0.71324	0.2	6.032	721	6	3.4087	104
COL21A1	0	1	8.78333	0	1	0	0.16	1.866	1	1	2.64348	0
SAMD9	6.66667	1	9.86667	0	2	0	0.16	2.106	2	1	2.85217	10
SPRR1B	52.0167	3	16.5833	0.54545	12	0.61085	0.2	7.653	2353	11	3.61739	126
CLEC2A	7.4	1	10.7	0	2	0	0.16	2.687	2	1	3.02609	20
KRT77	51.15	2	14.25	0.52381	7	0.52304	0.2	5.833	55	6	3.47826	130
CDHR1	0	1	8.95	0	1	0	0.16	1.895	1	1	2.71304	0
S100A9	13.3167	1	13.3333	0.53333	6	0.38039	0.26667	5.474	28	6	3.37391	30
KRT16	165.917	4	18.8333	0.45714	15	0.48071	0.26667	7.96	2440	15	3.89565	306
CD1A	84	3	12	0.33333	3	0.30779	0.26667	3.199	3	2	3.30435	100
FCGRT	44	2	8.83333	0	2	0	0.2	1.725	2	1	2.6087	52
ACKR1	0	1	6.61667	0	1	0	0.16	1.253	1	1	1.84348	0

## Sheet: key genes
KRT16
S100A7
SPRR1B
LCE3D
SPRR2B
KRT6C
PI3
KRT72
LCE3E
IGFL1
KRT77
OASL
S100A9
EPGN
S100A8
CD1A
CLEC2A
SAMD9

## Sheet: GO function
Description	GeneRatio	BgRatio	pvalue	p.adjust	qvalue	Count	geneID	Other
activation of cysteine-type endopeptidase activity involved in apoptotic process	44974	75/17910	0.0022593	0.0237698	0.0180843	2	S100A9/S100A8	BP
activation of immune response	44974	647/17910	0.124066	0.271227	0.206353	2	S100A9/S100A8	BP
activation of innate immune response	44974	319/17910	0.0360624	0.150508	0.114509	2	S100A9/S100A8	BP
activation of MAPK activity	44943	147/17910	0.130789	0.276467	0.210339	1	EPGN	BP
activation of protein kinase activity	44943	303/17910	0.251883	0.407695	0.31018	1	EPGN	BP
acute inflammatory response	44943	220/17910	0.189586	0.345634	0.262963	1	S100A8	BP
adaptive immune response	44943	563/17910	0.419125	0.555205	0.422407	1	CD1A	BP
adenyl nucleotide binding	44941	1509/16967	0.75285	0.888688	0.628513	1	OASL	MF
adenyl ribonucleotide binding	44941	1502/16967	0.751165	0.888688	0.628513	1	OASL	MF
adherens junction	44943	496/18675	0.367336	0.518695	0.327597	1	S100A7	CC
aging	44943	318/17910	0.262649	0.418416	0.318336	1	KRT16	BP
ameboidal-type cell migration	44943	446/17910	0.348771	0.494745	0.376408	1	KRT16	BP
amide transport	44943	1752/17910	0.826377	0.887916	0.675538	1	S100A8	BP
anatomical structure formation involved in morphogenesis	44974	1124/17910	0.28952	0.435808	0.331568	2	S100A7/EPGN	BP
anatomical structure morphogenesis	45002	2535/17910	0.439896	0.568392	0.43244	3	KRT16/S100A7/EPGN	BP
anchoring junction	44943	514/18675	0.377906	0.518695	0.327597	1	S100A7	CC
angiogenesis	44974	576/17910	0.102206	0.237853	0.180962	2	S100A7/EPGN	BP
animal organ development	45216	3403/17910	0.000316427	0.00570698	0.00434194	10	KRT16/S100A7/SPRR1B/LCE3D/SPRR2B/KRT6C/PI3/KRT72/LCE3E/KRT77	BP
anion binding	45000	2573/16967	0.402982	0.586156	0.414551	3	OASL/S100A9/S100A8	MF
antimicrobial humoral immune response mediated by antimicrobial peptide	44974	55/17910	0.00122259	0.0150587	0.0114569	2	S100A7/S100A9	BP
antimicrobial humoral response	45033	106/17910	2.5998e-06	0.000119355	9.08066e-05	4	S100A7/PI3/S100A9/S100A8	BP
antioxidant activity	44941	65/16967	0.0559712	0.155746	0.110149	1	S100A9	MF
apoptotic process	44974	1907/17910	0.553791	0.664287	0.505398	2	S100A9/S100A8	BP
apoptotic signaling pathway	44974	579/17910	0.103105	0.238844	0.181715	2	S100A9/S100A8	BP
arachidonic acid binding	44972	5/16967	7.28398e-06	0.000139781	9.88583e-05	2	S100A9/S100A8	MF
aromatic compound biosynthetic process	44974	4099/17910	0.92721	0.947323	0.720736	2	S100A9/S100A8	BP
astrocyte development	44943	41/17910	0.038229	0.153219	0.116571	1	S100A8	BP
astrocyte differentiation	44943	77/17910	0.0706576	0.210031	0.159794	1	S100A8	BP
ATP binding	44941	1451/16967	0.738562	0.888688	0.628513	1	OASL	MF
autocrine signaling	44943	7/17910	0.00662655	0.0548591	0.0417375	1	S100A8	BP
autophagy	44974	471/17910	0.0723671	0.210031	0.159794	2	S100A9/S100A8	BP
azurophil granule	44943	155/18675	0.13216	0.272093	0.171848	1	S100A7	CC
azurophil granule lumen	44943	91/18675	0.079719	0.192425	0.121532	1	S100A7	CC
biological adhesion	44974	1345/17910	0.368693	0.513884	0.39097	2	S100A9/S100A8	BP
blood vessel development	44974	751/17910	0.157977	0.309219	0.235258	2	S100A7/EPGN	BP
blood vessel morphogenesis	44974	670/17910	0.13139	0.276467	0.210339	2	S100A7/EPGN	BP
bounding membrane of organelle	44974	1955/18675	0.544136	0.637605	0.402698	2	EPGN/CD1A	CC
calcium ion binding	45000	635/16967	0.0169599	0.063849	0.0451563	3	S100A7/S100A9/S100A8	MF
carbohydrate binding	44941	252/16967	0.201124	0.34789	0.246041	1	CLEC2A	MF
carbohydrate derivative binding	44941	2090/16967	0.860916	0.888688	0.628513	1	OASL	MF
carboxylic acid binding	44972	176/16967	0.0102804	0.0448229	0.0317004	2	S100A9/S100A8	MF
cardiovascular system development	44974	792/17910	0.171838	0.322595	0.245434	2	S100A7/EPGN	BP
catabolic process	44974	2320/17910	0.666312	0.754456	0.574	2	S100A9/S100A8	BP
cation binding	45000	4133/16967	0.746264	0.888688	0.628513	3	S100A7/S100A9/S100A8	MF
cation homeostasis	44974	588/17910	0.105815	0.241795	0.18396	2	S100A9/S100A8	BP
cell activation	45002	1342/17910	0.130116	0.276467	0.210339	3	S100A7/S100A9/S100A8	BP
cell activation involved in immune response	45002	688/17910	0.0256734	0.119556	0.0909598	3	S100A7/S100A9/S100A8	BP
cell adhesion	44974	1338/17910	0.366216	0.512296	0.389761	2	S100A9/S100A8	BP
cell chemotaxis	45002	253/17910	0.00163595	0.0179599	0.0136641	3	S100A7/S100A9/S100A8	BP
cell cycle	44943	1716/17910	0.819679	0.887916	0.675538	1	EPGN	BP
cell cycle process	44943	1280/17910	0.716672	0.800707	0.609188	1	EPGN	BP
cell death	45216	2178/17910	5.98562e-06	0.000232518	0.000176903	10	KRT16/SPRR1B/LCE3D/SPRR2B/KRT6C/PI3/KRT72/KRT77/S100A9/S100A8	BP
cell development	44974	1971/17910	0.572663	0.683675	0.520149	2	S100A9/S100A8	BP
cell differentiation	45277	3923/17910	2.42419e-05	0.000765134	0.000582124	12	KRT16/S100A7/SPRR1B/LCE3D/SPRR2B/KRT6C/PI3/KRT72/LCE3E/KRT77/S100A9/S100A8	BP
cell growth	44974	466/17910	0.0710323	0.210031	0.159794	2	S100A9/S100A8	BP
cell junction	44974	1247/18675	0.315436	0.469799	0.296715	2	S100A7/S100A9	CC
cell killing	44943	156/17910	0.138249	0.280411	0.21334	1	CLEC2A	BP
cell migration	45033	1474/17910	0.0457376	0.168595	0.128269	4	KRT16/S100A7/S100A9/S100A8	BP
cell motility	45033	1611/17910	0.0601578	0.193501	0.147218	4	KRT16/S100A7/S100A9/S100A8	BP
cell projection organization	44943	1400/17910	0.749507	0.821044	0.624661	1	S100A9	BP
cell proliferation	44943	1969/17910	0.862047	0.912649	0.694355	1	EPGN	BP
cell surface receptor signaling pathway	44974	2831/17910	0.775185	0.847334	0.644663	2	OASL/EPGN	BP
cell-cell adhesion	44974	771/17910	0.164709	0.312699	0.237905	2	S100A9/S100A8	BP
cell-cell signaling	44974	1510/17910	0.426143	0.559863	0.425951	2	S100A9/S100A8	BP
cell-substrate adherens junction	44943	399/18675	0.307404	0.469799	0.296715	1	S100A7	CC
cell-substrate junction	44943	404/18675	0.310619	0.469799	0.296715	1	S100A7	CC
cellular catabolic process	44974	2054/17910	0.596365	0.699339	0.532066	2	S100A9/S100A8	BP
cellular cation homeostasis	44974	518/17910	0.0853147	0.221696	0.168669	2	S100A9/S100A8	BP
cellular chemical homeostasis	44974	666/17910	0.130109	0.276467	0.210339	2	S100A9/S100A8	BP
cellular detoxification	44943	107/17910	0.0968925	0.234912	0.178724	1	S100A9	BP
cellular developmental process	45277	4088/17910	3.77127e-05	0.00112029	0.000852329	12	KRT16/S100A7/SPRR1B/LCE3D/SPRR2B/KRT6C/PI3/KRT72/LCE3E/KRT77/S100A9/S100A8	BP
cellular divalent inorganic cation homeostasis	44974	392/17910	0.0523343	0.185959	0.14148	2	S100A9/S100A8	BP
cellular homeostasis	44974	814/17910	0.179369	0.331799	0.252437	2	S100A9/S100A8	BP
cellular ion homeostasis	44974	531/17910	0.0890172	0.222561	0.169327	2	S100A9/S100A8	BP
cellular macromolecule biosynthetic process	44974	4634/17910	0.957363	0.968504	0.73685	2	S100A9/S100A8	BP
cellular metal ion homeostasis	44974	467/17910	0.0712986	0.210031	0.159794	2	S100A9/S100A8	BP
cellular nitrogen compound biosynthetic process	44974	4735/17910	0.961607	0.968504	0.73685	2	S100A9/S100A8	BP
cellular oxidant detoxification	44943	99/17910	0.0899655	0.222709	0.16944	1	S100A9	BP
cellular protein metabolic process	45094	4871/17910	0.305459	0.44842	0.341164	6	S100A7/SPRR1B/PI3/S100A9/EPGN/S100A8	BP
cellular protein modification process	45094	3851/17910	0.138817	0.280411	0.21334	6	S100A7/SPRR1B/PI3/S100A9/EPGN/S100A8	BP
cellular response to chemical stimulus	45033	3100/17910	0.337886	0.482013	0.366721	4	S100A7/OASL/S100A9/S100A8	BP
cellular response to cytokine stimulus	44943	1084/17910	0.65419	0.747144	0.568437	1	OASL	BP
cellular response to interferon-gamma	44943	153/17910	0.135769	0.280121	0.21312	1	OASL	BP
cellular response to organic substance	44943	2564/17910	0.927766	0.947323	0.720736	1	OASL	BP
cellular response to toxic substance	44943	241/17910	0.205793	0.357133	0.271711	1	S100A9	BP
cellular response to type I interferon	44943	91/17910	0.0829885	0.219188	0.166761	1	OASL	BP
cellular transition metal ion homeostasis	44974	83/17910	0.00275827	0.0278586	0.0211951	2	S100A9/S100A8	BP
cellular zinc ion homeostasis	44974	18/17910	0.000128592	0.00249765	0.00190024	2	S100A9/S100A8	BP
central nervous system development	44943	935/17910	0.598247	0.699339	0.532066	1	S100A8	BP
chemical homeostasis	45002	1015/17910	0.0681335	0.207274	0.157697	3	KRT16/S100A9/S100A8	BP
chemokine production	44974	86/17910	0.00295758	0.0292858	0.022281	2	S100A9/S100A8	BP
chemotaxis	45002	551/17910	0.0142774	0.0842817	0.0641226	3	S100A7/S100A9/S100A8	BP
chronic inflammatory response	44943	19/17910	0.0178903	0.0971462	0.0739101	1	S100A8	BP
circulatory system development	44974	1128/17910	0.290963	0.436012	0.331724	2	S100A7/EPGN	BP
clathrin-coated vesicle	44943	182/18675	0.153428	0.29027	0.183328	1	EPGN	CC
clathrin-coated vesicle membrane	44943	110/18675	0.0955906	0.209104	0.132066	1	EPGN	CC
coated vesicle	44943	261/18675	0.212876	0.39214	0.247667	1	EPGN	CC
coated vesicle membrane	44943	169/18675	0.14325	0.281601	0.177853	1	EPGN	CC
collagen-containing extracellular matrix	45002	399/18675	0.00526776	0.0245829	0.015526	3	S100A7/S100A9/S100A8	CC
copulation	44943	20/17910	0.0188235	0.100062	0.0761283	1	PI3	BP
cornification	45155	112/17910	4.2085e-14	1.06265e-11	8.08475e-12	8	KRT16/SPRR1B/LCE3D/SPRR2B/KRT6C/PI3/KRT72/KRT77	BP
cornified envelope	45002	44/18675	8.10868e-06	0.000283804	0.000179245	3	SPRR1B/SPRR2B/PI3	CC
cytokine production	44974	765/17910	0.162683	0.311103	0.236691	2	S100A9/S100A8	BP
cytokine-mediated signaling pathway	44943	764/17910	0.523573	0.638658	0.4859	1	OASL	BP
cytoplasmic vesicle	45063	2179/18675	0.040069	0.108438	0.0684874	5	S100A7/S100A9/EPGN/S100A8/CD1A	CC
cytoplasmic vesicle lumen	45002	338/18675	0.00330969	0.0166868	0.010539	3	S100A7/S100A9/S100A8	CC
cytoplasmic vesicle membrane	44943	735/18675	0.494849	0.60812	0.384076	1	EPGN	CC
cytoplasmic vesicle part	45063	1450/18675	0.00786766	0.0275368	0.0173917	5	S100A7/S100A9/EPGN/S100A8/CD1A	CC
cytoskeletal part	45033	1543/18675	0.0463046	0.120049	0.0758204	4	KRT16/KRT6C/KRT72/KRT77	CC
cytoskeletal protein binding	44972	797/16967	0.154752	0.279098	0.197389	2	S100A9/S100A8	MF
cytoskeleton	45094	2041/18675	0.0072129	0.0265738	0.0167835	6	KRT16/KRT6C/KRT72/KRT77/S100A9/S100A8	CC
cytoskeleton organization	45033	1124/17910	0.019022	0.100064	0.0761297	4	KRT16/KRT6C/S100A9/S100A8	BP
cytosol	13/17	4909/18675	2.20985e-05	0.000515632	0.000325663	13	KRT16/S100A7/SPRR1B/LCE3D/SPRR2B/KRT6C/PI3/KRT72/KRT77/OASL/S100A9/S100A8/SAMD9	CC
defense response	45094	1681/17910	0.00337634	0.0321708	0.024476	6	KRT16/S100A7/OASL/S100A9/S100A8/CLEC2A	BP
defense response to bacterium	45002	245/17910	0.00149203	0.0171244	0.0130285	3	S100A7/S100A9/S100A8	BP
defense response to fungus	44974	40/17910	0.000647565	0.0099097	0.00753943	2	S100A9/S100A8	BP
defense response to Gram-negative bacterium	44943	72/17910	0.066216	0.203897	0.155127	1	S100A7	BP
defense response to other organism	45033	481/17910	0.000925798	0.0126359	0.00961355	4	S100A7/OASL/S100A9/S100A8	BP
defense response to virus	44943	231/17910	0.198114	0.354901	0.270013	1	OASL	BP
detoxification	44943	113/17910	0.102055	0.237853	0.180962	1	S100A9	BP
divalent inorganic cation homeostasis	44974	412/17910	0.0571837	0.189985	0.144543	2	S100A9/S100A8	BP
DNA binding	44941	2196/16967	0.875068	0.888958	0.628704	1	OASL	MF
double-stranded RNA binding	44941	62/16967	0.0534537	0.155502	0.109976	1	OASL	MF
drug binding	44941	1658/16967	0.786285	0.888688	0.628513	1	OASL	MF
endomembrane system	45033	4213/18675	0.555627	0.637605	0.402698	4	S100A7/S100A9/S100A8/CD1A	CC
endopeptidase inhibitor activity	44941	149/16967	0.123977	0.252527	0.178597	1	PI3	MF
endopeptidase regulator activity	44941	154/16967	0.127877	0.252527	0.178597	1	PI3	MF
endoplasmic reticulum	44943	1785/18675	0.818891	0.881883	0.556979	1	S100A7	CC
endosomal part	44943	504/18675	0.372055	0.518695	0.327597	1	CD1A	CC
endosomal vesicle fusion	44943	9/17910	0.00851224	0.0669289	0.0509204	1	SAMD9	BP
endosome	44943	852/18675	0.548048	0.637605	0.402698	1	CD1A	CC
endosome membrane	44943	464/18675	0.348126	0.507684	0.320643	1	CD1A	CC
enzyme inhibitor activity	44941	332/16967	0.256617	0.432197	0.305666	1	PI3	MF
enzyme linked receptor protein signaling pathway	44943	968/17910	0.611326	0.708072	0.53871	1	EPGN	BP
enzyme regulator activity	44941	840/16967	0.533246	0.741908	0.524705	1	PI3	MF
epidermal cell differentiation	45216	346/17910	1.09762e-13	1.79396e-11	1.36486e-11	10	KRT16/S100A7/SPRR1B/LCE3D/SPRR2B/KRT6C/PI3/KRT72/LCE3E/KRT77	BP
epidermal growth factor receptor binding	44941	29/16967	0.0253439	0.0811003	0.0573571	1	EPGN	MF
epidermal growth factor receptor signaling pathway	44943	115/17910	0.10377	0.239286	0.182052	1	EPGN	BP
epidermis development	45216	452/17910	1.5771e-12	1.3274e-10	1.0099e-10	10	KRT16/S100A7/SPRR1B/LCE3D/SPRR2B/KRT6C/PI3/KRT72/LCE3E/KRT77	BP
epithelial cell differentiation	45216	746/17910	2.2099e-10	1.59429e-08	1.21295e-08	10	KRT16/S100A7/SPRR1B/LCE3D/SPRR2B/KRT6C/PI3/KRT72/LCE3E/KRT77	BP
epithelial cell migration	44943	354/17910	0.287896	0.435808	0.331568	1	KRT16	BP
epithelial cell proliferation	44943	425/17910	0.335323	0.479711	0.364971	1	EPGN	BP
epithelium development	45216	1251/17910	3.2986e-08	2.08224e-06	1.5842e-06	10	KRT16/S100A7/SPRR1B/LCE3D/SPRR2B/KRT6C/PI3/KRT72/LCE3E/KRT77	BP
epithelium migration	44943	357/17910	0.289963	0.435808	0.331568	1	KRT16	BP
ERBB signaling pathway	44943	138/17910	0.123269	0.270655	0.205918	1	EPGN	BP
ERK1 and ERK2 cascade	44943	289/17910	0.241701	0.393739	0.299562	1	S100A7	BP
establishment of localization	45033	4908/17910	0.726312	0.809685	0.616019	4	S100A7/S100A9/S100A8/SAMD9	BP
establishment of skin barrier	44943	23/17910	0.0216181	0.111399	0.084754	1	KRT16	BP
exocytosis	45002	862/17910	0.0456299	0.168595	0.128269	3	S100A7/S100A9/S100A8	BP
extracellular exosome	45094	2162/18675	0.00954503	0.0307057	0.0193931	6	KRT16/KRT6C/KRT72/KRT77/S100A9/S100A8	CC
extracellular matrix	45033	468/18675	0.000714923	0.00834077	0.00526786	4	S100A7/PI3/S100A9/S100A8	CC
extracellular organelle	45094	2187/18675	0.010089	0.0307057	0.0193931	6	KRT16/KRT6C/KRT72/KRT77/S100A9/S100A8	CC
extracellular region	45216	4295/18675	0.0015713	0.0137489	0.0086835	10	KRT16/S100A7/KRT6C/PI3/KRT72/IGFL1/KRT77/S100A9/EPGN/S100A8	CC
extracellular region part	45186	3312/18675	0.00105491	0.0105491	0.00666259	9	KRT16/S100A7/KRT6C/PI3/KRT72/IGFL1/KRT77/S100A9/S100A8	CC
extracellular space	45155	3051/18675	0.00303309	0.0166868	0.010539	8	KRT16/S100A7/KRT6C/KRT72/IGFL1/KRT77/S100A9/S100A8	CC
extracellular vesicle	45094	2185/18675	0.0100447	0.0307057	0.0193931	6	KRT16/KRT6C/KRT72/KRT77/S100A9/S100A8	CC
fatty acid binding	44972	28/16967	0.000272119	0.00174156	0.00123169	2	S100A9/S100A8	MF
fatty acid derivative binding	44972	23/16967	0.000182598	0.00129847	0.000918329	2	S100A9/S100A8	MF
focal adhesion	44943	397/18675	0.306114	0.469799	0.296715	1	S100A7	CC
generation of neurons	44943	1398/17910	0.74899	0.821044	0.624661	1	S100A9	BP
glial cell development	44943	111/17910	0.100337	0.235676	0.179305	1	S100A8	BP
glial cell differentiation	44943	212/17910	0.18333	0.33666	0.256135	1	S100A8	BP
gliogenesis	44943	285/17910	0.238768	0.39022	0.296885	1	S100A8	BP
granulocyte activation	45002	506/17910	0.0113479	0.0754036	0.057368	3	S100A7/S100A9/S100A8	BP
granulocyte chemotaxis	45002	84/17910	6.454e-05	0.0017154	0.0013051	3	S100A7/S100A9/S100A8	BP
granulocyte migration	45002	100/17910	0.000108503	0.00235059	0.00178836	3	S100A7/S100A9/S100A8	BP
growth	44974	948/17910	0.226318	0.379703	0.288883	2	S100A9/S100A8	BP
growth factor activity	44941	147/16967	0.122412	0.252527	0.178597	1	EPGN	MF
growth factor receptor binding	44941	121/16967	0.101834	0.241384	0.170715	1	EPGN	MF
hair cycle	44943	109/17910	0.0986164	0.234912	0.178724	1	KRT16	BP
heterocycle biosynthetic process	44974	4089/17910	0.926503	0.947323	0.720736	2	S100A9/S100A8	BP
homeostatic process	45002	1730/17910	0.222376	0.376845	0.286709	3	KRT16/S100A9/S100A8	BP
hormone receptor binding	44941	170/16967	0.140249	0.263998	0.186709	1	OASL	MF
humoral immune response	45033	276/17910	0.000112114	0.00235059	0.00178836	4	S100A7/PI3/S100A9/S100A8	BP
icosanoid binding	44972	6/16967	1.09204e-05	0.000139781	9.88583e-05	2	S100A9/S100A8	MF
icosatetraenoic acid binding	44972	6/16967	1.09204e-05	0.000139781	9.88583e-05	2	S100A9/S100A8	MF
identical protein binding	44941	1670/16967	0.788785	0.888688	0.628513	1	CLEC2A	MF
immune effector process	45063	1197/17910	0.00415486	0.0381491	0.0290244	5	S100A7/OASL/S100A9/S100A8/CLEC2A	BP
immune response	45155	2148/17910	0.000376714	0.0065312	0.00496902	8	KRT16/S100A7/PI3/OASL/S100A9/S100A8/CD1A/CLEC2A	BP
immune response-activating signal transduction	44974	567/17910	0.099524	0.235676	0.179305	2	S100A9/S100A8	BP
immune response-regulating signaling pathway	44974	603/17910	0.110377	0.247735	0.18848	2	S100A9/S100A8	BP
immune system process	45155	3063/17910	0.00407777	0.0381347	0.0290133	8	KRT16/S100A7/PI3/OASL/S100A9/S100A8/CD1A/CLEC2A	BP
inflammatory response	45002	784/17910	0.0359264	0.150508	0.114509	3	KRT16/S100A9/S100A8	BP
innate immune response	45094	893/17910	0.000116366	0.00235059	0.00178836	6	KRT16/S100A7/OASL/S100A9/S100A8/CLEC2A	BP
innate immune response-activating signal transduction	44974	298/17910	0.0318314	0.138576	0.105431	2	S100A9/S100A8	BP
inorganic ion homeostasis	44974	600/17910	0.10946	0.246774	0.187749	2	S100A9/S100A8	BP
integral component of membrane	45002	4821/18675	0.854144	0.892389	0.563614	3	EPGN/CD1A/CLEC2A	CC
integral component of plasma membrane	44974	1158/18675	0.284674	0.469799	0.296715	2	EPGN/CD1A	CC
interferon-gamma-mediated signaling pathway	44943	91/17910	0.0829885	0.219188	0.166761	1	OASL	BP
intermediate filament	45033	206/18675	3.05801e-05	0.000535151	0.00033799	4	KRT16/KRT6C/KRT72/KRT77	CC
intermediate filament cytoskeleton	45063	245/18675	2.02968e-06	0.000142078	8.97333e-05	5	KRT16/KRT6C/KRT72/KRT77/S100A8	CC
intermediate filament cytoskeleton organization	44974	42/17910	0.000714015	0.0103022	0.00783806	2	KRT16/KRT6C	BP
intermediate filament-based process	44974	43/17910	0.000748427	0.0104988	0.0079876	2	KRT16/KRT6C	BP
interspecies interaction between organisms	44974	928/17910	0.219216	0.372742	0.283587	2	OASL/S100A9	BP
intracellular non-membrane-bounded organelle	45124	4464/18675	0.0876627	0.199752	0.126159	7	KRT16/KRT6C/KRT72/KRT77/OASL/S100A9/S100A8	CC
intracellular signal transduction	45033	2624/17910	0.230875	0.38312	0.291483	4	S100A7/S100A9/EPGN/S100A8	BP
intracellular vesicle	45063	2182/18675	0.0402771	0.108438	0.0684874	5	S100A7/S100A9/EPGN/S100A8/CD1A	CC
intrinsic apoptotic signaling pathway	44974	277/17910	0.0278177	0.126558	0.0962871	2	S100A9/S100A8	BP
intrinsic component of membrane	45002	4976/18675	0.87061	0.896216	0.566031	3	EPGN/CD1A/CLEC2A	CC
intrinsic component of plasma membrane	44974	1231/18675	0.309913	0.469799	0.296715	2	EPGN/CD1A	CC
ion homeostasis	44974	669/17910	0.131069	0.276467	0.210339	2	S100A9/S100A8	BP
keratin filament	45002	97/18675	8.76183e-05	0.00122666	0.00077473	3	KRT6C/KRT72/KRT77	CC
keratinization	45186	224/17910	1.42096e-13	1.79396e-11	1.36486e-11	9	KRT16/SPRR1B/LCE3D/SPRR2B/KRT6C/PI3/KRT72/LCE3E/KRT77	BP
keratinocyte differentiation	45216	298/17910	2.45527e-14	1.06265e-11	8.08475e-12	10	KRT16/S100A7/SPRR1B/LCE3D/SPRR2B/KRT6C/PI3/KRT72/LCE3E/KRT77	BP
keratinocyte migration	44943	19/17910	0.0178903	0.0971462	0.0739101	1	KRT16	BP
leukocyte activation	45002	1186/17910	0.0983705	0.234912	0.178724	3	S100A7/S100A9/S100A8	BP
leukocyte activation involved in immune response	45002	684/17910	0.0252869	0.119345	0.0907989	3	S100A7/S100A9/S100A8	BP
leukocyte aggregation	44974	12/17910	5.56571e-05	0.00156149	0.001188	2	S100A9/S100A8	BP
leukocyte cell-cell adhesion	44974	328/17910	0.03794	0.153219	0.116571	2	S100A9/S100A8	BP
leukocyte chemotaxis	45002	188/17910	0.000694482	0.0103022	0.00783806	3	S100A7/S100A9/S100A8	BP
leukocyte degranulation	45002	532/17910	0.0129924	0.083053	0.0631878	3	S100A7/S100A9/S100A8	BP
leukocyte mediated cytotoxicity	44943	97/17910	0.088226	0.222561	0.169327	1	CLEC2A	BP
leukocyte mediated immunity	45033	814/17910	0.00627361	0.0528029	0.0401731	4	S100A7/S100A9/S100A8/CLEC2A	BP
leukocyte migration	45002	467/17910	0.00912319	0.0687644	0.0523168	3	S100A7/S100A9/S100A8	BP
leukocyte migration involved in inflammatory response	44974	14/17910	7.66536e-05	0.0019355	0.00147256	2	S100A9/S100A8	BP
lipid binding	44972	643/16967	0.108782	0.248644	0.17585	2	S100A9/S100A8	MF
localization of cell	45033	1611/17910	0.0601578	0.193501	0.147218	4	KRT16/S100A7/S100A9/S100A8	BP
locomotion	45033	1835/17910	0.0886032	0.222561	0.169327	4	KRT16/S100A7/S100A9/S100A8	BP
long-chain fatty acid binding	44972	14/16967	6.59802e-05	0.000603247	0.000426639	2	S100A9/S100A8	MF
lymphocyte chemotaxis	44943	42/17910	0.039144	0.154435	0.117496	1	S100A7	BP
lymphocyte mediated immunity	44943	293/17910	0.244624	0.397218	0.302209	1	CLEC2A	BP
lymphocyte migration	44943	87/17910	0.0794812	0.21786	0.165751	1	S100A7	BP
lysosome	44943	659/18675	0.457192	0.581881	0.367504	1	S100A7	CC
lytic vacuole	44943	659/18675	0.457192	0.581881	0.367504	1	S100A7	CC
macromolecule biosynthetic process	44974	4806/17910	0.964361	0.968504	0.73685	2	S100A9/S100A8	BP
macromolecule modification	45094	4027/17910	0.163252	0.311103	0.236691	6	S100A7/SPRR1B/PI3/S100A9/EPGN/S100A8	BP
maintenance of location	45002	286/17910	0.00232107	0.0239213	0.0181996	3	S100A7/S100A9/S100A8	BP
MAPK cascade	44974	882/17910	0.202993	0.357133	0.271711	2	S100A7/EPGN	BP
mating	44943	40/17910	0.0373131	0.153196	0.116554	1	PI3	BP
membrane fusion	44943	117/17910	0.105481	0.241795	0.18396	1	SAMD9	BP
membrane microdomain	44943	310/18675	0.24775	0.433563	0.273829	1	CD1A	CC
membrane organization	44974	730/17910	0.150976	0.300191	0.228389	2	EPGN/SAMD9	BP
membrane raft	44943	309/18675	0.247053	0.433563	0.273829	1	CD1A	CC
membrane region	44943	321/18675	0.255377	0.436009	0.275374	1	CD1A	CC
metal ion binding	45000	4068/16967	0.735218	0.888688	0.628513	3	S100A7/S100A9/S100A8	MF
metal ion homeostasis	44974	531/17910	0.0890172	0.222561	0.169327	2	S100A9/S100A8	BP
microtubule binding	44972	166/16967	0.00918889	0.0448229	0.0317004	2	S100A9/S100A8	MF
mitotic cell cycle	44943	934/17910	0.597844	0.699339	0.532066	1	EPGN	BP
mitotic cell cycle process	44943	816/17910	0.547561	0.659948	0.502097	1	EPGN	BP
mitotic nuclear division	44943	237/17910	0.20273	0.357133	0.271711	1	EPGN	BP
modification of morphology or physiology of other organism	44943	160/17910	0.141545	0.284782	0.216666	1	S100A9	BP
molecular function regulator	44972	1492/16967	0.385036	0.586156	0.414551	2	PI3/EPGN	MF
molting cycle	44943	109/17910	0.0986164	0.234912	0.178724	1	KRT16	BP
monocarboxylic acid binding	44972	59/16967	0.00121239	0.00705391	0.00498878	2	S100A9/S100A8	MF
monocyte chemotaxis	44943	44/17910	0.0409715	0.157944	0.120165	1	S100A7	BP
mononuclear cell migration	44943	68/17910	0.0626483	0.196506	0.149504	1	S100A7	BP
morphogenesis of an epithelium	44943	527/17910	0.398279	0.537141	0.408664	1	KRT16	BP
movement of cell or subcellular component	45033	2012/17910	0.115202	0.256287	0.194987	4	KRT16/S100A7/S100A9/S100A8	BP
multi-organism process	45063	2496/17910	0.0765111	0.215586	0.16402	5	S100A7/PI3/OASL/S100A9/S100A8	BP
multi-organism reproductive process	44943	980/17910	0.615981	0.711832	0.541571	1	PI3	BP
multicellular organismal homeostasis	44943	472/17910	0.365065	0.512105	0.389616	1	KRT16	BP
multicellular organismal water homeostasis	44943	68/17910	0.0626483	0.196506	0.149504	1	KRT16	BP
myeloid cell activation involved in immune response	45002	542/17910	0.0136599	0.0841728	0.0640397	3	S100A7/S100A9/S100A8	BP
myeloid leukocyte activation	45002	652/17910	0.022312	0.113814	0.0865909	3	S100A7/S100A9/S100A8	BP
myeloid leukocyte mediated immunity	45002	549/17910	0.0141388	0.0842817	0.0641226	3	S100A7/S100A9/S100A8	BP
myeloid leukocyte migration	45002	170/17910	0.000518063	0.00817568	0.00622016	3	S100A7/S100A9/S100A8	BP
natural killer cell mediated cytotoxicity	44943	59/17910	0.0545741	0.185959	0.14148	1	CLEC2A	BP
natural killer cell mediated immunity	44943	63/17910	0.0581707	0.190755	0.145129	1	CLEC2A	BP
negative regulation of catalytic activity	44943	756/17910	0.519779	0.637691	0.485163	1	PI3	BP
negative regulation of cell communication	44943	1364/17910	0.740053	0.817174	0.621716	1	EPGN	BP
negative regulation of cell migration	44943	332/17910	0.272566	0.424833	0.323218	1	KRT16	BP
negative regulation of cell motility	44943	347/17910	0.283052	0.435796	0.331559	1	KRT16	BP
negative regulation of cellular component movement	44943	365/17910	0.295447	0.438826	0.333864	1	KRT16	BP
negative regulation of cellular metabolic process	44943	2432/17910	0.916438	0.946424	0.720051	1	PI3	BP
negative regulation of cellular process	45002	4580/17910	0.849031	0.904559	0.6882	3	KRT16/PI3/EPGN	BP
negative regulation of cellular protein metabolic process	44943	1049/17910	0.64175	0.736554	0.56038	1	PI3	BP
negative regulation of endopeptidase activity	44943	210/17910	0.181759	0.334993	0.254867	1	PI3	BP
negative regulation of epidermal growth factor receptor signaling pathway	44943	47/17910	0.0437067	0.165954	0.12626	1	EPGN	BP
negative regulation of ERBB signaling pathway	44943	52/17910	0.048249	0.174041	0.132413	1	EPGN	BP
negative regulation of hydrolase activity	44943	420/17910	0.332083	0.476426	0.362471	1	PI3	BP
negative regulation of locomotion	44943	377/17910	0.303598	0.446988	0.340074	1	KRT16	BP
negative regulation of macromolecule metabolic process	44943	3087/17910	0.95995	0.968504	0.73685	1	PI3	BP
negative regulation of metabolic process	44943	3321/17910	0.969447	0.969447	0.737568	1	PI3	BP
negative regulation of molecular function	44943	1096/17910	0.658361	0.748811	0.569705	1	PI3	BP
negative regulation of multi-organism process	44943	182/17910	0.159463	0.310922	0.236554	1	OASL	BP
negative regulation of nitrogen compound metabolic process	44943	2271/17910	0.900357	0.937485	0.71325	1	PI3	BP
negative regulation of peptidase activity	44943	223/17910	0.19192	0.348631	0.265243	1	PI3	BP
negative regulation of protein metabolic process	44943	1116/17910	0.665207	0.754456	0.574	1	PI3	BP
negative regulation of proteolysis	44943	324/17910	0.266915	0.418609	0.318483	1	PI3	BP
negative regulation of response to stimulus	44943	1620/17910	0.800609	0.873235	0.664368	1	EPGN	BP
negative regulation of signal transduction	44943	1266/17910	0.712588	0.797909	0.607059	1	EPGN	BP
negative regulation of signaling	44943	1368/17910	0.74112	0.817174	0.621716	1	EPGN	BP
negative regulation of viral genome replication	44943	59/17910	0.0545741	0.185959	0.14148	1	OASL	BP
negative regulation of viral life cycle	44943	85/17910	0.0777228	0.216851	0.164983	1	OASL	BP
negative regulation of viral process	44943	99/17910	0.0899655	0.222709	0.16944	1	OASL	BP
nervous system development	44974	2216/17910	0.640064	0.736293	0.560181	2	S100A9/S100A8	BP
neurogenesis	44974	1492/17910	0.419977	0.555205	0.422407	2	S100A9/S100A8	BP
neuron development	44943	1003/17910	0.624759	0.720327	0.548034	1	S100A9	BP
neuron differentiation	44943	1244/17910	0.706058	0.792354	0.602833	1	S100A9	BP
neuron projection development	44943	879/17910	0.575099	0.684965	0.52113	1	S100A9	BP
neutrophil activation	45002	499/17910	0.0109273	0.0735773	0.0559786	3	S100A7/S100A9/S100A8	BP
neutrophil activation involved in immune response	45002	488/17910	0.0102853	0.0721403	0.0548853	3	S100A7/S100A9/S100A8	BP
neutrophil chemotaxis	44974	60/17910	0.00145317	0.0170663	0.0129843	2	S100A9/S100A8	BP
neutrophil degranulation	45002	485/17910	0.0101142	0.0721403	0.0548853	3	S100A7/S100A9/S100A8	BP
neutrophil mediated immunity	45002	499/17910	0.0109273	0.0735773	0.0559786	3	S100A7/S100A9/S100A8	BP
neutrophil migration	44974	72/17910	0.00208448	0.0223971	0.01704	2	S100A9/S100A8	BP
nitrogen compound transport	44943	2035/17910	0.871446	0.918309	0.698661	1	S100A8	BP
non-membrane-bounded organelle	45124	4473/18675	0.0884616	0.199752	0.126159	7	KRT16/KRT6C/KRT72/KRT77/OASL/S100A9/S100A8	CC
nuclear division	44943	357/17910	0.289963	0.435808	0.331568	1	EPGN	BP
nuclear hormone receptor binding	44941	147/16967	0.122412	0.252527	0.178597	1	OASL	MF
nuclear lumen	44974	4454/18675	0.938508	0.952109	0.601332	2	OASL/S100A9	CC
nuclear part	44974	4801/18675	0.956036	0.956036	0.603813	2	OASL/S100A9	CC
nucleic acid binding	44941	3955/16967	0.981368	0.981368	0.694059	1	OASL	MF
nucleic acid-templated transcription	44974	3500/17910	0.872858	0.918309	0.698661	2	S100A9/S100A8	BP
nucleobase-containing compound biosynthetic process	44974	4029/17910	0.922133	0.947323	0.720736	2	S100A9/S100A8	BP
nucleolus	44943	1369/18675	0.726055	0.803458	0.507447	1	OASL	CC
nucleoplasm	44974	3427/18675	0.846554	0.892389	0.563614	2	OASL/S100A9	CC
nucleoside phosphate binding	44941	2013/16967	0.849713	0.888688	0.628513	1	OASL	MF
nucleotide binding	44941	2012/16967	0.849562	0.888688	0.628513	1	OASL	MF
organelle fission	44943	395/17910	0.315658	0.460339	0.350232	1	EPGN	BP
organelle fusion	44943	94/17910	0.0856108	0.221696	0.168669	1	SAMD9	BP
organelle membrane	44974	2734/18675	0.73459	0.803458	0.507447	2	EPGN/CD1A	CC
organelle membrane fusion	44943	71/17910	0.0653253	0.202388	0.153979	1	SAMD9	BP
organelle organization	45094	3372/17910	0.0832536	0.219188	0.166761	6	KRT16/KRT6C/S100A9/EPGN/S100A8/SAMD9	BP
organic acid binding	44972	178/16967	0.0105054	0.0448229	0.0317004	2	S100A9/S100A8	MF
organic cyclic compound biosynthetic process	44974	4239/17910	0.936505	0.95158	0.723974	2	S100A9/S100A8	BP
organic substance transport	44943	2416/17910	0.914957	0.946424	0.720051	1	S100A8	BP
pattern recognition receptor signaling pathway	44974	197/17910	0.0146867	0.0842817	0.0641226	2	S100A9/S100A8	BP
peptidase inhibitor activity	44941	157/16967	0.130209	0.252527	0.178597	1	PI3	MF
peptidase regulator activity	44941	192/16967	0.156993	0.279098	0.197389	1	PI3	MF
peptide cross-linking	44974	34/17910	0.000467311	0.00761264	0.00579179	2	SPRR1B/PI3	BP
peptide secretion	44943	582/17910	0.429852	0.562371	0.427859	1	S100A8	BP
peptide transport	44943	1722/17910	0.820812	0.887916	0.675538	1	S100A8	BP
peptidyl-amino acid modification	45002	1107/17910	0.0837688	0.219188	0.166761	3	S100A9/EPGN/S100A8	BP
peptidyl-cysteine modification	44974	31/17910	0.000387992	0.0065312	0.00496902	2	S100A9/S100A8	BP
peptidyl-cysteine S-nitrosylation	44974	15/17910	8.83971e-05	0.00202912	0.00154378	2	S100A9/S100A8	BP
peptidyl-tyrosine modification	44943	349/17910	0.284439	0.435808	0.331568	1	EPGN	BP
peptidyl-tyrosine phosphorylation	44943	346/17910	0.282357	0.435796	0.331559	1	EPGN	BP
phosphate-containing compound metabolic process	44974	3115/17910	0.822255	0.887916	0.675538	2	S100A7/EPGN	BP
phosphorus metabolic process	44974	3139/17910	0.825833	0.887916	0.675538	2	S100A7/EPGN	BP
phosphorylation	44974	2243/17910	0.647015	0.740912	0.563696	2	S100A7/EPGN	BP
plasma membrane bounded cell projection organization	44943	1367/17910	0.740854	0.817174	0.621716	1	S100A9	BP
plasma membrane part	44974	2283/18675	0.63314	0.714835	0.451475	2	EPGN/CD1A	CC
polymeric cytoskeletal fiber	45033	635/18675	0.00221302	0.0166868	0.010539	4	KRT16/KRT6C/KRT72/KRT77	CC
positive regulation of apoptotic process	44974	652/17910	0.125649	0.273503	0.208085	2	S100A9/S100A8	BP
positive regulation of apoptotic signaling pathway	44974	178/17910	0.012111	0.0794292	0.0604307	2	S100A9/S100A8	BP
positive regulation of catalytic activity	45002	1293/17910	0.119753	0.264083	0.200918	3	S100A9/EPGN/S100A8	BP
positive regulation of cell communication	45033	1730/17910	0.0745252	0.212628	0.16177	4	S100A7/S100A9/EPGN/S100A8	BP
positive regulation of cell cycle	44943	373/17910	0.300891	0.444298	0.338028	1	EPGN	BP
positive regulation of cell cycle process	44943	283/17910	0.237298	0.389076	0.296014	1	EPGN	BP
positive regulation of cell death	44974	710/17910	0.144375	0.289323	0.220121	2	S100A9/S100A8	BP
positive regulation of cell development	44943	528/17910	0.398867	0.537141	0.408664	1	S100A9	BP
positive regulation of cell differentiation	44943	962/17910	0.608978	0.706974	0.537875	1	S100A9	BP
positive regulation of cell growth	44974	166/17910	0.0105992	0.0733235	0.0557854	2	S100A9/S100A8	BP
positive regulation of cell migration	44943	516/17910	0.39177	0.533271	0.40572	1	S100A7	BP
positive regulation of cell motility	44943	540/17910	0.405887	0.544473	0.414242	1	S100A7	BP
positive regulation of cell projection organization	44943	362/17910	0.293395	0.438083	0.333299	1	S100A9	BP
positive regulation of cell proliferation	44943	931/17910	0.596633	0.699339	0.532066	1	EPGN	BP
positive regulation of cellular component movement	44943	555/17910	0.414552	0.550918	0.419146	1	S100A7	BP
positive regulation of cellular component organization	44974	1189/17910	0.312947	0.458082	0.348515	2	S100A9/EPGN	BP
positive regulation of cellular metabolic process	45033	3007/17910	0.316312	0.460339	0.350232	4	S100A7/S100A9/EPGN/S100A8	BP
positive regulation of cellular protein metabolic process	45033	1458/17910	0.0442017	0.166581	0.126737	4	S100A7/S100A9/EPGN/S100A8	BP
positive regulation of chemotaxis	44943	130/17910	0.116532	0.258108	0.196372	1	S100A7	BP
positive regulation of cysteine-type endopeptidase activity	44974	135/17910	0.00712211	0.0580107	0.0441353	2	S100A9/S100A8	BP
positive regulation of cysteine-type endopeptidase activity involved in apoptotic process	44974	118/17910	0.00548715	0.047776	0.0363486	2	S100A9/S100A8	BP
positive regulation of defense response	44974	512/17910	0.0836229	0.219188	0.166761	2	S100A9/S100A8	BP
positive regulation of developmental process	44943	1378/17910	0.743769	0.818308	0.622579	1	S100A9	BP
positive regulation of DNA-binding transcription factor activity	44974	257/17910	0.0242058	0.11627	0.0884597	2	S100A9/S100A8	BP
positive regulation of endopeptidase activity	44974	161/17910	0.00999621	0.0721403	0.0548853	2	S100A9/S100A8	BP
positive regulation of epidermal growth factor receptor signaling pathway	44943	31/17910	0.0290338	0.130911	0.0995989	1	EPGN	BP
positive regulation of epidermal growth factor-activated receptor activity	44943	10/17910	0.00945383	0.0702086	0.0534156	1	EPGN	BP
positive regulation of epithelial cell proliferation	44943	199/17910	0.173067	0.323699	0.246275	1	EPGN	BP
positive regulation of ERBB signaling pathway	44943	33/17910	0.0308794	0.138001	0.104993	1	EPGN	BP
positive regulation of ERK1 and ERK2 cascade	44943	186/17910	0.162683	0.311103	0.236691	1	S100A7	BP
positive regulation of granulocyte chemotaxis	44943	26/17910	0.0244052	0.11627	0.0884597	1	S100A7	BP
positive regulation of growth	44974	266/17910	0.0258052	0.119556	0.0909598	2	S100A9/S100A8	BP
positive regulation of hydrolase activity	44974	684/17910	0.1359	0.280121	0.21312	2	S100A9/S100A8	BP
positive regulation of immune response	44974	809/17910	0.177652	0.329831	0.25094	2	S100A9/S100A8	BP
positive regulation of immune system process	45002	1087/17910	0.0802414	0.21786	0.165751	3	S100A7/S100A9/S100A8	BP
positive regulation of inflammatory response	44974	153/17910	0.00906476	0.0687644	0.0523168	2	S100A9/S100A8	BP
positive regulation of innate immune response	44974	373/17910	0.0478773	0.173943	0.132338	2	S100A9/S100A8	BP
positive regulation of intracellular signal transduction	45033	1019/17910	0.0136677	0.0841728	0.0640397	4	S100A7/S100A9/EPGN/S100A8	BP
positive regulation of intrinsic apoptotic signaling pathway	44974	62/17910	0.00155078	0.0174032	0.0132406	2	S100A9/S100A8	BP
positive regulation of kinase activity	44943	541/17910	0.406468	0.544473	0.414242	1	EPGN	BP
positive regulation of leukocyte chemotaxis	44943	81/17910	0.0741966	0.212628	0.16177	1	S100A7	BP
positive regulation of leukocyte migration	44943	121/17910	0.108895	0.246602	0.187618	1	S100A7	BP
positive regulation of locomotion	44943	570/17910	0.423099	0.557872	0.424436	1	S100A7	BP
positive regulation of lymphocyte chemotaxis	44943	19/17910	0.0178903	0.0971462	0.0739101	1	S100A7	BP
positive regulation of lymphocyte migration	44943	34/17910	0.031801	0.138576	0.105431	1	S100A7	BP
positive regulation of macromolecule metabolic process	45033	3041/17910	0.324174	0.468788	0.35666	4	S100A7/S100A9/EPGN/S100A8	BP
positive regulation of MAP kinase activity	44943	250/17910	0.212646	0.362791	0.276016	1	EPGN	BP
positive regulation of MAPK cascade	44974	499/17910	0.0799956	0.21786	0.165751	2	S100A7/EPGN	BP
positive regulation of metabolic process	45033	3313/17910	0.387873	0.529395	0.40277	4	S100A7/S100A9/EPGN/S100A8	BP
positive regulation of mitotic cell cycle	44943	154/17910	0.136597	0.280411	0.21334	1	EPGN	BP
positive regulation of mitotic nuclear division	44943	48/17910	0.0446168	0.1669	0.126979	1	EPGN	BP
positive regulation of molecular function	45002	1636/17910	0.198624	0.354901	0.270013	3	S100A9/EPGN/S100A8	BP
positive regulation of monocyte chemotaxis	44943	18/17910	0.0169563	0.0952982	0.0725041	1	S100A7	BP
positive regulation of mononuclear cell migration	44943	23/17910	0.0216181	0.111399	0.084754	1	S100A7	BP
positive regulation of multicellular organismal process	44943	1750/17910	0.826011	0.887916	0.675538	1	S100A9	BP
positive regulation of nervous system development	44943	519/17910	0.393551	0.534257	0.406469	1	S100A9	BP
positive regulation of neurogenesis	44943	455/17910	0.354455	0.5014	0.381472	1	S100A9	BP
positive regulation of neuron differentiation	44943	355/17910	0.288586	0.435808	0.331568	1	S100A9	BP
positive regulation of neuron projection development	44943	265/17910	0.223943	0.378231	0.287763	1	S100A9	BP
positive regulation of NF-kappaB transcription factor activity	44974	149/17910	0.00861461	0.0669289	0.0509204	2	S100A9/S100A8	BP
positive regulation of nitrogen compound metabolic process	45033	2870/17910	0.285007	0.435808	0.331568	4	S100A7/S100A9/EPGN/S100A8	BP
positive regulation of nuclear division	44943	60/17910	0.0554745	0.185959	0.14148	1	EPGN	BP
positive regulation of organelle organization	44943	591/17910	0.434868	0.566	0.43062	1	EPGN	BP
positive regulation of peptidase activity	44974	180/17910	0.0123717	0.0800987	0.0609402	2	S100A9/S100A8	BP
positive regulation of peptide secretion	44943	275/17910	0.231389	0.38312	0.291483	1	S100A8	BP
positive regulation of peptidyl-tyrosine phosphorylation	44943	184/17910	0.161074	0.311103	0.236691	1	EPGN	BP
positive regulation of phosphate metabolic process	44974	1025/17910	0.253858	0.408274	0.31062	2	S100A7/EPGN	BP
positive regulation of phosphorus metabolic process	44974	1025/17910	0.253858	0.408274	0.31062	2	S100A7/EPGN	BP
positive regulation of phosphorylation	44974	955/17910	0.228809	0.381349	0.290135	2	S100A7/EPGN	BP
positive regulation of programmed cell death	44974	660/17910	0.128192	0.276467	0.210339	2	S100A9/S100A8	BP
positive regulation of protein kinase activity	44943	501/17910	0.382787	0.525431	0.399755	1	EPGN	BP
positive regulation of protein kinase B signaling	44943	173/17910	0.152176	0.300191	0.228389	1	EPGN	BP
positive regulation of protein metabolic process	45033	1548/17910	0.053244	0.185959	0.14148	4	S100A7/S100A9/EPGN/S100A8	BP
positive regulation of protein modification process	44974	1117/17910	0.286995	0.435808	0.331568	2	S100A7/EPGN	BP
positive regulation of protein phosphorylation	44974	907/17910	0.21179	0.362555	0.275837	2	S100A7/EPGN	BP
positive regulation of protein serine/threonine kinase activity	44943	322/17910	0.265496	0.418609	0.318483	1	EPGN	BP
positive regulation of protein tyrosine kinase activity	44943	56/17910	0.0518682	0.185769	0.141336	1	EPGN	BP
positive regulation of proteolysis	44974	333/17910	0.0389993	0.154435	0.117496	2	S100A9/S100A8	BP
positive regulation of response to external stimulus	45002	315/17910	0.00305174	0.0296371	0.0225483	3	S100A7/S100A9/S100A8	BP
positive regulation of response to stimulus	45033	2322/17910	0.169715	0.319798	0.243307	4	S100A7/S100A9/EPGN/S100A8	BP
positive regulation of secretion	44943	409/17910	0.324902	0.468788	0.35666	1	S100A8	BP
positive regulation of signal transduction	45033	1591/17910	0.0579108	0.190755	0.145129	4	S100A7/S100A9/EPGN/S100A8	BP
positive regulation of signaling	45033	1736/17910	0.0752945	0.213617	0.162522	4	S100A7/S100A9/EPGN/S100A8	BP
positive regulation of signaling receptor activity	44943	40/17910	0.0373131	0.153196	0.116554	1	EPGN	BP
positive regulation of T cell chemotaxis	44943	14/17910	0.0132118	0.0833992	0.0634512	1	S100A7	BP
positive regulation of T cell migration	44943	28/17910	0.0262591	0.120553	0.0917184	1	S100A7	BP
positive regulation of transferase activity	44943	609/17910	0.444775	0.57153	0.434827	1	EPGN	BP
positive regulation of transport	44943	942/17910	0.601055	0.701	0.533329	1	S100A8	BP
primary lysosome	44943	155/18675	0.13216	0.272093	0.171848	1	S100A7	CC
process utilizing autophagic mechanism	44974	471/17910	0.0723671	0.210031	0.159794	2	S100A9/S100A8	BP
programmed cell death	45216	2049/17910	3.4161e-06	0.000143761	0.000109375	10	KRT16/SPRR1B/LCE3D/SPRR2B/KRT6C/PI3/KRT72/KRT77/S100A9/S100A8	BP
protein dimerization activity	44941	1285/16967	0.693292	0.888688	0.628513	1	CLEC2A	MF
protein homodimerization activity	44941	809/16967	0.519599	0.738986	0.522638	1	CLEC2A	MF
protein kinase B signaling	44943	268/17910	0.226184	0.379703	0.288883	1	EPGN	BP
protein modification process	45094	3851/17910	0.138817	0.280411	0.21334	6	S100A7/SPRR1B/PI3/S100A9/EPGN/S100A8	BP
protein nitrosylation	44974	15/17910	8.83971e-05	0.00202912	0.00154378	2	S100A9/S100A8	BP
protein phosphorylation	44974	1835/17910	0.531958	0.645766	0.491307	2	S100A7/EPGN	BP
proteolysis	45002	1645/17910	0.200866	0.357133	0.271711	3	PI3/S100A9/S100A8	BP
purine nucleotide binding	44941	1798/16967	0.813809	0.888688	0.628513	1	OASL	MF
purine ribonucleoside triphosphate binding	44941	1732/16967	0.801274	0.888688	0.628513	1	OASL	MF
purine ribonucleotide binding	44941	1790/16967	0.81233	0.888688	0.628513	1	OASL	MF
RAGE receptor binding	45000	11/16967	9.18469e-08	5.8782e-06	4.15728e-06	3	S100A7/S100A9/S100A8	MF
receptor ligand activity	44941	397/16967	0.299033	0.490722	0.347056	1	EPGN	MF
receptor regulator activity	44941	425/16967	0.3166	0.506559	0.358257	1	EPGN	MF
regulated exocytosis	45002	768/17910	0.0340875	0.144657	0.110057	3	S100A7/S100A9/S100A8	BP
regulation of apoptotic process	44974	1512/17910	0.426826	0.559863	0.425951	2	S100A9/S100A8	BP
regulation of apoptotic signaling pathway	44974	397/17910	0.0535317	0.185959	0.14148	2	S100A9/S100A8	BP
regulation of biological quality	45033	3661/17910	0.469567	0.59135	0.449907	4	KRT16/S100A7/S100A9/S100A8	BP
regulation of biosynthetic process	44974	4135/17910	0.929707	0.947323	0.720736	2	S100A9/S100A8	BP
regulation of body fluid levels	44943	499/17910	0.38158	0.525431	0.399755	1	KRT16	BP
regulation of catalytic activity	45033	2116/17910	0.132425	0.277488	0.211116	4	PI3/S100A9/EPGN/S100A8	BP
regulation of cell communication	45033	3589/17910	0.452784	0.577336	0.439244	4	S100A7/S100A9/EPGN/S100A8	BP
regulation of cell cycle	44943	1149/17910	0.676222	0.763964	0.581234	1	EPGN	BP
regulation of cell cycle process	44943	764/17910	0.523573	0.638658	0.4859	1	EPGN	BP
regulation of cell death	44974	1659/17910	0.476035	0.595788	0.453283	2	S100A9/S100A8	BP
regulation of cell development	44943	893/17910	0.581001	0.688745	0.524006	1	S100A9	BP
regulation of cell differentiation	44943	1808/17910	0.836333	0.894805	0.680779	1	S100A9	BP
regulation of cell growth	44974	396/17910	0.0532914	0.185959	0.14148	2	S100A9/S100A8	BP
regulation of cell migration	44974	906/17910	0.211437	0.362555	0.275837	2	KRT16/S100A7	BP
regulation of cell motility	44974	966/17910	0.23273	0.384081	0.292214	2	KRT16/S100A7	BP
regulation of cell projection organization	44943	634/17910	0.458263	0.580682	0.44179	1	S100A9	BP
regulation of cell proliferation	44943	1664/17910	0.809574	0.881109	0.670359	1	EPGN	BP
regulation of cellular biosynthetic process	44974	4060/17910	0.924418	0.947323	0.720736	2	S100A9/S100A8	BP
regulation of cellular component movement	44974	1046/17910	0.261408	0.417756	0.317835	2	KRT16/S100A7	BP
regulation of cellular component organization	45002	2340/17910	0.386844	0.529395	0.40277	3	S100A9/EPGN/S100A8	BP
regulation of cellular macromolecule biosynthetic process	44974	3725/17910	0.896358	0.935249	0.71155	2	S100A9/S100A8	BP
regulation of cellular protein metabolic process	45063	2452/17910	0.0718635	0.210031	0.159794	5	S100A7/PI3/S100A9/EPGN/S100A8	BP
regulation of chemotaxis	44943	186/17910	0.162683	0.311103	0.236691	1	S100A7	BP
regulation of cysteine-type endopeptidase activity	44974	222/17910	0.0184043	0.0988744	0.0752249	2	S100A9/S100A8	BP
regulation of cysteine-type endopeptidase activity involved in apoptotic process	44974	196/17910	0.0145457	0.0842817	0.0641226	2	S100A9/S100A8	BP
regulation of cytoskeleton organization	44974	471/17910	0.0723671	0.210031	0.159794	2	S100A9/S100A8	BP
regulation of defense response	44974	885/17910	0.204046	0.357133	0.271711	2	S100A9/S100A8	BP
regulation of developmental process	44943	2598/17910	0.93044	0.947323	0.720736	1	S100A9	BP
regulation of DNA-binding transcription factor activity	44974	429/17910	0.0614278	0.195101	0.148435	2	S100A9/S100A8	BP
regulation of endopeptidase activity	45002	370/17910	0.00479525	0.0424842	0.0323225	3	PI3/S100A9/S100A8	BP
regulation of epidermal growth factor receptor signaling pathway	44943	84/17910	0.0768424	0.215586	0.16402	1	EPGN	BP
regulation of epidermal growth factor-activated receptor activity	44943	25/17910	0.023477	0.115106	0.0875738	1	EPGN	BP
regulation of epithelial cell proliferation	44943	369/17910	0.298174	0.441577	0.335958	1	EPGN	BP
regulation of ERBB signaling pathway	44943	91/17910	0.0829885	0.219188	0.166761	1	EPGN	BP
regulation of ERK1 and ERK2 cascade	44943	271/17910	0.228419	0.381349	0.290135	1	S100A7	BP
regulation of gene expression	44974	4819/17910	0.964846	0.968504	0.73685	2	S100A9/S100A8	BP
regulation of granulocyte chemotaxis	44943	44/17910	0.0409715	0.157944	0.120165	1	S100A7	BP
regulation of growth	44974	668/17910	0.130749	0.276467	0.210339	2	S100A9/S100A8	BP
regulation of hydrolase activity	45002	1160/17910	0.0934493	0.229087	0.174292	3	PI3/S100A9/S100A8	BP
regulation of immune response	45002	1033/17910	0.0710724	0.210031	0.159794	3	S100A9/S100A8/CD1A	BP
regulation of immune system process	45033	1570/17910	0.0556037	0.185959	0.14148	4	S100A7/S100A9/S100A8/CD1A	BP
regulation of inflammatory response	44974	479/17910	0.0745203	0.212628	0.16177	2	S100A9/S100A8	BP
regulation of innate immune response	44974	440/17910	0.0642318	0.200229	0.152337	2	S100A9/S100A8	BP
regulation of intracellular signal transduction	45033	1838/17910	0.0890244	0.222561	0.169327	4	S100A7/S100A9/EPGN/S100A8	BP
regulation of intrinsic apoptotic signaling pathway	44974	163/17910	0.0102355	0.0721403	0.0548853	2	S100A9/S100A8	BP
regulation of kinase activity	44943	807/17910	0.543492	0.657159	0.499975	1	EPGN	BP
regulation of leukocyte chemotaxis	44943	105/17910	0.0951654	0.232167	0.176635	1	S100A7	BP
regulation of leukocyte migration	44943	186/17910	0.162683	0.311103	0.236691	1	S100A7	BP
regulation of localization	45002	2688/17910	0.48069	0.596434	0.453775	3	KRT16/S100A7/S100A8	BP
regulation of locomotion	44974	1035/17910	0.257452	0.41274	0.314018	2	KRT16/S100A7	BP
regulation of lymphocyte chemotaxis	44943	25/17910	0.023477	0.115106	0.0875738	1	S100A7	BP
regulation of lymphocyte migration	44943	60/17910	0.0554745	0.185959	0.14148	1	S100A7	BP
regulation of macromolecule biosynthetic process	44974	3877/17910	0.910039	0.943675	0.71796	2	S100A9/S100A8	BP
regulation of MAP kinase activity	44943	322/17910	0.265496	0.418609	0.318483	1	EPGN	BP
regulation of MAPK cascade	44974	689/17910	0.13752	0.280411	0.21334	2	S100A7/EPGN	BP
regulation of mitotic cell cycle	44943	622/17910	0.451828	0.577336	0.439244	1	EPGN	BP
regulation of mitotic nuclear division	44943	150/17910	0.133283	0.278131	0.211606	1	EPGN	BP
regulation of molecular function	45033	3065/17910	0.329742	0.474415	0.360941	4	PI3/S100A9/EPGN/S100A8	BP
regulation of monocyte chemotaxis	44943	25/17910	0.023477	0.115106	0.0875738	1	S100A7	BP
regulation of mononuclear cell migration	44943	45/17910	0.041884	0.160238	0.121911	1	S100A7	BP
regulation of multi-organism process	44943	408/17910	0.324246	0.468788	0.35666	1	OASL	BP
regulation of multicellular organismal development	44943	2077/17910	0.87711	0.918678	0.698942	1	S100A9	BP
regulation of multicellular organismal process	44943	3144/17910	0.962491	0.968504	0.73685	1	S100A9	BP
regulation of nervous system development	44943	870/17910	0.571264	0.683622	0.520108	1	S100A9	BP
regulation of neurogenesis	44943	768/17910	0.52546	0.639416	0.486476	1	S100A9	BP
regulation of neuron differentiation	44943	609/17910	0.444775	0.57153	0.434827	1	S100A9	BP
regulation of neuron projection development	44943	458/17910	0.356339	0.502658	0.382428	1	S100A9	BP
regulation of nuclear division	44943	172/17910	0.151363	0.300191	0.228389	1	EPGN	BP
regulation of nucleic acid-templated transcription	44974	3338/17910	0.853275	0.906616	0.689765	2	S100A9/S100A8	BP
regulation of nucleobase-containing compound metabolic process	44974	3853/17910	0.907988	0.943486	0.717816	2	S100A9/S100A8	BP
regulation of organelle organization	45002	1147/17910	0.0910308	0.224247	0.17061	3	S100A9/EPGN/S100A8	BP
regulation of peptidase activity	45002	398/17910	0.00587437	0.0502807	0.0382542	3	PI3/S100A9/S100A8	BP
regulation of peptide secretion	44943	483/17910	0.371843	0.515881	0.392489	1	S100A8	BP
regulation of peptide transport	44943	706/17910	0.495408	0.61169	0.465382	1	S100A8	BP
regulation of peptidyl-tyrosine phosphorylation	44943	245/17910	0.208846	0.361189	0.274797	1	EPGN	BP
regulation of phosphate metabolic process	44974	1671/17910	0.479957	0.596434	0.453775	2	S100A7/EPGN	BP
regulation of phosphorus metabolic process	44974	1673/17910	0.480609	0.596434	0.453775	2	S100A7/EPGN	BP
regulation of phosphorylation	44974	1467/17910	0.411368	0.548541	0.417337	2	S100A7/EPGN	BP
regulation of plasma membrane bounded cell projection organization	44943	624/17910	0.452905	0.577336	0.439244	1	S100A9	BP
regulation of programmed cell death	44974	1539/17910	0.436017	0.566038	0.430649	2	S100A9/S100A8	BP
regulation of protein kinase activity	44943	732/17910	0.508223	0.625981	0.476255	1	EPGN	BP
regulation of protein kinase B signaling	44943	241/17910	0.205793	0.357133	0.271711	1	EPGN	BP
regulation of protein metabolic process	45063	2700/17910	0.100298	0.235676	0.179305	5	S100A7/PI3/S100A9/EPGN/S100A8	BP
regulation of protein modification process	44974	1718/17910	0.495169	0.61169	0.465382	2	S100A7/EPGN	BP
regulation of protein phosphorylation	44974	1324/17910	0.361252	0.508168	0.38662	2	S100A7/EPGN	BP
regulation of protein serine/threonine kinase activity	44943	479/17910	0.369386	0.513884	0.39097	1	EPGN	BP
regulation of protein tyrosine kinase activity	44943	86/17910	0.0786024	0.21786	0.165751	1	EPGN	BP
regulation of proteolysis	45002	762/17910	0.0334112	0.144211	0.109718	3	PI3/S100A9/S100A8	BP
regulation of response to external stimulus	45002	873/17910	0.0470961	0.172344	0.131122	3	S100A7/S100A9/S100A8	BP
regulation of response to stimulus	45063	4275/17910	0.382888	0.525431	0.399755	5	S100A7/S100A9/EPGN/S100A8/CD1A	BP
regulation of response to stress	44974	1592/17910	0.453866	0.577336	0.439244	2	S100A9/S100A8	BP
regulation of RNA biosynthetic process	44974	3348/17910	0.854553	0.906616	0.689765	2	S100A9/S100A8	BP
regulation of RNA metabolic process	44974	3552/17910	0.878656	0.918678	0.698942	2	S100A9/S100A8	BP
regulation of secretion	44943	757/17910	0.520255	0.637691	0.485163	1	S100A8	BP
regulation of signal transduction	45033	3265/17910	0.376567	0.521004	0.396386	4	S100A7/S100A9/EPGN/S100A8	BP
regulation of signaling	45033	3635/17910	0.463518	0.585192	0.445221	4	S100A7/S100A9/EPGN/S100A8	BP
regulation of signaling receptor activity	44943	588/17910	0.4332	0.565287	0.430078	1	EPGN	BP
regulation of symbiosis, encompassing mutualism through parasitism	44943	232/17910	0.198885	0.354901	0.270013	1	OASL	BP
regulation of T cell chemotaxis	44943	15/17910	0.0141491	0.0842817	0.0641226	1	S100A7	BP
regulation of T cell migration	44943	41/17910	0.038229	0.153219	0.116571	1	S100A7	BP
regulation of transcription, DNA-templated	44974	3266/17910	0.843794	0.90088	0.685401	2	S100A9/S100A8	BP
regulation of transferase activity	44943	902/17910	0.584754	0.691571	0.526156	1	EPGN	BP
regulation of transport	44943	1773/17910	0.830176	0.890103	0.677202	1	S100A8	BP
regulation of viral genome replication	44943	95/17910	0.0864833	0.221696	0.168669	1	OASL	BP
regulation of viral life cycle	44943	147/17910	0.130789	0.276467	0.210339	1	OASL	BP
regulation of viral process	44943	204/17910	0.177028	0.329831	0.25094	1	OASL	BP
regulation of water loss via skin	44943	26/17910	0.0244052	0.11627	0.0884597	1	KRT16	BP
reproduction	44943	1354/17910	0.737368	0.817174	0.621716	1	PI3	BP
reproductive process	44943	1353/17910	0.737098	0.817174	0.621716	1	PI3	BP
response to alcohol	44943	232/17910	0.198885	0.354901	0.270013	1	S100A8	BP
response to antibiotic	44943	328/17910	0.269746	0.421739	0.320864	1	S100A8	BP
response to bacterium	45002	588/17910	0.0169838	0.0952982	0.0725041	3	S100A7/S100A9/S100A8	BP
response to biotic stimulus	45063	938/17910	0.00142235	0.0170663	0.0129843	5	S100A7/PI3/OASL/S100A9/S100A8	BP
response to chemical	45033	4520/17910	0.655416	0.747144	0.568437	4	S100A7/OASL/S100A9/S100A8	BP
response to cytokine	44943	1167/17910	0.682085	0.768868	0.584965	1	OASL	BP
response to drug	44943	958/17910	0.607405	0.706773	0.537722	1	S100A8	BP
response to ethanol	44943	127/17910	0.113993	0.25472	0.193794	1	S100A8	BP
response to external biotic stimulus	45063	905/17910	0.00121144	0.0150587	0.0114569	5	S100A7/PI3/OASL/S100A9/S100A8	BP
response to external stimulus	45063	2331/17910	0.0599674	0.193501	0.147218	5	S100A7/PI3/OASL/S100A9/S100A8	BP
response to fungus	44974	51/17910	0.00105204	0.0139811	0.010637	2	S100A9/S100A8	BP
response to inorganic substance	44943	528/17910	0.398867	0.537141	0.408664	1	S100A8	BP
response to interferon-gamma	44943	173/17910	0.152176	0.300191	0.228389	1	OASL	BP
response to lipid	44974	883/17910	0.203344	0.357133	0.271711	2	S100A7/S100A8	BP
response to lipopolysaccharide	44974	295/17910	0.0312445	0.138408	0.105302	2	S100A7/S100A8	BP
response to metal ion	44943	335/17910	0.274675	0.426802	0.324717	1	S100A8	BP
response to molecule of bacterial origin	44974	309/17910	0.0340211	0.144657	0.110057	2	S100A7/S100A8	BP
response to organic substance	45002	3138/17910	0.593475	0.699339	0.532066	3	S100A7/OASL/S100A8	BP
response to other organism	45063	903/17910	0.00119946	0.0150587	0.0114569	5	S100A7/PI3/OASL/S100A9/S100A8	BP
response to oxidative stress	44943	442/17910	0.346229	0.492523	0.374718	1	S100A7	BP
response to oxygen-containing compound	44974	1551/17910	0.440082	0.568392	0.43244	2	S100A7/S100A8	BP
response to reactive oxygen species	44943	230/17910	0.197342	0.354901	0.270013	1	S100A7	BP
response to stress	45094	3822/17910	0.134992	0.280121	0.21312	6	KRT16/S100A7/OASL/S100A9/S100A8/CLEC2A	BP
response to toxic substance	44974	499/17910	0.0799956	0.21786	0.165751	2	S100A9/S100A8	BP
response to type I interferon	44943	95/17910	0.0864833	0.221696	0.168669	1	OASL	BP
response to virus	44943	323/17910	0.266206	0.418609	0.318483	1	OASL	BP
response to wounding	44943	665/17910	0.474561	0.595788	0.453283	1	S100A8	BP
response to zinc ion	44943	44/17910	0.0409715	0.157944	0.120165	1	S100A8	BP
ribonucleotide binding	44941	1804/16967	0.814911	0.888688	0.628513	1	OASL	MF
RNA binding	44941	1850/16967	0.823161	0.888688	0.628513	1	OASL	MF
RNA biosynthetic process	44974	3516/17910	0.874667	0.918309	0.698661	2	S100A9/S100A8	BP
RNA metabolic process	44974	4867/17910	0.966586	0.968504	0.73685	2	S100A9/S100A8	BP
secretion	45002	1584/17910	0.185819	0.339995	0.258672	3	S100A7/S100A9/S100A8	BP
secretion by cell	45002	1449/17910	0.15388	0.302371	0.230047	3	S100A7/S100A9/S100A8	BP
secretory granule	45002	806/18675	0.0346577	0.101085	0.0638431	3	S100A7/S100A9/S100A8	CC
secretory granule lumen	45002	321/18675	0.00286091	0.0166868	0.010539	3	S100A7/S100A9/S100A8	CC
secretory vesicle	45002	923/18675	0.0487523	0.121881	0.0769773	3	S100A7/S100A9/S100A8	CC
sequestering of metal ion	45002	12/17910	1.55445e-07	8.72218e-06	6.63595e-06	3	S100A7/S100A9/S100A8	BP
sequestering of zinc ion	44974	8/17910	2.36649e-05	0.000765134	0.000582124	2	S100A9/S100A8	BP
serine-type endopeptidase inhibitor activity	44941	73/16967	0.0626542	0.160395	0.113437	1	PI3	MF
sexual reproduction	44943	808/17910	0.543946	0.657159	0.499975	1	PI3	BP
signal transduction by protein phosphorylation	44974	886/17910	0.204397	0.357133	0.271711	2	S100A7/EPGN	BP
signaling receptor binding	45061	1386/16967	0.00541174	0.0288626	0.0204127	5	S100A7/OASL/S100A9/EPGN/S100A8	MF
skin development	45216	412/17910	6.27325e-13	6.33598e-11	4.8205e-11	10	KRT16/S100A7/SPRR1B/LCE3D/SPRR2B/KRT6C/PI3/KRT72/LCE3E/KRT77	BP
small molecule binding	45000	2340/16967	0.34286	0.535197	0.378511	3	OASL/S100A9/S100A8	MF
structural constituent of cytoskeleton	44941	77/16967	0.0659791	0.16241	0.114862	1	KRT16	MF
structural constituent of epidermis	44941	14/16967	0.0123108	0.0492431	0.0348266	1	PI3	MF
structural molecule activity	45061	653/16967	0.000181033	0.00129847	0.000918329	5	KRT16/KRT6C/PI3/KRT72/KRT77	MF
supramolecular complex	45033	852/18675	0.0063595	0.0247314	0.0156198	4	KRT16/KRT6C/KRT72/KRT77	CC
supramolecular fiber	45033	845/18675	0.00617714	0.0247314	0.0156198	4	KRT16/KRT6C/KRT72/KRT77	CC
supramolecular polymer	45033	851/18675	0.00633323	0.0247314	0.0156198	4	KRT16/KRT6C/KRT72/KRT77	CC
symbiont process	44943	884/17910	0.577216	0.685869	0.521818	1	OASL	BP
system development	13/17	4670/17910	2.00895e-05	0.000724656	0.000551328	13	KRT16/S100A7/SPRR1B/LCE3D/SPRR2B/KRT6C/PI3/KRT72/LCE3E/KRT77/S100A9/EPGN/S100A8	BP
T cell chemotaxis	44943	25/17910	0.023477	0.115106	0.0875738	1	S100A7	BP
T cell migration	44943	59/17910	0.0545741	0.185959	0.14148	1	S100A7	BP
taxis	45002	553/17910	0.0144168	0.0842817	0.0641226	3	S100A7/S100A9/S100A8	BP
thyroid hormone receptor binding	44941	27/16967	0.0236154	0.0795467	0.0562584	1	OASL	MF
tissue development	45216	1964/17910	2.31006e-06	0.000116658	8.8755e-05	10	KRT16/S100A7/SPRR1B/LCE3D/SPRR2B/KRT6C/PI3/KRT72/LCE3E/KRT77	BP
tissue migration	44943	363/17910	0.29408	0.438083	0.333299	1	KRT16	BP
tissue morphogenesis	44943	635/17910	0.458796	0.580682	0.44179	1	KRT16	BP
Toll-like receptor 4 binding	44972	4/16967	4.37262e-06	0.000139781	9.88583e-05	2	S100A9/S100A8	MF
Toll-like receptor binding	44972	10/16967	3.26943e-05	0.000348739	0.000246641	2	S100A9/S100A8	MF
toll-like receptor signaling pathway	44974	147/17910	0.00839346	0.0669289	0.0509204	2	S100A9/S100A8	BP
transcription factor binding	44941	564/16967	0.397883	0.586156	0.414551	1	OASL	MF
transcription, DNA-templated	44974	3444/17910	0.866354	0.91529	0.696365	2	S100A9/S100A8	BP
transition metal ion binding	45000	1051/16967	0.0616884	0.160395	0.113437	3	S100A7/S100A9/S100A8	MF
transition metal ion homeostasis	44974	105/17910	0.00437165	0.0394229	0.0299934	2	S100A9/S100A8	BP
transmembrane receptor protein tyrosine kinase signaling pathway	44943	669/17910	0.47663	0.595788	0.453283	1	EPGN	BP
transport	45033	4785/17910	0.704881	0.792354	0.602833	4	S100A7/S100A9/S100A8/SAMD9	BP
tube development	44974	1093/17910	0.27834	0.431171	0.32804	2	S100A7/EPGN	BP
tube morphogenesis	44974	905/17910	0.211084	0.362555	0.275837	2	S100A7/EPGN	BP
tubulin binding	44972	252/16967	0.0203116	0.0722191	0.051076	2	S100A9/S100A8	MF
type I interferon signaling pathway	44943	91/17910	0.0829885	0.219188	0.166761	1	OASL	BP
vacuolar lumen	44943	171/18675	0.144823	0.281601	0.177853	1	S100A7	CC
vacuolar part	44943	538/18675	0.391741	0.527344	0.333059	1	S100A7	CC
vacuole	44943	737/18675	0.495806	0.60812	0.384076	1	S100A7	CC
vasculature development	44974	784/17910	0.169115	0.319798	0.243307	2	S100A7/EPGN	BP
vesicle	45186	3756/18675	0.0026765	0.0166868	0.010539	9	KRT16/S100A7/KRT6C/KRT72/KRT77/S100A9/EPGN/S100A8/CD1A	CC
vesicle fusion	44943	66/17910	0.0608597	0.19452	0.147993	1	SAMD9	BP
vesicle lumen	45002	339/18675	0.00333736	0.0166868	0.010539	3	S100A7/S100A9/S100A8	CC
vesicle membrane	44943	754/18675	0.503871	0.60812	0.384076	1	EPGN	CC
vesicle organization	44943	280/17910	0.235087	0.386707	0.294212	1	SAMD9	BP
vesicle-mediated transport	45033	1899/17910	0.0978137	0.234912	0.178724	4	S100A7/S100A9/S100A8/SAMD9	BP
viral genome replication	44943	120/17910	0.108043	0.245774	0.186988	1	OASL	BP
viral life cycle	44943	324/17910	0.266915	0.418609	0.318483	1	OASL	BP
viral process	44943	822/17910	0.550254	0.661615	0.503365	1	OASL	BP
water homeostasis	44943	74/17910	0.067995	0.207274	0.157697	1	KRT16	BP
whole membrane	44974	1586/18675	0.429905	0.567799	0.35861	2	EPGN/CD1A	CC
wound healing	44943	550/17910	0.411677	0.548541	0.417337	1	S100A8	BP
zinc ion binding	45000	799/16967	0.0309837	0.0944264	0.0667818	3	S100A7/S100A9/S100A8	MF
zinc ion homeostasis	44974	20/17910	0.000159511	0.00298344	0.00226984	2	S100A9/S100A8	BP

## Sheet: KEGG pathway
Description	Pathway Identifier	GeneRatio	BgRatio	pvalue	p.adjust	qvalue	Count	geneID	Other
IL-17 signaling pathway	hsa04657	44991	93/7914	3.06e-05	0.000214416	0.000193458	3	S100A7/S100A9/S100A8	Organismal Systems
Staphylococcus aureus infection	hsa05150	44932	96/7914	0.0706322	0.131084	0.118271	1	KRT16	Human Diseases
Hematopoietic cell lineage	hsa04640	44932	98/7914	0.0720583	0.131084	0.118271	1	CD1A	Organismal Systems
Amoebiasis	hsa05146	44932	102/7914	0.0749049	0.131084	0.118271	1	CD1A	Human Diseases
Estrogen signaling pathway	hsa04915	44932	138/7914	0.100199	0.140278	0.126567	1	KRT16	Organismal Systems
Tight junction	hsa04530	44932	169/7914	0.121515	0.141768	0.127911	1	CD1A	Cellular Processes
Human papillomavirus infection	hsa05165	44932	330/7914	0.225578	0.225578	0.203529	1	OASL	Human Diseases
