# Supplementary material for: Identification of a shared gene signature and biological mechanism between diabetic foot ulcers and cutaneous lupus erythemnatosus by transcriptomic analysis
Source: Front Physiol. 2024 Feb 16;15:1297810. doi: 10.3389/fphys.2024.1297810 (PMC10907995; doi:10.3389/fphys.2024.1297810)
Supplement: Supplementary file 5 [file Table1.XLSX]

## Sheet: GO function
Description	GeneRatio	BgRatio	pvalue	p.adjust	qvalue	Count	geneID	Other
9+0 non-motile cilium	1/37	99/18675	0.178692	0.544197	0.487341	1	CDHR1	CC
9+2 motile cilium	1/37	89/18675	0.162157	0.540868	0.48436	1	SPATA6	CC
actin binding	44955	361/16967	0.464311	0.649236	0.524337	1	ESPN	MF
actin cytoskeleton	1/37	432/18675	0.579707	0.872818	0.781628	1	ESPN	CC
actin cytoskeleton organization	1/35	559/17910	0.670734	0.831884	0.728959	1	ESPN	BP
actin filament	1/37	74/18675	0.136746	0.539895	0.483488	1	ESPN	CC
actin filament binding	44955	143/16967	0.217808	0.520464	0.420339	1	ESPN	MF
actin filament bundle assembly	1/35	136/17910	0.234359	0.511988	0.448642	1	ESPN	BP
actin filament bundle organization	1/35	137/17910	0.235867	0.512293	0.44891	1	ESPN	BP
actin filament organization	1/35	325/17910	0.473534	0.694395	0.608481	1	ESPN	BP
actin filament-based process	1/35	661/17910	0.732183	0.876783	0.768303	1	ESPN	BP
actin-based cell projection	1/37	200/18675	0.328859	0.638653	0.571928	1	ESPN	CC
activation of cysteine-type endopeptidase activity involved in apoptotic process	2/35	75/17910	0.00941522	0.146801	0.128638	2	S100A8/S100A9	BP
activation of immune response	2/35	647/17910	0.362306	0.619507	0.542858	2	S100A8/S100A9	BP
activation of innate immune response	2/35	319/17910	0.128384	0.413861	0.362656	2	S100A8/S100A9	BP
activation of MAPK activity	1/35	147/17910	0.250786	0.520653	0.456235	1	EPGN	BP
activation of protein kinase activity	1/35	303/17910	0.449961	0.675383	0.591821	1	EPGN	BP
acute inflammatory response	1/35	220/17910	0.351442	0.613017	0.537171	1	S100A8	BP
adaptive immune response	1/35	563/17910	0.673383	0.833816	0.730652	1	CD1A	BP
adaptive thermogenesis	1/35	152/17910	0.258139	0.530156	0.464562	1	HOXC10	BP
adenyl nucleotide binding	44955	1509/16967	0.93303	0.975058	0.787479	1	OASL	MF
adenyl ribonucleotide binding	44955	1502/16967	0.932144	0.975058	0.787479	1	OASL	MF
adherens junction	1/37	496/18675	0.631002	0.890936	0.797853	1	S100A7	CC
aging	2/35	318/17910	0.12773	0.413497	0.362337	2	KRT16/WNT16	BP
ameboidal-type cell migration	1/35	446/17910	0.586652	0.771432	0.675986	1	KRT16	BP
amide transport	1/35	1752/17910	0.972857	0.984374	0.862582	1	S100A8	BP
anatomical structure formation involved in morphogenesis	4/35	1124/17910	0.174522	0.44894	0.393394	4	EPGN/S100A7/HOXC11/WNT16	BP
anatomical structure homeostasis	1/35	413/17910	0.55839	0.745821	0.653544	1	CDHR1	BP
anatomical structure morphogenesis	7/35	2535/17910	0.218654	0.489888	0.429277	7	EPGN/KRT16/S100A7/HOXC11/HOXC10/WNT16/CDHR1	BP
anchoring junction	1/37	514/18675	0.644295	0.890936	0.797853	1	S100A7	CC
angiogenesis	2/35	576/17910	0.311104	0.571472	0.500766	2	EPGN/S100A7	BP
animal organ development	16/35	3403/17910	0.000282065	0.0143665	0.012589	16	SPRR1B/KRT6C/LCE3E/LCE3D/KRT16/PI3/SCO2/SPRR2B/S100A7/KRT77/HOXC11/HOXC10/WNT16/SOX5/TNFRSF19/KRT72	BP
animal organ formation	1/35	61/17910	0.112658	0.385163	0.337508	1	HOXC11	BP
animal organ morphogenesis	2/35	989/17910	0.583138	0.768133	0.673095	2	HOXC11/WNT16	BP
anion binding	45045	2573/16967	0.660511	0.841971	0.679994	4	OASL/S100A8/S100A9/HHAT	MF
anterior/posterior pattern specification	2/35	182/17910	0.0490909	0.296178	0.259533	2	HOXC11/HOXC10	BP
antimicrobial humoral immune response mediated by antimicrobial peptide	2/35	55/17910	0.00516292	0.103802	0.0909589	2	S100A9/S100A7	BP
antimicrobial humoral response	4/35	106/17910	5.26951e-05	0.00365992	0.00320709	4	PI3/S100A8/S100A9/S100A7	BP
antioxidant activity	44955	65/16967	0.105422	0.339694	0.274345	1	S100A9	MF
apoptotic process	3/35	1907/17910	0.735498	0.879198	0.770418	3	S100A8/S100A9/TNFRSF19	BP
apoptotic signaling pathway	2/35	579/17910	0.313285	0.572607	0.501761	2	S100A8/S100A9	BP
appendage development	2/35	176/17910	0.0462316	0.296178	0.259533	2	HOXC11/HOXC10	BP
appendage morphogenesis	2/35	146/17910	0.0329479	0.276116	0.241953	2	HOXC11/HOXC10	BP
arachidonic acid binding	2/29	5/16967	2.81183e-05	0.000977478	0.000789433	2	S100A8/S100A9	MF
aromatic compound biosynthetic process	6/35	4099/17910	0.8446	0.9285	0.813621	6	ZSCAN31/S100A8/S100A9/HOXC11/HOXC10/SOX5	BP
astrocyte development	1/35	41/17910	0.0771523	0.350859	0.307449	1	S100A8	BP
astrocyte differentiation	1/35	77/17910	0.140103	0.421412	0.369273	1	S100A8	BP
asymmetric cell division	1/35	20/17910	0.0383871	0.281998	0.247107	1	SOX5	BP
asymmetric neuroblast division	1/35	6/17910	0.0116698	0.171456	0.150242	1	SOX5	BP
asymmetric stem cell division	1/35	10/17910	0.019376	0.217695	0.190761	1	SOX5	BP
ATP binding	44955	1451/16967	0.925339	0.975058	0.787479	1	OASL	MF
autocrine signaling	1/35	7/17910	0.0136018	0.185568	0.162608	1	S100A8	BP
autophagy	2/35	471/17910	0.23455	0.511988	0.448642	2	S100A8/S100A9	BP
azurophil granule	1/37	155/18675	0.265581	0.624003	0.558808	1	S100A7	CC
azurophil granule lumen	1/37	91/18675	0.16549	0.540868	0.48436	1	S100A7	CC
behavior	1/35	578/17910	0.683133	0.840441	0.736457	1	ESPN	BP
biological adhesion	3/35	1345/17910	0.494936	0.7005	0.61383	3	S100A8/S100A9/CDHR1	BP
blood coagulation	1/35	331/17910	0.47979	0.697742	0.611414	1	TSPAN8	BP
blood vessel development	2/35	751/17910	0.434802	0.664378	0.582177	2	EPGN/S100A7	BP
blood vessel morphogenesis	2/35	670/17910	0.378642	0.619507	0.542858	2	EPGN/S100A7	BP
bone remodeling	1/35	81/17910	0.146834	0.426546	0.373771	1	WNT16	BP
bounding membrane of organelle	3/37	1955/18675	0.759062	0.909262	0.814265	3	EPGN/CD1A/CDHR1	CC
brush border	1/37	95/18675	0.172116	0.544197	0.487341	1	ESPN	CC
C-C chemokine binding	44955	9/16967	0.0152816	0.131201	0.105961	1	ACKR1	MF
calcium ion binding	45045	635/16967	0.0219569	0.159188	0.128563	4	S100A8/S100A9/S100A7/CDHR1	MF
camera-type eye development	1/35	295/17910	0.441137	0.666774	0.584277	1	WNT16	BP
camera-type eye morphogenesis	1/35	109/17910	0.192542	0.46625	0.408563	1	WNT16	BP
carbohydrate binding	44955	252/16967	0.352289	0.605381	0.488919	1	CLEC2A	MF
carbohydrate derivative binding	2/29	2090/16967	0.888069	0.962766	0.777552	2	OASL/HHAT	MF
carboxylic acid binding	2/29	176/16967	0.0361666	0.186595	0.150698	2	S100A8/S100A9	MF
cardiac epithelial to mesenchymal transition	1/35	32/17910	0.0607282	0.325178	0.284945	1	WNT16	BP
cardiovascular system development	2/35	792/17910	0.462264	0.691135	0.605624	2	EPGN/S100A7	BP
cartilage development	1/35	182/17910	0.300807	0.561898	0.492377	1	SOX5	BP
catabolic process	2/35	2320/17910	0.951816	0.973478	0.853034	2	S100A8/S100A9	BP
catalytic activity	2/29	4828/16967	0.999246	0.999246	0.807013	2	SCO2/HHAT	MF
cation binding	45106	4133/16967	0.743843	0.889545	0.718416	6	ZSCAN31/S100A8/SCO2/S100A9/S100A7/CDHR1	MF
cation homeostasis	3/35	588/17910	0.106461	0.385044	0.337404	3	S100A8/SCO2/S100A9	BP
cation transport	1/35	1038/17910	0.87652	0.936685	0.820793	1	SCO2	BP
cell activation	3/35	1342/17910	0.493409	0.7005	0.61383	3	S100A8/S100A9/S100A7	BP
cell activation involved in immune response	3/35	688/17910	0.15	0.427456	0.374569	3	S100A8/S100A9/S100A7	BP
cell adhesion	3/35	1338/17910	0.491369	0.7005	0.61383	3	S100A8/S100A9/CDHR1	BP
cell adhesion molecule binding	44955	444/16967	0.536818	0.715757	0.578061	1	TSPAN8	MF
cell aging	1/35	116/17910	0.203592	0.472111	0.413699	1	WNT16	BP
cell chemotaxis	3/35	253/17910	0.0130663	0.181503	0.159047	3	S100A8/S100A9/S100A7	BP
cell cycle	1/35	1716/17910	0.970656	0.984374	0.862582	1	EPGN	BP
cell cycle process	1/35	1280/17910	0.925566	0.959474	0.840763	1	EPGN	BP
cell death	12/35	2178/17910	0.000571462	0.0194151	0.017013	12	SPRR1B/KRT6C/LCE3D/KRT16/PI3/S100A8/S100A9/SPRR2B/KRT77/WNT16/TNFRSF19/KRT72	BP
cell development	3/35	1971/17910	0.756522	0.8883	0.778395	3	S100A8/S100A9/CDHR1	BP
cell differentiation	17/35	3923/17910	0.000440574	0.0177157	0.0155238	17	SPRR1B/KRT6C/LCE3E/LCE3D/KRT16/PI3/S100A8/S100A9/SPRR2B/S100A7/KRT77/HOXC10/SPATA6/WNT16/SOX5/KRT72/CDHR1	BP
cell differentiation in spinal cord	1/35	51/17910	0.095074	0.363183	0.318248	1	HOXC10	BP
cell division	1/35	575/17910	0.681206	0.839422	0.735564	1	SOX5	BP
cell fate commitment	2/35	238/17910	0.078599	0.35278	0.309132	2	HOXC10/SOX5	BP
cell fate specification	1/35	79/17910	0.143475	0.425364	0.372735	1	HOXC10	BP
cell growth	2/35	466/17910	0.230923	0.508429	0.445523	2	S100A8/S100A9	BP
cell junction	2/37	1247/18675	0.717484	0.909262	0.814265	2	S100A9/S100A7	CC
cell killing	1/35	156/17910	0.263971	0.53161	0.465836	1	CLEC2A	BP
cell migration	4/35	1474/17910	0.324658	0.58409	0.511823	4	KRT16/S100A8/S100A9/S100A7	BP
cell morphogenesis	1/35	873/17910	0.826351	0.923	0.808801	1	CDHR1	BP
cell morphogenesis involved in differentiation	1/35	632/17910	0.715948	0.860038	0.75363	1	CDHR1	BP
cell morphogenesis involved in neuron differentiation	1/35	500/17910	0.629151	0.807452	0.707549	1	CDHR1	BP
cell motility	4/35	1611/17910	0.387393	0.620264	0.543522	4	KRT16/S100A8/S100A9/S100A7	BP
cell projection	3/37	1917/18675	0.746721	0.909262	0.814265	3	SPATA6/ESPN/CDHR1	CC
cell projection assembly	2/35	521/17910	0.270985	0.537747	0.471214	2	SPATA6/ESPN	BP
cell projection membrane	1/37	317/18675	0.46957	0.809705	0.725109	1	CDHR1	CC
cell projection organization	3/35	1400/17910	0.522568	0.715487	0.626963	3	S100A9/SPATA6/ESPN	BP
cell projection part	3/37	1308/18675	0.484961	0.809705	0.725109	3	SPATA6/ESPN/CDHR1	CC
cell proliferation	4/35	1969/17910	0.546448	0.739043	0.647605	4	EPGN/HOXC10/WNT16/SOX5	BP
cell redox homeostasis	1/35	69/17910	0.126485	0.412968	0.361873	1	SCO2	BP
cell surface	1/37	667/18675	0.739981	0.909262	0.814265	1	TSPAN8	CC
cell surface receptor signaling pathway	7/35	2831/17910	0.311916	0.571472	0.500766	7	EPGN/OASL/IL11RA/HHAT/ACKR1/WNT16/TNFRSF19	BP
cell surface receptor signaling pathway involved in cell-cell signaling	1/35	596/17910	0.694461	0.844854	0.740324	1	WNT16	BP
cell-cell adhesion	3/35	771/17910	0.18989	0.464987	0.407457	3	S100A8/S100A9/CDHR1	BP
cell-cell adhesion via plasma-membrane adhesion molecules	1/35	233/17910	0.367932	0.619507	0.542858	1	CDHR1	BP
cell-cell signaling	3/35	1510/17910	0.575473	0.759345	0.665395	3	S100A8/S100A9/WNT16	BP
cell-cell signaling by wnt	1/35	500/17910	0.629151	0.807452	0.707549	1	WNT16	BP
cell-substrate adherens junction	1/37	399/18675	0.550612	0.845332	0.757013	1	S100A7	CC
cell-substrate junction	1/37	404/18675	0.555143	0.845332	0.757013	1	S100A7	CC
cellular catabolic process	2/35	2054/17910	0.922311	0.959417	0.840712	2	S100A8/S100A9	BP
cellular cation homeostasis	3/35	518/17910	0.07966	0.353839	0.31006	3	S100A8/SCO2/S100A9	BP
cellular chemical homeostasis	3/35	666/17910	0.139953	0.421412	0.369273	3	S100A8/SCO2/S100A9	BP
cellular component assembly	3/35	2765/17910	0.923285	0.959417	0.840712	3	SCO2/SPATA6/ESPN	BP
cellular component biogenesis	3/35	2951/17910	0.943225	0.967281	0.847603	3	SCO2/SPATA6/ESPN	BP
cellular component morphogenesis	1/35	959/17910	0.854563	0.9285	0.813621	1	CDHR1	BP
cellular copper ion homeostasis	1/35	10/17910	0.019376	0.217695	0.190761	1	SCO2	BP
cellular detoxification	1/35	107/17910	0.189357	0.464987	0.407457	1	S100A9	BP
cellular developmental process	17/35	4088/17910	0.000731818	0.0223643	0.0195973	17	SPRR1B/KRT6C/LCE3E/LCE3D/KRT16/PI3/S100A8/S100A9/SPRR2B/S100A7/KRT77/HOXC10/SPATA6/WNT16/SOX5/KRT72/CDHR1	BP
cellular divalent inorganic cation homeostasis	2/35	392/17910	0.178024	0.453369	0.397275	2	S100A8/S100A9	BP
cellular homeostasis	3/35	814/17910	0.211592	0.479525	0.420196	3	S100A8/SCO2/S100A9	BP
cellular ion homeostasis	3/35	531/17910	0.0843815	0.355763	0.311746	3	S100A8/SCO2/S100A9	BP
cellular macromolecule biosynthetic process	7/35	4634/17910	0.838315	0.925538	0.811025	7	ZSCAN31/S100A8/S100A9/HOXC11/HOXC10/HHAT/SOX5	BP
cellular metal ion homeostasis	3/35	467/17910	0.0623479	0.325178	0.284945	3	S100A8/SCO2/S100A9	BP
cellular nitrogen compound biosynthetic process	6/35	4735/17910	0.931007	0.960852	0.84197	6	ZSCAN31/S100A8/S100A9/HOXC11/HOXC10/SOX5	BP
cellular oxidant detoxification	1/35	99/17910	0.176498	0.450984	0.395186	1	S100A9	BP
cellular protein metabolic process	9/35	4871/17910	0.641106	0.81273	0.712175	9	EPGN/SPRR1B/PI3/S100A8/S100A9/S100A7/HHAT/WNT16/TNFRSF19	BP
cellular protein modification process	9/35	3851/17910	0.33235	0.58913	0.51624	9	EPGN/SPRR1B/PI3/S100A8/S100A9/S100A7/HHAT/WNT16/TNFRSF19	BP
cellular protein-containing complex assembly	1/35	952/17910	0.852444	0.9285	0.813621	1	SCO2	BP
cellular response to chemical stimulus	9/35	3100/17910	0.138353	0.421412	0.369273	9	OASL/S100A8/S100A9/S100A7/IL11RA/ACKR1/WNT16/SOX5/TNFRSF19	BP
cellular response to chemokine	1/35	60/17910	0.110914	0.385044	0.337404	1	ACKR1	BP
cellular response to cytokine stimulus	4/35	1084/17910	0.159272	0.431504	0.378116	4	OASL/IL11RA/ACKR1/TNFRSF19	BP
cellular response to endogenous stimulus	1/35	1305/17910	0.929388	0.960852	0.84197	1	SOX5	BP
cellular response to growth factor stimulus	1/35	674/17910	0.739165	0.879629	0.770796	1	SOX5	BP
cellular response to interferon-gamma	1/35	153/17910	0.259601	0.531333	0.465593	1	OASL	BP
cellular response to organic substance	5/35	2564/17910	0.575311	0.759345	0.665395	5	OASL/IL11RA/ACKR1/SOX5/TNFRSF19	BP
cellular response to oxidative stress	1/35	296/17910	0.442248	0.666774	0.584277	1	WNT16	BP
cellular response to stress	2/35	1914/17910	0.900902	0.943201	0.826503	2	WNT16/TNFRSF19	BP
cellular response to toxic substance	1/35	241/17910	0.377877	0.619507	0.542858	1	S100A9	BP
cellular response to transforming growth factor beta stimulus	1/35	233/17910	0.367932	0.619507	0.542858	1	SOX5	BP
cellular response to tumor necrosis factor	1/35	266/17910	0.407984	0.64268	0.563164	1	TNFRSF19	BP
cellular response to type I interferon	1/35	91/17910	0.16344	0.432069	0.378611	1	OASL	BP
cellular senescence	1/35	77/17910	0.140103	0.421412	0.369273	1	WNT16	BP
cellular transition metal ion homeostasis	3/35	83/17910	0.000564366	0.0194151	0.017013	3	S100A8/SCO2/S100A9	BP
cellular zinc ion homeostasis	2/35	18/17910	0.000556592	0.0194151	0.017013	2	S100A8/S100A9	BP
central nervous system development	2/35	935/17910	0.551955	0.742419	0.650563	2	S100A8/HOXC10	BP
central nervous system neuron differentiation	1/35	177/17910	0.293865	0.554353	0.485765	1	HOXC10	BP
chemical homeostasis	4/35	1015/17910	0.134296	0.417634	0.365962	4	KRT16/S100A8/SCO2/S100A9	BP
chemokine binding	44955	23/16967	0.0386058	0.186595	0.150698	1	ACKR1	MF
chemokine production	2/35	86/17910	0.0122359	0.173115	0.151696	2	S100A8/S100A9	BP
chemokine-mediated signaling pathway	1/35	51/17910	0.095074	0.363183	0.318248	1	ACKR1	BP
chemotaxis	3/35	551/17910	0.0918787	0.361536	0.316804	3	S100A8/S100A9/S100A7	BP
chondrocyte differentiation	1/35	97/17910	0.173252	0.447177	0.39185	1	SOX5	BP
chordate embryonic development	1/35	581/17910	0.685049	0.840873	0.736835	1	HOXC11	BP
chronic inflammatory response	1/35	19/17910	0.0365023	0.276116	0.241953	1	S100A8	BP
ciliary membrane	1/37	85/18675	0.155453	0.539895	0.483488	1	CDHR1	CC
ciliary part	2/37	415/18675	0.1984	0.565652	0.506554	2	SPATA6/CDHR1	CC
cilium	2/37	563/18675	0.30728	0.633469	0.567286	2	SPATA6/CDHR1	CC
cilium assembly	1/35	335/17910	0.483921	0.697742	0.611414	1	SPATA6	BP
cilium organization	1/35	346/17910	0.495118	0.7005	0.61383	1	SPATA6	BP
circulatory system development	3/35	1128/17910	0.380216	0.619572	0.542915	3	EPGN/S100A7/WNT16	BP
clathrin-coated vesicle	1/37	182/18675	0.304211	0.633469	0.567286	1	EPGN	CC
clathrin-coated vesicle membrane	1/37	110/18675	0.196513	0.565652	0.506554	1	EPGN	CC
cluster of actin-based cell projections	1/37	143/18675	0.247749	0.624003	0.558808	1	ESPN	CC
coagulation	1/35	337/17910	0.485975	0.697904	0.611555	1	TSPAN8	BP
coated vesicle	1/37	261/18675	0.406229	0.756038	0.677049	1	EPGN	CC
coated vesicle membrane	1/37	169/18675	0.285865	0.624003	0.558808	1	EPGN	CC
cold-induced thermogenesis	1/35	143/17910	0.244852	0.518192	0.454078	1	HOXC10	BP
collagen trimer	1/37	86/18675	0.157134	0.539895	0.483488	1	COL21A1	CC
collagen-containing extracellular matrix	4/37	399/18675	0.0077699	0.0965671	0.086478	4	S100A8/S100A9/S100A7/COL21A1	CC
connective tissue development	1/35	243/17910	0.380339	0.619572	0.542915	1	SOX5	BP
contractile fiber	1/37	209/18675	0.340862	0.652506	0.584334	1	SCO2	CC
copper ion binding	44955	53/16967	0.0868037	0.310632	0.250873	1	SCO2	MF
copper ion homeostasis	1/35	13/17910	0.0251174	0.246021	0.215582	1	SCO2	BP
copper ion transport	1/35	14/17910	0.0270239	0.251783	0.220631	1	SCO2	BP
copulation	1/35	20/17910	0.0383871	0.281998	0.247107	1	PI3	BP
cornification	8/35	112/17910	3.71202e-11	5.67196e-09	4.97019e-09	8	SPRR1B/KRT6C/LCE3D/KRT16/PI3/SPRR2B/KRT77/KRT72	BP
cornified envelope	3/37	44/18675	8.96539e-05	0.00773281	0.00692491	3	SPRR1B/PI3/SPRR2B	CC
cytochrome complex assembly	1/35	26/17910	0.0496214	0.296178	0.259533	1	SCO2	BP
cytokine binding	44955	100/16967	0.157657	0.435433	0.351665	1	ACKR1	MF
cytokine production	2/35	765/17910	0.444259	0.668137	0.585472	2	S100A8/S100A9	BP
cytokine-mediated signaling pathway	4/35	764/17910	0.0604633	0.325178	0.284945	4	OASL/IL11RA/ACKR1/TNFRSF19	BP
cytoplasmic vesicle	6/37	2179/18675	0.258536	0.624003	0.558808	6	EPGN/S100A8/S100A9/S100A7/ACKR1/CD1A	CC
cytoplasmic vesicle lumen	3/37	338/18675	0.0290094	0.224663	0.201191	3	S100A8/S100A9/S100A7	CC
cytoplasmic vesicle membrane	1/37	735/18675	0.773977	0.909262	0.814265	1	EPGN	CC
cytoplasmic vesicle part	5/37	1450/18675	0.156114	0.539895	0.483488	5	EPGN/S100A8/S100A9/S100A7/CD1A	CC
cytoskeletal part	5/37	1543/18675	0.187021	0.556908	0.498723	5	KRT6C/KRT16/KRT77/ESPN/KRT72	CC
cytoskeletal protein binding	45014	797/16967	0.15356	0.435433	0.351665	3	S100A8/S100A9/ESPN	MF
cytoskeleton	7/37	2041/18675	0.102784	0.529733	0.474388	7	KRT6C/KRT16/S100A8/S100A9/KRT77/ESPN/KRT72	CC
cytoskeleton organization	5/35	1124/17910	0.0655887	0.331853	0.290794	5	KRT6C/KRT16/S100A8/S100A9/ESPN	BP
cytosol	15/37	4909/18675	0.0412784	0.276565	0.247671	15	SPRR1B/KRT6C/SAMD9/LCE3D/KRT16/PI3/OASL/S100A8/S100A9/SPRR2B/S100A7/KRT77/HOXC11/COL21A1/KRT72	CC
death receptor activity	44955	10/16967	0.0169656	0.131201	0.105961	1	TNFRSF19	MF
defense response	7/35	1681/17910	0.0412133	0.287847	0.252233	7	KRT16/OASL/S100A8/S100A9/S100A7/ACKR1/CLEC2A	BP
defense response to bacterium	3/35	245/17910	0.0119874	0.172799	0.151419	3	S100A8/S100A9/S100A7	BP
defense response to fungus	2/35	40/17910	0.00276204	0.0639455	0.0560338	2	S100A8/S100A9	BP
defense response to Gram-negative bacterium	1/35	72/17910	0.131616	0.417634	0.365962	1	S100A7	BP
defense response to other organism	4/35	481/17910	0.0139274	0.186677	0.16358	4	OASL/S100A8/S100A9/S100A7	BP
defense response to virus	1/35	231/17910	0.365422	0.619507	0.542858	1	OASL	BP
detoxification	1/35	113/17910	0.198874	0.471863	0.413481	1	S100A9	BP
developmental induction	1/35	33/17910	0.062567	0.325178	0.284945	1	HOXC11	BP
disulfide oxidoreductase activity	44955	37/16967	0.0613962	0.254356	0.205423	1	SCO2	MF
divalent inorganic cation homeostasis	2/35	412/17910	0.192137	0.46625	0.408563	2	S100A8/S100A9	BP
DNA binding	45075	2196/16967	0.319283	0.56433	0.455765	5	ZSCAN31/OASL/HOXC11/HOXC10/SOX5	MF
DNA-binding transcription activator activity, RNA polymerase II-specific	2/29	390/16967	0.142815	0.424784	0.343065	2	HOXC11/HOXC10	MF
DNA-binding transcription factor activity	45045	1663/16967	0.315387	0.56433	0.455765	4	ZSCAN31/HOXC11/HOXC10/SOX5	MF
DNA-binding transcription factor activity, RNA polymerase II-specific	45045	1586/16967	0.284805	0.559956	0.452233	4	ZSCAN31/HOXC11/HOXC10/SOX5	MF
double-stranded DNA binding	2/29	744/16967	0.365316	0.605381	0.488919	2	HOXC11/HOXC10	MF
double-stranded RNA binding	44955	62/16967	0.100802	0.336918	0.272102	1	OASL	MF
drug binding	44955	1658/16967	0.949443	0.975817	0.788092	1	OASL	MF
early endosome	1/37	340/18675	0.493635	0.809705	0.725109	1	ACKR1	CC
embryo development	3/35	968/17910	0.293093	0.554265	0.485688	3	HOXC11/HOXC10/WNT16	BP
embryo development ending in birth or egg hatching	1/35	600/17910	0.696924	0.846503	0.741769	1	HOXC11	BP
embryonic appendage morphogenesis	2/35	123/17910	0.0240139	0.244621	0.214355	2	HOXC11/HOXC10	BP
embryonic camera-type eye development	1/35	36/17910	0.0680625	0.336319	0.294708	1	WNT16	BP
embryonic camera-type eye formation	1/35	12/17910	0.0232072	0.243735	0.213579	1	WNT16	BP
embryonic camera-type eye morphogenesis	1/35	25/17910	0.0477579	0.296178	0.259533	1	WNT16	BP
embryonic digit morphogenesis	1/35	61/17910	0.112658	0.385163	0.337508	1	HOXC11	BP
embryonic eye morphogenesis	1/35	33/17910	0.062567	0.325178	0.284945	1	WNT16	BP
embryonic limb morphogenesis	2/35	123/17910	0.0240139	0.244621	0.214355	2	HOXC11/HOXC10	BP
embryonic morphogenesis	3/35	565/17910	0.0972901	0.367969	0.322442	3	HOXC11/HOXC10/WNT16	BP
embryonic organ development	2/35	413/17910	0.192847	0.46625	0.408563	2	HOXC11/WNT16	BP
embryonic organ morphogenesis	2/35	276/17910	0.10108	0.376709	0.330101	2	HOXC11/WNT16	BP
embryonic skeletal joint development	1/35	14/17910	0.0270239	0.251783	0.220631	1	HOXC11	BP
embryonic skeletal joint morphogenesis	1/35	11/17910	0.0212934	0.235771	0.2066	1	HOXC11	BP
embryonic skeletal system development	1/35	117/17910	0.205158	0.472111	0.413699	1	HOXC11	BP
embryonic skeletal system morphogenesis	1/35	85/17910	0.153515	0.427456	0.374569	1	HOXC11	BP
endoderm development	1/35	73/17910	0.13332	0.417634	0.365962	1	HOXC11	BP
endomembrane system	7/37	4213/18675	0.760836	0.909262	0.814265	7	S100A8/S100A9/S100A7/HHAT/COL21A1/ACKR1/CD1A	CC
endopeptidase inhibitor activity	44955	149/16967	0.225864	0.520464	0.420339	1	PI3	MF
endopeptidase regulator activity	44955	154/16967	0.232516	0.520464	0.420339	1	PI3	MF
endoplasmic reticulum	3/37	1785/18675	0.700158	0.909262	0.814265	3	S100A7/HHAT/COL21A1	CC
endoplasmic reticulum lumen	1/37	306/18675	0.457671	0.809705	0.725109	1	COL21A1	CC
endoplasmic reticulum membrane	1/37	1005/18675	0.871107	0.947821	0.848795	1	HHAT	CC
endoplasmic reticulum part	2/37	1289/18675	0.734847	0.909262	0.814265	2	HHAT/COL21A1	CC
endoplasmic reticulum subcompartment	1/37	1009/18675	0.872184	0.947821	0.848795	1	HHAT	CC
endosomal part	1/37	504/18675	0.636969	0.890936	0.797853	1	CD1A	CC
endosomal vesicle fusion	1/35	9/17910	0.017455	0.21509	0.188478	1	SAMD9	BP
endosome	2/37	852/18675	0.508247	0.820543	0.734815	2	ACKR1/CD1A	CC
endosome membrane	1/37	464/18675	0.606166	0.882895	0.790652	1	CD1A	CC
envelope	1/37	1093/18675	0.892868	0.947821	0.848795	1	SCO2	CC
enzyme inhibitor activity	44955	332/16967	0.436483	0.6329	0.511145	1	PI3	MF
enzyme linked receptor protein signaling pathway	1/35	968/17910	0.857245	0.9285	0.813621	1	EPGN	BP
enzyme regulator activity	44955	840/16967	0.770932	0.903314	0.729536	1	PI3	MF
epidermal cell differentiation	11/35	346/17910	3.29249e-11	5.67196e-09	4.97019e-09	11	SPRR1B/KRT6C/LCE3E/LCE3D/KRT16/PI3/SPRR2B/S100A7/KRT77/WNT16/KRT72	BP
epidermal growth factor receptor binding	44955	29/16967	0.0484378	0.208103	0.168069	1	EPGN	MF
epidermal growth factor receptor signaling pathway	1/35	115/17910	0.202022	0.472111	0.413699	1	EPGN	BP
epidermis development	12/35	452/17910	2.84775e-11	5.67196e-09	4.97019e-09	12	SPRR1B/KRT6C/LCE3E/LCE3D/KRT16/PI3/SPRR2B/S100A7/KRT77/WNT16/TNFRSF19/KRT72	BP
epithelial cell differentiation	11/35	746/17910	1.01575e-07	1.10862e-05	9.71453e-06	11	SPRR1B/KRT6C/LCE3E/LCE3D/KRT16/PI3/SPRR2B/S100A7/KRT77/WNT16/KRT72	BP
epithelial cell migration	1/35	354/17910	0.503112	0.702989	0.616011	1	KRT16	BP
epithelial cell proliferation	2/35	425/17910	0.201395	0.472111	0.413699	2	EPGN/WNT16	BP
epithelial to mesenchymal transition	1/35	140/17910	0.240373	0.512974	0.449506	1	WNT16	BP
epithelium development	12/35	1251/17910	2.36167e-06	0.000200479	0.000175675	12	SPRR1B/KRT6C/LCE3E/LCE3D/KRT16/PI3/SPRR2B/S100A7/KRT77/WNT16/TNFRSF19/KRT72	BP
epithelium migration	1/35	357/17910	0.506078	0.702989	0.616011	1	KRT16	BP
ERBB signaling pathway	1/35	138/17910	0.237372	0.512293	0.44891	1	EPGN	BP
ERK1 and ERK2 cascade	1/35	289/17910	0.434429	0.664378	0.582177	1	S100A7	BP
establishment of localization	6/35	4908/17910	0.945929	0.968753	0.848894	6	SAMD9/S100A8/SCO2/S100A9/S100A7/FCGRT	BP
establishment of skin barrier	1/35	23/17910	0.0440203	0.295013	0.258513	1	KRT16	BP
exocytosis	3/35	862/17910	0.236467	0.512293	0.44891	3	S100A8/S100A9/S100A7	BP
extracellular exosome	7/37	2162/18675	0.12917	0.539895	0.483488	7	KRT6C/KRT16/S100A8/S100A9/KRT77/TSPAN8/KRT72	CC
extracellular matrix	5/37	468/18675	0.00217609	0.0583193	0.0522262	5	PI3/S100A8/S100A9/S100A7/COL21A1	CC
extracellular matrix structural constituent	44955	158/16967	0.237798	0.520464	0.420339	1	COL21A1	MF
extracellular matrix structural constituent conferring tensile strength	44955	41/16967	0.0678113	0.265355	0.214307	1	COL21A1	MF
extracellular organelle	7/37	2187/18675	0.135033	0.539895	0.483488	7	KRT6C/KRT16/S100A8/S100A9/KRT77/TSPAN8/KRT72	CC
extracellular region	14/37	4295/18675	0.0301787	0.224663	0.201191	14	EPGN/IGFL1/KRT6C/KRT16/PI3/S100A8/S100A9/S100A7/KRT77/SPATA6/COL21A1/WNT16/TSPAN8/KRT72	CC
extracellular region part	12/37	3312/18675	0.0222007	0.224663	0.201191	12	IGFL1/KRT6C/KRT16/PI3/S100A8/S100A9/S100A7/KRT77/COL21A1/WNT16/TSPAN8/KRT72	CC
extracellular space	10/37	3051/18675	0.0683536	0.412589	0.369483	10	IGFL1/KRT6C/KRT16/S100A8/S100A9/S100A7/KRT77/WNT16/TSPAN8/KRT72	CC
extracellular vesicle	7/37	2185/18675	0.134559	0.539895	0.483488	7	KRT6C/KRT16/S100A8/S100A9/KRT77/TSPAN8/KRT72	CC
eye development	2/35	342/17910	0.143644	0.425364	0.372735	2	SCO2/WNT16	BP
eye morphogenesis	1/35	145/17910	0.247825	0.519557	0.455274	1	WNT16	BP
fatty acid binding	2/29	28/16967	0.00103727	0.0120323	0.00971754	2	S100A8/S100A9	MF
fatty acid derivative binding	2/29	23/16967	0.000697941	0.0091126	0.00735954	2	S100A8/S100A9	MF
filamentous actin	1/37	19/18675	0.0369977	0.260931	0.233669	1	ESPN	CC
filopodium assembly	1/35	58/17910	0.107418	0.385044	0.337404	1	ESPN	BP
focal adhesion	1/37	397/18675	0.548787	0.845332	0.757013	1	S100A7	CC
G protein-coupled receptor activity	44955	763/16967	0.736968	0.889545	0.718416	1	ACKR1	MF
G protein-coupled receptor signaling pathway	1/35	1087/17910	0.888483	0.940167	0.823845	1	ACKR1	BP
gamete generation	2/35	658/17910	0.370137	0.619507	0.542858	2	SPATA6/TSPAN8	BP
gene silencing	1/35	803/17910	0.799525	0.908983	0.796519	1	HOXA10-AS	BP
gene silencing by miRNA	1/35	711/17910	0.758081	0.8883	0.778395	1	HOXA10-AS	BP
gene silencing by RNA	1/35	741/17910	0.772435	0.894152	0.783522	1	HOXA10-AS	BP
generation of neurons	4/35	1398/17910	0.290303	0.551719	0.483457	4	S100A9/HOXC10/SOX5/CDHR1	BP
glial cell development	1/35	111/17910	0.195714	0.46972	0.411604	1	S100A8	BP
glial cell differentiation	1/35	212/17910	0.341087	0.601825	0.527364	1	S100A8	BP
gliogenesis	1/35	285/17910	0.429914	0.659547	0.577944	1	S100A8	BP
granulocyte activation	3/35	506/17910	0.0754106	0.347071	0.304129	3	S100A8/S100A9/S100A7	BP
granulocyte chemotaxis	3/35	84/17910	0.000584487	0.0194151	0.017013	3	S100A8/S100A9/S100A7	BP
granulocyte migration	3/35	100/17910	0.000970921	0.0285301	0.0250002	3	S100A8/S100A9/S100A7	BP
growth	2/35	948/17910	0.559602	0.746136	0.65382	2	S100A8/S100A9	BP
growth factor activity	44955	147/16967	0.223188	0.520464	0.420339	1	EPGN	MF
growth factor receptor binding	44955	121/16967	0.187571	0.487121	0.39341	1	EPGN	MF
GTP binding	44955	313/16967	0.4175	0.6329	0.511145	1	HHAT	MF
guanyl nucleotide binding	44955	331/16967	0.435499	0.6329	0.511145	1	HHAT	MF
guanyl ribonucleotide binding	44955	331/16967	0.435499	0.6329	0.511145	1	HHAT	MF
hair cycle	2/35	109/17910	0.0191612	0.217695	0.190761	2	KRT16/TNFRSF19	BP
hair cycle process	1/35	87/17910	0.156836	0.427456	0.374569	1	TNFRSF19	BP
hair follicle development	1/35	85/17910	0.153515	0.427456	0.374569	1	TNFRSF19	BP
head development	1/35	738/17910	0.771037	0.893889	0.783292	1	IL11RA	BP
heart development	1/35	556/17910	0.668734	0.830752	0.727967	1	WNT16	BP
heart morphogenesis	1/35	249/17910	0.387669	0.620264	0.543522	1	WNT16	BP
hemostasis	1/35	336/17910	0.484949	0.697742	0.611414	1	TSPAN8	BP
heterocycle biosynthetic process	6/35	4089/17910	0.842773	0.9285	0.813621	6	ZSCAN31/S100A8/S100A9/HOXC11/HOXC10/SOX5	BP
homeostatic process	6/35	1730/17910	0.116285	0.391374	0.342951	6	KRT16/S100A8/SCO2/S100A9/HOXC10/CDHR1	BP
homophilic cell adhesion via plasma membrane adhesion molecules	1/35	130/17910	0.225252	0.498819	0.437103	1	CDHR1	BP
hormone receptor binding	44955	170/16967	0.253435	0.544415	0.439682	1	OASL	MF
humoral immune response	4/35	276/17910	0.00198381	0.0477785	0.0418671	4	PI3/S100A8/S100A9/S100A7	BP
icosanoid binding	2/29	6/16967	4.21327e-05	0.000977478	0.000789433	2	S100A8/S100A9	MF
icosatetraenoic acid binding	2/29	6/16967	4.21327e-05	0.000977478	0.000789433	2	S100A8/S100A9	MF
identical protein binding	44955	1670/16967	0.95058	0.975817	0.788092	1	CLEC2A	MF
IgG binding	44955	10/16967	0.0169656	0.131201	0.105961	1	FCGRT	MF
immune effector process	5/35	1197/17910	0.0812097	0.354379	0.310533	5	OASL/S100A8/S100A9/S100A7/CLEC2A	BP
immune response	8/35	2148/17910	0.0514916	0.304958	0.267227	8	KRT16/PI3/OASL/S100A8/S100A9/S100A7/CLEC2A/CD1A	BP
immune response-activating signal transduction	2/35	567/17910	0.304554	0.565272	0.495334	2	S100A8/S100A9	BP
immune response-regulating signaling pathway	2/35	603/17910	0.330688	0.588918	0.516054	2	S100A8/S100A9	BP
immune system process	8/35	3063/17910	0.239804	0.512974	0.449506	8	KRT16/PI3/OASL/S100A8/S100A9/S100A7/CLEC2A/CD1A	BP
immunoglobulin binding	44955	23/16967	0.0386058	0.186595	0.150698	1	FCGRT	MF
immunoglobulin transcytosis in epithelial cells	1/35	3/17910	0.00585152	0.106442	0.0932724	1	FCGRT	BP
inflammatory response	3/35	784/17910	0.196386	0.46972	0.411604	3	KRT16/S100A8/S100A9	BP
innate immune response	6/35	893/17910	0.00709345	0.120431	0.105531	6	KRT16/OASL/S100A8/S100A9/S100A7/CLEC2A	BP
innate immune response-activating signal transduction	2/35	298/17910	0.114831	0.389914	0.341671	2	S100A8/S100A9	BP
inorganic ion homeostasis	3/35	600/17910	0.11138	0.385044	0.337404	3	S100A8/SCO2/S100A9	BP
inositol lipid-mediated signaling	1/35	163/17910	0.27407	0.539663	0.472893	1	WNT16	BP
integral component of membrane	10/37	4821/18675	0.495491	0.809705	0.725109	10	EPGN/SCO2/FCGRT/IL11RA/HHAT/ACKR1/HRCT1/TNFRSF19/CLEC2A/CD1A	CC
integral component of mitochondrial inner membrane	1/37	37/18675	0.0708175	0.412589	0.369483	1	SCO2	CC
integral component of mitochondrial membrane	1/37	63/18675	0.117636	0.539895	0.483488	1	SCO2	CC
integral component of organelle membrane	1/37	166/18675	0.281565	0.624003	0.558808	1	SCO2	CC
integral component of plasma membrane	3/37	1158/18675	0.40497	0.756038	0.677049	3	EPGN/IL11RA/CD1A	CC
integrin binding	44955	113/16967	0.176298	0.475594	0.384101	1	TSPAN8	MF
interferon-gamma-mediated signaling pathway	1/35	91/17910	0.16344	0.432069	0.378611	1	OASL	BP
intermediate filament	4/37	206/18675	0.000714096	0.0311071	0.0278571	4	KRT6C/KRT16/KRT77/KRT72	CC
intermediate filament cytoskeleton	5/37	245/18675	0.000115415	0.00773281	0.00692491	5	KRT6C/KRT16/S100A8/KRT77/KRT72	CC
intermediate filament cytoskeleton organization	2/35	42/17910	0.00304142	0.0683424	0.0598867	2	KRT6C/KRT16	BP
intermediate filament-based process	2/35	43/17910	0.00318588	0.0695431	0.0609389	2	KRT6C/KRT16	BP
interspecies interaction between organisms	2/35	928/17910	0.547802	0.739436	0.647949	2	OASL/S100A9	BP
intracellular non-membrane-bounded organelle	11/37	4464/18675	0.255202	0.624003	0.558808	11	KRT6C/KRT16/OASL/S100A8/SCO2/S100A9/KRT77/PWAR5/ESPN/KRT72/SNORA7B	CC
intracellular signal transduction	6/35	2624/17910	0.407948	0.64268	0.563164	6	EPGN/S100A8/S100A9/S100A7/WNT16/TNFRSF19	BP
intracellular vesicle	6/37	2182/18675	0.259573	0.624003	0.558808	6	EPGN/S100A8/S100A9/S100A7/ACKR1/CD1A	CC
intrinsic apoptotic signaling pathway	2/35	277/17910	0.101695	0.377159	0.330494	2	S100A8/S100A9	BP
intrinsic component of membrane	10/37	4976/18675	0.541536	0.845332	0.757013	10	EPGN/SCO2/FCGRT/IL11RA/HHAT/ACKR1/HRCT1/TNFRSF19/CLEC2A/CD1A	CC
intrinsic component of mitochondrial inner membrane	1/37	37/18675	0.0708175	0.412589	0.369483	1	SCO2	CC
intrinsic component of mitochondrial membrane	1/37	64/18675	0.119391	0.539895	0.483488	1	SCO2	CC
intrinsic component of organelle membrane	1/37	188/18675	0.312523	0.634517	0.568224	1	SCO2	CC
intrinsic component of plasma membrane	3/37	1231/18675	0.444387	0.809705	0.725109	3	EPGN/IL11RA/CD1A	CC
ion homeostasis	3/35	669/17910	0.141308	0.42337	0.370989	3	S100A8/SCO2/S100A9	BP
ion transport	1/35	1533/17910	0.956498	0.976958	0.856084	1	SCO2	BP
JNK cascade	2/35	200/17910	0.0580415	0.325178	0.284945	2	WNT16/TNFRSF19	BP
keratin filament	3/37	97/18675	0.000928569	0.0311071	0.0278571	3	KRT6C/KRT77/KRT72	CC
keratinization	9/35	224/17910	3.39447e-10	4.32229e-08	3.78751e-08	9	SPRR1B/KRT6C/LCE3E/LCE3D/KRT16/PI3/SPRR2B/KRT77/KRT72	BP
keratinocyte differentiation	11/35	298/17910	6.58687e-12	3.70179e-09	3.24379e-09	11	SPRR1B/KRT6C/LCE3E/LCE3D/KRT16/PI3/SPRR2B/S100A7/KRT77/WNT16/KRT72	BP
keratinocyte migration	1/35	19/17910	0.0365023	0.276116	0.241953	1	KRT16	BP
keratinocyte proliferation	1/35	43/17910	0.080764	0.354379	0.310533	1	WNT16	BP
kidney development	1/35	276/17910	0.419626	0.651601	0.570982	1	HOXC11	BP
leukocyte activation	3/35	1186/17910	0.411553	0.645639	0.565757	3	S100A8/S100A9/S100A7	BP
leukocyte activation involved in immune response	3/35	684/17910	0.148155	0.427456	0.374569	3	S100A8/S100A9/S100A7	BP
leukocyte aggregation	2/35	12/17910	0.000241873	0.0131994	0.0115663	2	S100A8/S100A9	BP
leukocyte cell-cell adhesion	2/35	328/17910	0.134307	0.417634	0.365962	2	S100A8/S100A9	BP
leukocyte chemotaxis	3/35	188/17910	0.00582002	0.106442	0.0932724	3	S100A8/S100A9/S100A7	BP
leukocyte degranulation	3/35	532/17910	0.0847497	0.355763	0.311746	3	S100A8/S100A9/S100A7	BP
leukocyte mediated cytotoxicity	1/35	97/17910	0.173252	0.447177	0.39185	1	CLEC2A	BP
leukocyte mediated immunity	4/35	814/17910	0.0728238	0.344182	0.301598	4	S100A8/S100A9/S100A7/CLEC2A	BP
leukocyte migration	3/35	467/17910	0.0623479	0.325178	0.284945	3	S100A8/S100A9/S100A7	BP
leukocyte migration involved in inflammatory response	2/35	14/17910	0.000332674	0.0158852	0.0139198	2	S100A8/S100A9	BP
limb development	2/35	176/17910	0.0462316	0.296178	0.259533	2	HOXC11/HOXC10	BP
limb morphogenesis	2/35	146/17910	0.0329479	0.276116	0.241953	2	HOXC11/HOXC10	BP
lipid binding	2/29	643/16967	0.301295	0.56433	0.455765	2	S100A8/S100A9	MF
lipoprotein biosynthetic process	1/35	82/17910	0.148509	0.427456	0.374569	1	HHAT	BP
lipoprotein metabolic process	1/35	112/17910	0.197296	0.46972	0.411604	1	HHAT	BP
localization of cell	4/35	1611/17910	0.387393	0.620264	0.543522	4	KRT16/S100A8/S100A9/S100A7	BP
locomotion	4/35	1835/17910	0.488639	0.699102	0.612605	4	KRT16/S100A8/S100A9/S100A7	BP
locomotory behavior	1/35	194/17910	0.317198	0.578375	0.506815	1	ESPN	BP
long-chain fatty acid binding	2/29	14/16967	0.000253445	0.00419994	0.00339197	2	S100A8/S100A9	MF
lymphocyte chemotaxis	1/35	42/17910	0.0789598	0.35278	0.309132	1	S100A7	BP
lymphocyte mediated immunity	1/35	293/17910	0.43891	0.666358	0.583913	1	CLEC2A	BP
lymphocyte migration	1/35	87/17910	0.156836	0.427456	0.374569	1	S100A7	BP
lysosome	1/37	659/18675	0.735668	0.909262	0.814265	1	S100A7	CC
lytic vacuole	1/37	659/18675	0.735668	0.909262	0.814265	1	S100A7	CC
macromolecule biosynthetic process	7/35	4806/17910	0.867186	0.93318	0.817721	7	ZSCAN31/S100A8/S100A9/HOXC11/HOXC10/HHAT/SOX5	BP
macromolecule modification	9/35	4027/17910	0.385967	0.620264	0.543522	9	EPGN/SPRR1B/PI3/S100A8/S100A9/S100A7/HHAT/WNT16/TNFRSF19	BP
maintenance of location	3/35	286/17910	0.0180937	0.217695	0.190761	3	S100A8/S100A9/S100A7	BP
male gamete generation	2/35	525/17910	0.273907	0.539663	0.472893	2	SPATA6/TSPAN8	BP
MAPK cascade	4/35	882/17910	0.0915789	0.361536	0.316804	4	EPGN/S100A7/WNT16/TNFRSF19	BP
mating	1/35	40/17910	0.0753412	0.347071	0.304129	1	PI3	BP
membrane fusion	1/35	117/17910	0.205158	0.472111	0.413699	1	SAMD9	BP
membrane microdomain	1/37	310/18675	0.462027	0.809705	0.725109	1	CD1A	CC
membrane organization	2/35	730/17910	0.42047	0.651601	0.570982	2	EPGN/SAMD9	BP
membrane raft	1/37	309/18675	0.460941	0.809705	0.725109	1	CD1A	CC
membrane region	1/37	321/18675	0.473834	0.809705	0.725109	1	CD1A	CC
mesenchymal cell differentiation	1/35	199/17910	0.323917	0.58409	0.511823	1	WNT16	BP
mesenchymal stem cell differentiation	1/35	8/17910	0.0155302	0.197752	0.173285	1	SOX5	BP
mesenchyme development	1/35	258/17910	0.398507	0.632972	0.554657	1	WNT16	BP
metal ion binding	45106	4068/16967	0.728315	0.889545	0.718416	6	ZSCAN31/S100A8/SCO2/S100A9/S100A7/CDHR1	MF
metal ion homeostasis	3/35	531/17910	0.0843815	0.355763	0.311746	3	S100A8/SCO2/S100A9	BP
metal ion transport	1/35	800/17910	0.798289	0.908931	0.796473	1	SCO2	BP
metanephros development	1/35	91/17910	0.16344	0.432069	0.378611	1	HOXC11	BP
micro-ribonucleoprotein complex	1/37	540/18675	0.662677	0.896957	0.803245	1	HOXA10-AS	CC
microtubule binding	2/29	166/16967	0.0325003	0.186595	0.150698	2	S100A8/S100A9	MF
microvillus	1/37	80/18675	0.146999	0.539895	0.483488	1	ESPN	CC
mitochondrial envelope	1/37	690/18675	0.752002	0.909262	0.814265	1	SCO2	CC
mitochondrial inner membrane	1/37	445/18675	0.590659	0.873424	0.782171	1	SCO2	CC
mitochondrial matrix	1/37	448/18675	0.593146	0.873424	0.782171	1	SCO2	CC
mitochondrial membrane	1/37	656/18675	0.734033	0.909262	0.814265	1	SCO2	CC
mitochondrial membrane part	1/37	199/18675	0.327512	0.638653	0.571928	1	SCO2	CC
mitochondrial part	1/37	977/18675	0.863323	0.947821	0.848795	1	SCO2	CC
mitochondrial respiratory chain complex assembly	1/35	87/17910	0.156836	0.427456	0.374569	1	SCO2	BP
mitochondrial respiratory chain complex IV assembly	1/35	15/17910	0.0289268	0.260001	0.227832	1	SCO2	BP
mitochondrion	1/37	1492/18675	0.95422	0.968678	0.867473	1	SCO2	CC
mitochondrion organization	1/35	466/17910	0.602917	0.787399	0.689978	1	SCO2	BP
mitotic cell cycle	1/35	934/17910	0.846857	0.9285	0.813621	1	EPGN	BP
mitotic cell cycle process	1/35	816/17910	0.804793	0.911328	0.798573	1	EPGN	BP
mitotic nuclear division	1/35	237/17910	0.372924	0.619507	0.542858	1	EPGN	BP
modification of morphology or physiology of other organism	1/35	160/17910	0.269758	0.536706	0.470302	1	S100A9	BP
molecular function regulator	2/29	1492/16967	0.737189	0.889545	0.718416	2	EPGN/PI3	MF
molecular transducer activity	45014	1381/16967	0.423946	0.6329	0.511145	3	IL11RA/ACKR1/TNFRSF19	MF
molting cycle	2/35	109/17910	0.0191612	0.217695	0.190761	2	KRT16/TNFRSF19	BP
molting cycle process	1/35	87/17910	0.156836	0.427456	0.374569	1	TNFRSF19	BP
monocarboxylic acid binding	2/29	59/16967	0.00454369	0.0479153	0.0386974	2	S100A8/S100A9	MF
monocyte chemotaxis	1/35	44/17910	0.0825647	0.354379	0.310533	1	S100A7	BP
mononuclear cell migration	1/35	68/17910	0.124768	0.409111	0.358493	1	S100A7	BP
morphogenesis of an epithelium	2/35	527/17910	0.275367	0.540824	0.473911	2	KRT16/WNT16	BP
morphogenesis of embryonic epithelium	1/35	146/17910	0.249307	0.520411	0.456023	1	WNT16	BP
motile cilium	1/37	162/18675	0.275792	0.624003	0.558808	1	SPATA6	CC
motile cilium assembly	1/35	21/17910	0.0402684	0.287524	0.25195	1	SPATA6	BP
movement of cell or subcellular component	4/35	2012/17910	0.564363	0.750098	0.657292	4	KRT16/S100A8/S100A9/S100A7	BP
multi-organism process	7/35	2496/17910	0.207286	0.475575	0.416734	7	PI3/OASL/S100A8/S100A9/S100A7/SPATA6/TSPAN8	BP
multi-organism reproductive process	3/35	980/17910	0.299599	0.561898	0.492377	3	PI3/SPATA6/TSPAN8	BP
multicellular organism reproduction	2/35	811/17910	0.474743	0.694835	0.608866	2	SPATA6/TSPAN8	BP
multicellular organismal homeostasis	3/35	472/17910	0.0639572	0.327942	0.287367	3	KRT16/HOXC10/CDHR1	BP
multicellular organismal reproductive process	2/35	801/17910	0.468195	0.694395	0.608481	2	SPATA6/TSPAN8	BP
multicellular organismal water homeostasis	1/35	68/17910	0.124768	0.409111	0.358493	1	KRT16	BP
myeloid cell activation involved in immune response	3/35	542/17910	0.0884705	0.360822	0.316179	3	S100A8/S100A9/S100A7	BP
myeloid leukocyte activation	3/35	652/17910	0.133689	0.417634	0.365962	3	S100A8/S100A9/S100A7	BP
myeloid leukocyte mediated immunity	3/35	549/17910	0.0911165	0.361536	0.316804	3	S100A8/S100A9/S100A7	BP
myeloid leukocyte migration	3/35	170/17910	0.00439999	0.0919801	0.0805998	3	S100A8/S100A9/S100A7	BP
myofibril	1/37	197/18675	0.32481	0.638653	0.571928	1	SCO2	CC
natural killer cell mediated cytotoxicity	1/35	59/17910	0.109168	0.385044	0.337404	1	CLEC2A	BP
natural killer cell mediated immunity	1/35	63/17910	0.116134	0.391374	0.342951	1	CLEC2A	BP
negative regulation of blood coagulation	1/35	49/17910	0.0915169	0.361536	0.316804	1	TSPAN8	BP
negative regulation of catalytic activity	1/35	756/17910	0.779298	0.898533	0.787362	1	PI3	BP
negative regulation of cell communication	1/35	1364/17910	0.937667	0.963413	0.844214	1	EPGN	BP
negative regulation of cell death	1/35	1003/17910	0.867222	0.93318	0.817721	1	WNT16	BP
negative regulation of cell migration	1/35	332/17910	0.480826	0.697742	0.611414	1	KRT16	BP
negative regulation of cell motility	1/35	347/17910	0.496124	0.700626	0.613941	1	KRT16	BP
negative regulation of cellular component movement	1/35	365/17910	0.513904	0.709987	0.622143	1	KRT16	BP
negative regulation of cellular component organization	1/35	673/17910	0.738634	0.879629	0.770796	1	ESPN	BP
negative regulation of cellular metabolic process	1/35	2432/17910	0.993983	0.993983	0.871002	1	PI3	BP
negative regulation of cellular process	5/35	4580/17910	0.965175	0.983191	0.861545	5	EPGN/KRT16/PI3/WNT16/ESPN	BP
negative regulation of cellular protein metabolic process	1/35	1049/17910	0.87931	0.936685	0.820793	1	PI3	BP
negative regulation of coagulation	1/35	53/17910	0.0986176	0.369333	0.323637	1	TSPAN8	BP
negative regulation of cold-induced thermogenesis	1/35	47/17910	0.0879463	0.360822	0.316179	1	HOXC10	BP
negative regulation of cytoskeleton organization	1/35	128/17910	0.222193	0.494914	0.433681	1	ESPN	BP
negative regulation of endopeptidase activity	1/35	210/17910	0.338473	0.598596	0.524535	1	PI3	BP
negative regulation of epidermal growth factor receptor signaling pathway	1/35	47/17910	0.0879463	0.360822	0.316179	1	EPGN	BP
negative regulation of ERBB signaling pathway	1/35	52/17910	0.0968475	0.367969	0.322442	1	EPGN	BP
negative regulation of gene expression	1/35	2278/17910	0.991487	0.993983	0.871002	1	HOXA10-AS	BP
negative regulation of hemostasis	1/35	50/17910	0.0932972	0.361823	0.317056	1	TSPAN8	BP
negative regulation of hydrolase activity	1/35	420/17910	0.564537	0.750098	0.657292	1	PI3	BP
negative regulation of locomotion	1/35	377/17910	0.525417	0.718101	0.629254	1	KRT16	BP
negative regulation of macromolecule metabolic process	2/35	3087/17910	0.989015	0.993983	0.871002	2	PI3/HOXA10-AS	BP
negative regulation of metabolic process	3/35	3321/17910	0.969746	0.984374	0.862582	3	PI3/HOXC10/HOXA10-AS	BP
negative regulation of molecular function	1/35	1096/17910	0.890554	0.941056	0.824623	1	PI3	BP
negative regulation of multi-organism process	1/35	182/17910	0.300807	0.561898	0.492377	1	OASL	BP
negative regulation of multicellular organismal process	2/35	1276/17910	0.722987	0.867131	0.759845	2	HOXC10/TSPAN8	BP
negative regulation of nitrogen compound metabolic process	1/35	2271/17910	0.991353	0.993983	0.871002	1	PI3	BP
negative regulation of organelle organization	1/35	352/17910	0.501125	0.702495	0.615578	1	ESPN	BP
negative regulation of peptidase activity	1/35	223/17910	0.355284	0.614111	0.538129	1	PI3	BP
negative regulation of protein metabolic process	1/35	1116/17910	0.895024	0.94317	0.826476	1	PI3	BP
negative regulation of proteolysis	1/35	324/17910	0.472484	0.694395	0.608481	1	PI3	BP
negative regulation of response to external stimulus	1/35	343/17910	0.492088	0.7005	0.61383	1	TSPAN8	BP
negative regulation of response to stimulus	2/35	1620/17910	0.838004	0.925538	0.811025	2	EPGN/TSPAN8	BP
negative regulation of response to wounding	1/35	87/17910	0.156836	0.427456	0.374569	1	TSPAN8	BP
negative regulation of signal transduction	1/35	1266/17910	0.923339	0.959417	0.840712	1	EPGN	BP
negative regulation of signaling	1/35	1368/17910	0.938193	0.963413	0.844214	1	EPGN	BP
negative regulation of viral genome replication	1/35	59/17910	0.109168	0.385044	0.337404	1	OASL	BP
negative regulation of viral life cycle	1/35	85/17910	0.153515	0.427456	0.374569	1	OASL	BP
negative regulation of viral process	1/35	99/17910	0.176498	0.450984	0.395186	1	OASL	BP
negative regulation of wound healing	1/35	73/17910	0.13332	0.417634	0.365962	1	TSPAN8	BP
nervous system development	5/35	2216/17910	0.439587	0.666358	0.583913	5	S100A8/S100A9/HOXC10/SOX5/CDHR1	BP
nervous system process	2/35	1364/17910	0.757447	0.8883	0.778395	2	HOXC10/ESPN	BP
neural precursor cell proliferation	1/35	144/17910	0.24634	0.518468	0.45432	1	SOX5	BP
neuroblast division	1/35	13/17910	0.0251174	0.246021	0.215582	1	SOX5	BP
neuroblast proliferation	1/35	58/17910	0.107418	0.385044	0.337404	1	SOX5	BP
neurogenesis	5/35	1492/17910	0.162633	0.432069	0.378611	5	S100A8/S100A9/HOXC10/SOX5/CDHR1	BP
neuromuscular process	1/35	107/17910	0.189357	0.464987	0.407457	1	HOXC10	BP
neuron development	2/35	1003/17910	0.590971	0.775776	0.679793	2	S100A9/CDHR1	BP
neuron differentiation	3/35	1244/17910	0.44248	0.666774	0.584277	3	S100A9/HOXC10/CDHR1	BP
neuron fate commitment	1/35	64/17910	0.117868	0.39496	0.346093	1	HOXC10	BP
neuron fate specification	1/35	33/17910	0.062567	0.325178	0.284945	1	HOXC10	BP
neuron part	2/37	1500/18675	0.809293	0.921077	0.824845	2	ESPN/CDHR1	CC
neuron projection	2/37	1091/18675	0.644931	0.890936	0.797853	2	ESPN/CDHR1	CC
neuron projection development	1/35	879/17910	0.82848	0.924028	0.809702	1	S100A9	BP
neuronal stem cell division	1/35	13/17910	0.0251174	0.246021	0.215582	1	SOX5	BP
neutrophil activation	3/35	499/17910	0.072981	0.344182	0.301598	3	S100A8/S100A9/S100A7	BP
neutrophil activation involved in immune response	3/35	488/17910	0.0692374	0.337937	0.296125	3	S100A8/S100A9/S100A7	BP
neutrophil chemotaxis	2/35	60/17910	0.00611631	0.108671	0.0952257	2	S100A8/S100A9	BP
neutrophil degranulation	3/35	485/17910	0.0682323	0.336319	0.294708	3	S100A8/S100A9/S100A7	BP
neutrophil mediated immunity	3/35	499/17910	0.072981	0.344182	0.301598	3	S100A8/S100A9/S100A7	BP
neutrophil migration	2/35	72/17910	0.00870396	0.138538	0.121397	2	S100A8/S100A9	BP
nitrogen compound transport	1/35	2035/17910	0.985386	0.991877	0.869156	1	S100A8	BP
non-membrane-bounded organelle	11/37	4473/18675	0.25748	0.624003	0.558808	11	KRT6C/KRT16/OASL/S100A8/SCO2/S100A9/KRT77/PWAR5/ESPN/KRT72/SNORA7B	CC
non-motile cilium	1/37	124/18675	0.218651	0.597945	0.535473	1	CDHR1	CC
nuclear body	1/37	764/18675	0.787123	0.909262	0.814265	1	HOXC10	CC
nuclear division	1/35	357/17910	0.506078	0.702989	0.616011	1	EPGN	BP
nuclear hormone receptor binding	44955	147/16967	0.223188	0.520464	0.420339	1	OASL	MF
nuclear lumen	6/37	4454/18675	0.905381	0.947821	0.848795	6	OASL/S100A9/HOXC11/HOXC10/PWAR5/SNORA7B	CC
nuclear outer membrane-endoplasmic reticulum membrane network	1/37	1026/18675	0.876661	0.947821	0.848795	1	HHAT	CC
nuclear part	6/37	4801/18675	0.941018	0.962568	0.862001	6	OASL/S100A9/HOXC11/HOXC10/PWAR5/SNORA7B	CC
nucleic acid binding	45075	3955/16967	0.839983	0.936905	0.756665	5	ZSCAN31/OASL/HOXC11/HOXC10/SOX5	MF
nucleic acid-templated transcription	6/35	3500/17910	0.705497	0.852848	0.747328	6	ZSCAN31/S100A8/S100A9/HOXC11/HOXC10/SOX5	BP
nucleobase-containing compound biosynthetic process	6/35	4029/17910	0.831467	0.924065	0.809734	6	ZSCAN31/S100A8/S100A9/HOXC11/HOXC10/SOX5	BP
nucleolus	3/37	1369/18675	0.516182	0.823434	0.737403	3	OASL/PWAR5/SNORA7B	CC
nucleoplasm	4/37	3427/18675	0.927742	0.961795	0.861309	4	OASL/S100A9/HOXC11/HOXC10	CC
nucleoplasm part	1/37	1033/18675	0.87846	0.947821	0.848795	1	HOXC10	CC
nucleoside binding	44955	329/16967	0.433526	0.6329	0.511145	1	HHAT	MF
nucleoside phosphate binding	2/29	2013/16967	0.874341	0.956826	0.772754	2	OASL/HHAT	MF
nucleotide binding	2/29	2012/16967	0.874153	0.956826	0.772754	2	OASL/HHAT	MF
O-acyltransferase activity	44955	44/16967	0.0725949	0.271645	0.219387	1	HHAT	MF
optic cup formation involved in camera-type eye development	1/35	3/17910	0.00585152	0.106442	0.0932724	1	WNT16	BP
optic cup morphogenesis involved in camera-type eye development	1/35	8/17910	0.0155302	0.197752	0.173285	1	WNT16	BP
organ induction	1/35	22/17910	0.0421462	0.287847	0.252233	1	HOXC11	BP
organelle assembly	1/35	699/17910	0.752097	0.8883	0.778395	1	SPATA6	BP
organelle envelope	1/37	1093/18675	0.892868	0.947821	0.848795	1	SCO2	CC
organelle fission	1/35	395/17910	0.542192	0.735763	0.64473	1	EPGN	BP
organelle fusion	1/35	94/17910	0.16836	0.441752	0.387096	1	SAMD9	BP
organelle inner membrane	1/37	489/18675	0.625703	0.890936	0.797853	1	SCO2	CC
organelle membrane	4/37	2734/18675	0.811098	0.921077	0.824845	4	EPGN/SCO2/CD1A/CDHR1	CC
organelle membrane fusion	1/35	71/17910	0.129909	0.417019	0.365423	1	SAMD9	BP
organelle organization	9/35	3372/17910	0.199905	0.472111	0.413699	9	EPGN/KRT6C/SAMD9/KRT16/S100A8/SCO2/S100A9/SPATA6/ESPN	BP
organelle subcompartment	1/37	1592/18675	0.96312	0.970362	0.868981	1	HHAT	CC
organic acid binding	2/29	178/16967	0.0369185	0.186595	0.150698	2	S100A8/S100A9	MF
organic cyclic compound biosynthetic process	6/35	4239/17910	0.868531	0.933274	0.817804	6	ZSCAN31/S100A8/S100A9/HOXC11/HOXC10/SOX5	BP
organic substance transport	1/35	2416/17910	0.993761	0.993983	0.871002	1	S100A8	BP
organonitrogen compound biosynthetic process	1/35	1819/17910	0.976535	0.985565	0.863625	1	HHAT	BP
oxidation-reduction process	1/35	944/17910	0.849986	0.9285	0.813621	1	SCO2	BP
oxidative stress-induced premature senescence	1/35	4/17910	0.00779463	0.126704	0.111028	1	WNT16	BP
oxidoreductase activity	44955	662/16967	0.684983	0.863674	0.697523	1	SCO2	MF
oxidoreductase activity, acting on a sulfur group of donors	44955	54/16967	0.0883695	0.310632	0.250873	1	SCO2	MF
palmitoyltransferase activity	44955	28/16967	0.0468059	0.208103	0.168069	1	HHAT	MF
parallel actin filament bundle assembly	1/35	6/17910	0.0116698	0.171456	0.150242	1	ESPN	BP
pattern recognition receptor signaling pathway	2/35	197/17910	0.0565122	0.324627	0.284462	2	S100A8/S100A9	BP
pattern specification process	2/35	408/17910	0.189301	0.464987	0.407457	2	HOXC11/HOXC10	BP
peptidase inhibitor activity	44955	157/16967	0.236481	0.520464	0.420339	1	PI3	MF
peptidase regulator activity	44955	192/16967	0.2813	0.559956	0.452233	1	PI3	MF
peptide cross-linking	2/35	34/17910	0.00200119	0.0477785	0.0418671	2	SPRR1B/PI3	BP
peptide secretion	1/35	582/17910	0.685685	0.840873	0.736835	1	S100A8	BP
peptide transport	1/35	1722/17910	0.971035	0.984374	0.862582	1	S100A8	BP
peptidyl-amino acid modification	3/35	1107/17910	0.368801	0.619507	0.542858	3	EPGN/S100A8/S100A9	BP
peptidyl-cysteine modification	2/35	31/17910	0.00166485	0.0438602	0.0384336	2	S100A8/S100A9	BP
peptidyl-cysteine S-nitrosylation	2/35	15/17910	0.000383384	0.0162725	0.0142592	2	S100A8/S100A9	BP
peptidyl-tyrosine modification	1/35	349/17910	0.49813	0.701514	0.614718	1	EPGN	BP
peptidyl-tyrosine phosphorylation	1/35	346/17910	0.495118	0.7005	0.61383	1	EPGN	BP
phosphate-containing compound metabolic process	4/35	3115/17910	0.880791	0.936685	0.820793	4	EPGN/S100A7/WNT16/TNFRSF19	BP
phosphatidylinositol 3-kinase signaling	1/35	138/17910	0.237372	0.512293	0.44891	1	WNT16	BP
phosphatidylinositol-mediated signaling	1/35	160/17910	0.269758	0.536706	0.470302	1	WNT16	BP
phosphorus metabolic process	4/35	3139/17910	0.884688	0.938752	0.822604	4	EPGN/S100A7/WNT16/TNFRSF19	BP
phosphorylation	4/35	2243/17910	0.654148	0.820639	0.719105	4	EPGN/S100A7/WNT16/TNFRSF19	BP
photoreceptor cell cilium	1/37	98/18675	0.177053	0.544197	0.487341	1	CDHR1	CC
photoreceptor cell development	1/35	44/17910	0.0825647	0.354379	0.310533	1	CDHR1	BP
photoreceptor cell differentiation	1/35	59/17910	0.109168	0.385044	0.337404	1	CDHR1	BP
photoreceptor cell maintenance	1/35	37/17910	0.0698874	0.337937	0.296125	1	CDHR1	BP
photoreceptor cell morphogenesis	1/35	3/17910	0.00585152	0.106442	0.0932724	1	CDHR1	BP
photoreceptor cell outer segment organization	1/35	9/17910	0.017455	0.21509	0.188478	1	CDHR1	BP
photoreceptor outer segment	1/37	75/18675	0.138463	0.539895	0.483488	1	CDHR1	CC
photoreceptor outer segment membrane	1/37	11/18675	0.0215849	0.224663	0.201191	1	CDHR1	CC
plasma membrane bounded cell projection	3/37	1854/18675	0.725219	0.909262	0.814265	3	SPATA6/ESPN/CDHR1	CC
plasma membrane bounded cell projection assembly	2/35	515/17910	0.266604	0.534607	0.468462	2	SPATA6/ESPN	BP
plasma membrane bounded cell projection organization	3/35	1367/17910	0.506076	0.702989	0.616011	3	S100A9/SPATA6/ESPN	BP
plasma membrane bounded cell projection part	3/37	1308/18675	0.484961	0.809705	0.725109	3	SPATA6/ESPN/CDHR1	CC
plasma membrane part	4/37	2283/18675	0.678518	0.909214	0.814222	4	EPGN/IL11RA/CD1A/CDHR1	CC
plasma membrane region	1/37	1130/18675	0.900909	0.947821	0.848795	1	CDHR1	CC
polymeric cytoskeletal fiber	5/37	635/18675	0.00792715	0.0965671	0.086478	5	KRT6C/KRT16/KRT77/ESPN/KRT72	CC
positive regulation of animal organ morphogenesis	1/35	80/17910	0.145156	0.426546	0.373771	1	HOXC11	BP
positive regulation of apoptotic process	2/35	652/17910	0.36587	0.619507	0.542858	2	S100A8/S100A9	BP
positive regulation of apoptotic signaling pathway	2/35	178/17910	0.0471776	0.296178	0.259533	2	S100A8/S100A9	BP
positive regulation of biosynthetic process	2/35	1842/17910	0.887943	0.940167	0.823845	2	HOXC11/HOXC10	BP
positive regulation of cartilage development	1/35	31/17910	0.0588859	0.325178	0.284945	1	SOX5	BP
positive regulation of catalytic activity	3/35	1293/17910	0.468181	0.694395	0.608481	3	EPGN/S100A8/S100A9	BP
positive regulation of cell communication	5/35	1730/17910	0.245965	0.518468	0.45432	5	EPGN/S100A8/S100A9/S100A7/WNT16	BP
positive regulation of cell cycle	1/35	373/17910	0.521609	0.715487	0.626963	1	EPGN	BP
positive regulation of cell cycle process	1/35	283/17910	0.427643	0.658709	0.57721	1	EPGN	BP
positive regulation of cell death	2/35	710/17910	0.406666	0.64268	0.563164	2	S100A8/S100A9	BP
positive regulation of cell development	1/35	528/17910	0.649485	0.816129	0.715153	1	S100A9	BP
positive regulation of cell differentiation	2/35	962/17910	0.567738	0.753041	0.659871	2	S100A9/SOX5	BP
positive regulation of cell growth	2/35	166/17910	0.0416115	0.287847	0.252233	2	S100A8/S100A9	BP
positive regulation of cell migration	1/35	516/17910	0.640907	0.81273	0.712175	1	S100A7	BP
positive regulation of cell motility	1/35	540/17910	0.657864	0.823461	0.721578	1	S100A7	BP
positive regulation of cell projection organization	2/35	362/17910	0.157219	0.427456	0.374569	2	S100A9/ESPN	BP
positive regulation of cell proliferation	2/35	931/17910	0.549585	0.740534	0.648911	2	EPGN/HOXC10	BP
positive regulation of cellular biosynthetic process	2/35	1809/17910	0.881514	0.936685	0.820793	2	HOXC11/HOXC10	BP
positive regulation of cellular component biogenesis	1/35	507/17910	0.63434	0.810427	0.710157	1	ESPN	BP
positive regulation of cellular component movement	1/35	555/17910	0.668064	0.830752	0.727967	1	S100A7	BP
positive regulation of cellular component organization	3/35	1189/17910	0.413164	0.646562	0.566565	3	EPGN/S100A9/ESPN	BP
positive regulation of cellular metabolic process	7/35	3007/17910	0.371418	0.619507	0.542858	7	EPGN/S100A8/S100A9/S100A7/HOXC11/HOXC10/WNT16	BP
positive regulation of cellular protein metabolic process	5/35	1458/17910	0.151871	0.427456	0.374569	5	EPGN/S100A8/S100A9/S100A7/WNT16	BP
positive regulation of chemotaxis	1/35	130/17910	0.225252	0.498819	0.437103	1	S100A7	BP
positive regulation of chondrocyte differentiation	1/35	19/17910	0.0365023	0.276116	0.241953	1	SOX5	BP
positive regulation of cysteine-type endopeptidase activity	2/35	135/17910	0.0285314	0.260001	0.227832	2	S100A8/S100A9	BP
positive regulation of cysteine-type endopeptidase activity involved in apoptotic process	2/35	118/17910	0.0222279	0.242601	0.212585	2	S100A8/S100A9	BP
positive regulation of defense response	2/35	512/17910	0.264413	0.53161	0.465836	2	S100A8/S100A9	BP
positive regulation of developmental process	3/35	1378/17910	0.511603	0.708581	0.620911	3	S100A9/HOXC11/SOX5	BP
positive regulation of DNA-binding transcription factor activity	2/35	257/17910	0.0896229	0.360822	0.316179	2	S100A8/S100A9	BP
positive regulation of endopeptidase activity	2/35	161/17910	0.0393719	0.286477	0.251033	2	S100A8/S100A9	BP
positive regulation of epidermal growth factor receptor signaling pathway	1/35	31/17910	0.0588859	0.325178	0.284945	1	EPGN	BP
positive regulation of epidermal growth factor-activated receptor activity	1/35	10/17910	0.019376	0.217695	0.190761	1	EPGN	BP
positive regulation of epithelial cell proliferation	1/35	199/17910	0.323917	0.58409	0.511823	1	EPGN	BP
positive regulation of ERBB signaling pathway	1/35	33/17910	0.062567	0.325178	0.284945	1	EPGN	BP
positive regulation of ERK1 and ERK2 cascade	1/35	186/17910	0.306313	0.565272	0.495334	1	S100A7	BP
positive regulation of filopodium assembly	1/35	30/17910	0.05704	0.325178	0.284945	1	ESPN	BP
positive regulation of gene expression	3/35	1827/17910	0.707358	0.853746	0.748116	3	HOXC11/HOXC10/WNT16	BP
positive regulation of granulocyte chemotaxis	1/35	26/17910	0.0496214	0.296178	0.259533	1	S100A7	BP
positive regulation of growth	2/35	266/17910	0.0949989	0.363183	0.318248	2	S100A8/S100A9	BP
positive regulation of hydrolase activity	2/35	684/17910	0.388509	0.620264	0.543522	2	S100A8/S100A9	BP
positive regulation of immune response	2/35	809/17910	0.473437	0.694395	0.608481	2	S100A8/S100A9	BP
positive regulation of immune system process	3/35	1087/17910	0.357907	0.617248	0.540879	3	S100A8/S100A9/S100A7	BP
positive regulation of inflammatory response	2/35	153/17910	0.0358896	0.276116	0.241953	2	S100A8/S100A9	BP
positive regulation of innate immune response	2/35	373/17910	0.164791	0.434139	0.380425	2	S100A8/S100A9	BP
positive regulation of intracellular signal transduction	5/35	1019/17910	0.0464506	0.296178	0.259533	5	EPGN/S100A8/S100A9/S100A7/WNT16	BP
positive regulation of intrinsic apoptotic signaling pathway	2/35	62/17910	0.00651849	0.113185	0.0991809	2	S100A8/S100A9	BP
positive regulation of JNK cascade	1/35	124/17910	0.21604	0.485455	0.425392	1	WNT16	BP
positive regulation of kinase activity	1/35	541/17910	0.658553	0.823461	0.721578	1	EPGN	BP
positive regulation of leukocyte chemotaxis	1/35	81/17910	0.146834	0.426546	0.373771	1	S100A7	BP
positive regulation of leukocyte migration	1/35	121/17910	0.211394	0.479525	0.420196	1	S100A7	BP
positive regulation of locomotion	1/35	570/17910	0.677969	0.83719	0.733608	1	S100A7	BP
positive regulation of lymphocyte chemotaxis	1/35	19/17910	0.0365023	0.276116	0.241953	1	S100A7	BP
positive regulation of lymphocyte migration	1/35	34/17910	0.0644023	0.328023	0.287438	1	S100A7	BP
positive regulation of macromolecule biosynthetic process	2/35	1698/17910	0.857418	0.9285	0.813621	2	HOXC11/HOXC10	BP
positive regulation of macromolecule metabolic process	7/35	3041/17910	0.383102	0.620264	0.543522	7	EPGN/S100A8/S100A9/S100A7/HOXC11/HOXC10/WNT16	BP
positive regulation of MAP kinase activity	1/35	250/17910	0.388883	0.620264	0.543522	1	EPGN	BP
positive regulation of MAPK cascade	3/35	499/17910	0.072981	0.344182	0.301598	3	EPGN/S100A7/WNT16	BP
positive regulation of mesenchymal stem cell differentiation	1/35	4/17910	0.00779463	0.126704	0.111028	1	SOX5	BP
positive regulation of metabolic process	7/35	3313/17910	0.477005	0.695481	0.609432	7	EPGN/S100A8/S100A9/S100A7/HOXC11/HOXC10/WNT16	BP
positive regulation of mitotic cell cycle	1/35	154/17910	0.26106	0.531333	0.465593	1	EPGN	BP
positive regulation of mitotic nuclear division	1/35	48/17910	0.0897333	0.360822	0.316179	1	EPGN	BP
positive regulation of molecular function	3/35	1636/17910	0.631728	0.808442	0.708417	3	EPGN/S100A8/S100A9	BP
positive regulation of monocyte chemotaxis	1/35	18/17910	0.0346138	0.276116	0.241953	1	S100A7	BP
positive regulation of mononuclear cell migration	1/35	23/17910	0.0440203	0.295013	0.258513	1	S100A7	BP
positive regulation of multicellular organismal process	3/35	1750/17910	0.678299	0.83719	0.733608	3	S100A9/HOXC11/SOX5	BP
positive regulation of nervous system development	1/35	519/17910	0.64307	0.81342	0.712779	1	S100A9	BP
positive regulation of neurogenesis	1/35	455/17910	0.59405	0.77848	0.682162	1	S100A9	BP
positive regulation of neuron differentiation	1/35	355/17910	0.504103	0.702989	0.616011	1	S100A9	BP
positive regulation of neuron projection development	1/35	265/17910	0.406807	0.64268	0.563164	1	S100A9	BP
positive regulation of NF-kappaB transcription factor activity	2/35	149/17910	0.0341964	0.276116	0.241953	2	S100A8/S100A9	BP
positive regulation of nitrogen compound metabolic process	7/35	2870/17910	0.324919	0.58409	0.511823	7	EPGN/S100A8/S100A9/S100A7/HOXC11/HOXC10/WNT16	BP
positive regulation of nuclear division	1/35	60/17910	0.110914	0.385044	0.337404	1	EPGN	BP
positive regulation of nucleic acid-templated transcription	2/35	1453/17910	0.788616	0.901829	0.79025	2	HOXC11/HOXC10	BP
positive regulation of nucleobase-containing compound metabolic process	2/35	1715/17910	0.861368	0.930813	0.815648	2	HOXC11/HOXC10	BP
positive regulation of organelle organization	1/35	591/17910	0.691355	0.842416	0.738188	1	EPGN	BP
positive regulation of peptidase activity	2/35	180/17910	0.0481307	0.296178	0.259533	2	S100A8/S100A9	BP
positive regulation of peptide secretion	1/35	275/17910	0.418472	0.651146	0.570583	1	S100A8	BP
positive regulation of peptidyl-tyrosine phosphorylation	1/35	184/17910	0.303565	0.565272	0.495334	1	EPGN	BP
positive regulation of phosphate metabolic process	3/35	1025/17910	0.324087	0.58409	0.511823	3	EPGN/S100A7/WNT16	BP
positive regulation of phosphatidylinositol 3-kinase signaling	1/35	81/17910	0.146834	0.426546	0.373771	1	WNT16	BP
positive regulation of phosphorus metabolic process	3/35	1025/17910	0.324087	0.58409	0.511823	3	EPGN/S100A7/WNT16	BP
positive regulation of phosphorylation	3/35	955/17910	0.28606	0.54921	0.481258	3	EPGN/S100A7/WNT16	BP
positive regulation of plasma membrane bounded cell projection assembly	1/35	95/17910	0.169994	0.441752	0.387096	1	ESPN	BP
positive regulation of programmed cell death	2/35	660/17910	0.371558	0.619507	0.542858	2	S100A8/S100A9	BP
positive regulation of protein kinase activity	1/35	501/17910	0.629897	0.807452	0.707549	1	EPGN	BP
positive regulation of protein kinase B signaling	1/35	173/17910	0.288263	0.54921	0.481258	1	EPGN	BP
positive regulation of protein metabolic process	5/35	1548/17910	0.181045	0.456229	0.399782	5	EPGN/S100A8/S100A9/S100A7/WNT16	BP
positive regulation of protein modification process	3/35	1117/17910	0.37424	0.619507	0.542858	3	EPGN/S100A7/WNT16	BP
positive regulation of protein phosphorylation	3/35	907/17910	0.260278	0.531333	0.465593	3	EPGN/S100A7/WNT16	BP
positive regulation of protein serine/threonine kinase activity	1/35	322/17910	0.470378	0.694395	0.608481	1	EPGN	BP
positive regulation of protein tyrosine kinase activity	1/35	56/17910	0.103908	0.381661	0.33444	1	EPGN	BP
positive regulation of proteolysis	2/35	333/17910	0.137625	0.421412	0.369273	2	S100A8/S100A9	BP
positive regulation of response to external stimulus	3/35	315/17910	0.0232889	0.243735	0.213579	3	S100A8/S100A9/S100A7	BP
positive regulation of response to stimulus	5/35	2322/17910	0.482129	0.697742	0.611414	5	EPGN/S100A8/S100A9/S100A7/WNT16	BP
positive regulation of RNA biosynthetic process	2/35	1454/17910	0.788946	0.901829	0.79025	2	HOXC11/HOXC10	BP
positive regulation of RNA metabolic process	2/35	1532/17910	0.813384	0.915206	0.801972	2	HOXC11/HOXC10	BP
positive regulation of secretion	1/35	409/17910	0.554839	0.742845	0.650936	1	S100A8	BP
positive regulation of signal transduction	5/35	1591/17910	0.195724	0.46972	0.411604	5	EPGN/S100A8/S100A9/S100A7/WNT16	BP
positive regulation of signaling	5/35	1736/17910	0.248218	0.519557	0.455274	5	EPGN/S100A8/S100A9/S100A7/WNT16	BP
positive regulation of signaling receptor activity	1/35	40/17910	0.0753412	0.347071	0.304129	1	EPGN	BP
positive regulation of stem cell differentiation	1/35	20/17910	0.0383871	0.281998	0.247107	1	SOX5	BP
positive regulation of stress-activated MAPK cascade	1/35	155/17910	0.262517	0.53161	0.465836	1	WNT16	BP
positive regulation of stress-activated protein kinase signaling cascade	1/35	156/17910	0.263971	0.53161	0.465836	1	WNT16	BP
positive regulation of T cell chemotaxis	1/35	14/17910	0.0270239	0.251783	0.220631	1	S100A7	BP
positive regulation of T cell migration	1/35	28/17910	0.0533378	0.311069	0.272582	1	S100A7	BP
positive regulation of transcription by RNA polymerase II	2/35	1031/17910	0.606325	0.789152	0.691514	2	HOXC11/HOXC10	BP
positive regulation of transcription, DNA-templated	2/35	1368/17910	0.758926	0.8883	0.778395	2	HOXC11/HOXC10	BP
positive regulation of transferase activity	1/35	609/17910	0.702396	0.850445	0.745223	1	EPGN	BP
positive regulation of transport	1/35	942/17910	0.849365	0.9285	0.813621	1	S100A8	BP
posttranscriptional gene silencing	1/35	718/17910	0.761507	0.8883	0.778395	1	HOXA10-AS	BP
posttranscriptional gene silencing by RNA	1/35	717/17910	0.761021	0.8883	0.778395	1	HOXA10-AS	BP
posttranscriptional regulation of gene expression	1/35	1129/17910	0.897834	0.943201	0.826503	1	HOXA10-AS	BP
primary lysosome	1/37	155/18675	0.265581	0.624003	0.558808	1	S100A7	CC
process utilizing autophagic mechanism	2/35	471/17910	0.23455	0.511988	0.448642	2	S100A8/S100A9	BP
programmed cell death	11/35	2049/17910	0.00130635	0.0356446	0.0312344	11	SPRR1B/KRT6C/LCE3D/KRT16/PI3/S100A8/S100A9/SPRR2B/KRT77/TNFRSF19/KRT72	BP
protein acylation	1/35	233/17910	0.367932	0.619507	0.542858	1	HHAT	BP
protein dimerization activity	44955	1285/16967	0.898318	0.96486	0.779243	1	CLEC2A	MF
protein disulfide oxidoreductase activity	44955	21/16967	0.0353068	0.186595	0.150698	1	SCO2	MF
protein domain specific binding	44955	680/16967	0.694922	0.866785	0.700035	1	ESPN	MF
protein homodimerization activity	44955	809/16967	0.757801	0.896989	0.724428	1	CLEC2A	MF
protein kinase B signaling	1/35	268/17910	0.410331	0.645046	0.565238	1	EPGN	BP
protein lipidation	1/35	77/17910	0.140103	0.421412	0.369273	1	HHAT	BP
protein modification process	9/35	3851/17910	0.33235	0.58913	0.51624	9	EPGN/SPRR1B/PI3/S100A8/S100A9/S100A7/HHAT/WNT16/TNFRSF19	BP
protein nitrosylation	2/35	15/17910	0.000383384	0.0162725	0.0142592	2	S100A8/S100A9	BP
protein palmitoylation	1/35	28/17910	0.0533378	0.311069	0.272582	1	HHAT	BP
protein phosphorylation	4/35	1835/17910	0.488639	0.699102	0.612605	4	EPGN/S100A7/WNT16/TNFRSF19	BP
protein-containing complex	3/37	4980/18675	0.998945	0.998945	0.894577	3	COL21A1/HOXA10-AS/ESPN	CC
protein-containing complex assembly	1/35	1742/17910	0.972262	0.984374	0.862582	1	SCO2	BP
protein-containing complex binding	45014	938/16967	0.214328	0.520464	0.420339	3	FCGRT/TSPAN8/ESPN	MF
protein-containing complex subunit organization	1/35	2032/17910	0.985288	0.991877	0.869156	1	SCO2	BP
proteolysis	3/35	1645/17910	0.635557	0.810626	0.710331	3	PI3/S100A8/S100A9	BP
proximal promoter sequence-specific DNA binding	44955	452/16967	0.543283	0.716146	0.578375	1	HOXC11	MF
proximal/distal pattern formation	2/35	32/17910	0.00177367	0.0451694	0.0395808	2	HOXC11/HOXC10	BP
purine nucleoside binding	44955	321/16967	0.425567	0.6329	0.511145	1	HHAT	MF
purine nucleotide binding	2/29	1798/16967	0.827923	0.934077	0.754381	2	OASL/HHAT	MF
purine ribonucleoside binding	44955	318/16967	0.422555	0.6329	0.511145	1	HHAT	MF
purine ribonucleoside triphosphate binding	2/29	1732/16967	0.810997	0.934077	0.754381	2	OASL/HHAT	MF
purine ribonucleotide binding	2/29	1790/16967	0.825943	0.934077	0.754381	2	OASL/HHAT	MF
RAGE receptor binding	45014	11/16967	7.33955e-07	8.51388e-05	6.876e-05	3	S100A8/S100A9/S100A7	MF
receptor ligand activity	44955	397/16967	0.497013	0.686351	0.554313	1	EPGN	MF
receptor regulator activity	44955	425/16967	0.521107	0.710775	0.574038	1	EPGN	MF
recycling endosome	1/37	164/18675	0.278684	0.624003	0.558808	1	ACKR1	CC
regionalization	2/35	318/17910	0.12773	0.413497	0.362337	2	HOXC11/HOXC10	BP
regulated exocytosis	3/35	768/17910	0.1884	0.464987	0.407457	3	S100A8/S100A9/S100A7	BP
regulation of anatomical structure morphogenesis	1/35	1102/17910	0.891914	0.941191	0.824742	1	HOXC11	BP
regulation of animal organ formation	1/35	36/17910	0.0680625	0.336319	0.294708	1	HOXC11	BP
regulation of animal organ morphogenesis	1/35	250/17910	0.388883	0.620264	0.543522	1	HOXC11	BP
regulation of apoptotic process	2/35	1512/17910	0.80736	0.911328	0.798573	2	S100A8/S100A9	BP
regulation of apoptotic signaling pathway	2/35	397/17910	0.181536	0.456229	0.399782	2	S100A8/S100A9	BP
regulation of biological quality	8/35	3661/17910	0.426415	0.658144	0.576715	8	KRT16/S100A8/SCO2/S100A9/S100A7/HOXC10/TSPAN8/CDHR1	BP
regulation of biosynthetic process	5/35	4135/17910	0.931926	0.960852	0.84197	5	ZSCAN31/S100A8/S100A9/HOXC11/HOXC10	BP
regulation of blood coagulation	1/35	74/17910	0.135021	0.417634	0.365962	1	TSPAN8	BP
regulation of body fluid levels	2/35	499/17910	0.254927	0.525546	0.460522	2	KRT16/TSPAN8	BP
regulation of cartilage development	1/35	66/17910	0.121324	0.403008	0.353146	1	SOX5	BP
regulation of catalytic activity	4/35	2116/17910	0.606202	0.789152	0.691514	4	EPGN/PI3/S100A8/S100A9	BP
regulation of cell communication	5/35	3589/17910	0.858012	0.9285	0.813621	5	EPGN/S100A8/S100A9/S100A7/WNT16	BP
regulation of cell cycle	1/35	1149/17910	0.902015	0.943201	0.826503	1	EPGN	BP
regulation of cell cycle process	1/35	764/17910	0.782875	0.900778	0.789329	1	EPGN	BP
regulation of cell death	3/35	1659/17910	0.641461	0.81273	0.712175	3	S100A8/S100A9/WNT16	BP
regulation of cell development	1/35	893/17910	0.833352	0.924065	0.809734	1	S100A9	BP
regulation of cell differentiation	2/35	1808/17910	0.881314	0.936685	0.820793	2	S100A9/SOX5	BP
regulation of cell growth	2/35	396/17910	0.180833	0.456229	0.399782	2	S100A8/S100A9	BP
regulation of cell migration	2/35	906/17910	0.534583	0.728025	0.637949	2	KRT16/S100A7	BP
regulation of cell motility	2/35	966/17910	0.570044	0.754789	0.661402	2	KRT16/S100A7	BP
regulation of cell projection assembly	1/35	168/17910	0.2812	0.548054	0.480246	1	ESPN	BP
regulation of cell projection organization	2/35	634/17910	0.35301	0.613289	0.537409	2	S100A9/ESPN	BP
regulation of cell proliferation	2/35	1664/17910	0.849221	0.9285	0.813621	2	EPGN/HOXC10	BP
regulation of cellular biosynthetic process	5/35	4060/17910	0.924255	0.959417	0.840712	5	ZSCAN31/S100A8/S100A9/HOXC11/HOXC10	BP
regulation of cellular component biogenesis	1/35	891/17910	0.832664	0.924065	0.809734	1	ESPN	BP
regulation of cellular component movement	2/35	1046/17910	0.614378	0.794222	0.695956	2	KRT16/S100A7	BP
regulation of cellular component organization	4/35	2340/17910	0.688255	0.841469	0.737358	4	EPGN/S100A8/S100A9/ESPN	BP
regulation of cellular macromolecule biosynthetic process	5/35	3725/17910	0.880668	0.936685	0.820793	5	ZSCAN31/S100A8/S100A9/HOXC11/HOXC10	BP
regulation of cellular protein metabolic process	6/35	2452/17910	0.344376	0.604836	0.530002	6	EPGN/PI3/S100A8/S100A9/S100A7/WNT16	BP
regulation of cellular response to stress	1/35	713/17910	0.759065	0.8883	0.778395	1	WNT16	BP
regulation of chemotaxis	1/35	186/17910	0.306313	0.565272	0.495334	1	S100A7	BP
regulation of chondrocyte differentiation	1/35	46/17910	0.0861558	0.357734	0.313473	1	SOX5	BP
regulation of coagulation	1/35	79/17910	0.143475	0.425364	0.372735	1	TSPAN8	BP
regulation of cold-induced thermogenesis	1/35	143/17910	0.244852	0.518192	0.454078	1	HOXC10	BP
regulation of cysteine-type endopeptidase activity	2/35	222/17910	0.0696862	0.337937	0.296125	2	S100A8/S100A9	BP
regulation of cysteine-type endopeptidase activity involved in apoptotic process	2/35	196/17910	0.0560057	0.324154	0.284048	2	S100A8/S100A9	BP
regulation of cytoskeleton organization	3/35	471/17910	0.0636338	0.327942	0.287367	3	S100A8/S100A9/ESPN	BP
regulation of defense response	2/35	885/17910	0.521736	0.715487	0.626963	2	S100A8/S100A9	BP
regulation of developmental process	3/35	2598/17910	0.900408	0.943201	0.826503	3	S100A9/HOXC11/SOX5	BP
regulation of DNA-binding transcription factor activity	2/35	429/17910	0.204255	0.472111	0.413699	2	S100A8/S100A9	BP
regulation of endopeptidase activity	3/35	370/17910	0.0351538	0.276116	0.241953	3	PI3/S100A8/S100A9	BP
regulation of epidermal growth factor receptor signaling pathway	1/35	84/17910	0.151849	0.427456	0.374569	1	EPGN	BP
regulation of epidermal growth factor-activated receptor activity	1/35	25/17910	0.0477579	0.296178	0.259533	1	EPGN	BP
regulation of epithelial cell proliferation	1/35	369/17910	0.517772	0.714039	0.625694	1	EPGN	BP
regulation of ERBB signaling pathway	1/35	91/17910	0.16344	0.432069	0.378611	1	EPGN	BP
regulation of ERK1 and ERK2 cascade	1/35	271/17910	0.413833	0.646562	0.566565	1	S100A7	BP
regulation of filopodium assembly	1/35	42/17910	0.0789598	0.35278	0.309132	1	ESPN	BP
regulation of gene expression	8/35	4819/17910	0.763213	0.8883	0.778395	8	ZSCAN31/S100A8/S100A9/HOXC11/HOXC10/HOXA10-AS/WNT16/TSPAN8	BP
regulation of gene expression, epigenetic	1/35	859/17910	0.821281	0.920027	0.806196	1	HOXA10-AS	BP
regulation of granulocyte chemotaxis	1/35	44/17910	0.0825647	0.354379	0.310533	1	S100A7	BP
regulation of growth	2/35	668/17910	0.377227	0.619507	0.542858	2	S100A8/S100A9	BP
regulation of hemostasis	1/35	75/17910	0.136718	0.421179	0.369069	1	TSPAN8	BP
regulation of hydrolase activity	3/35	1160/17910	0.397546	0.632761	0.554473	3	PI3/S100A8/S100A9	BP
regulation of immune response	3/35	1033/17910	0.328449	0.588918	0.516054	3	S100A8/S100A9/CD1A	BP
regulation of immune system process	4/35	1570/17910	0.368583	0.619507	0.542858	4	S100A8/S100A9/S100A7/CD1A	BP
regulation of inflammatory response	2/35	479/17910	0.240361	0.512974	0.449506	2	S100A8/S100A9	BP
regulation of innate immune response	2/35	440/17910	0.212146	0.479525	0.420196	2	S100A8/S100A9	BP
regulation of intracellular signal transduction	5/35	1838/17910	0.287358	0.54921	0.481258	5	EPGN/S100A8/S100A9/S100A7/WNT16	BP
regulation of intrinsic apoptotic signaling pathway	2/35	163/17910	0.040262	0.287524	0.25195	2	S100A8/S100A9	BP
regulation of JNK cascade	1/35	169/17910	0.282618	0.54921	0.481258	1	WNT16	BP
regulation of kinase activity	1/35	807/17910	0.80116	0.90949	0.796962	1	EPGN	BP
regulation of leukocyte chemotaxis	1/35	105/17910	0.186161	0.46328	0.40596	1	S100A7	BP
regulation of leukocyte migration	1/35	186/17910	0.306313	0.565272	0.495334	1	S100A7	BP
regulation of localization	3/35	2688/17910	0.913379	0.953308	0.83536	3	KRT16/S100A8/S100A7	BP
regulation of locomotion	2/35	1035/17910	0.608484	0.790076	0.692324	2	KRT16/S100A7	BP
regulation of lymphocyte chemotaxis	1/35	25/17910	0.0477579	0.296178	0.259533	1	S100A7	BP
regulation of lymphocyte migration	1/35	60/17910	0.110914	0.385044	0.337404	1	S100A7	BP
regulation of macromolecule biosynthetic process	5/35	3877/17910	0.902461	0.943201	0.826503	5	ZSCAN31/S100A8/S100A9/HOXC11/HOXC10	BP
regulation of MAP kinase activity	1/35	322/17910	0.470378	0.694395	0.608481	1	EPGN	BP
regulation of MAPK cascade	3/35	689/17910	0.150462	0.427456	0.374569	3	EPGN/S100A7/WNT16	BP
regulation of mesenchymal stem cell differentiation	1/35	6/17910	0.0116698	0.171456	0.150242	1	SOX5	BP
regulation of mitotic cell cycle	1/35	622/17910	0.710131	0.854394	0.748684	1	EPGN	BP
regulation of mitotic nuclear division	1/35	150/17910	0.255206	0.525546	0.460522	1	EPGN	BP
regulation of molecular function	4/35	3065/17910	0.872327	0.934723	0.819074	4	EPGN/PI3/S100A8/S100A9	BP
regulation of monocyte chemotaxis	1/35	25/17910	0.0477579	0.296178	0.259533	1	S100A7	BP
regulation of mononuclear cell migration	1/35	45/17910	0.084362	0.355763	0.311746	1	S100A7	BP
regulation of multi-organism process	1/35	408/17910	0.553947	0.742845	0.650936	1	OASL	BP
regulation of multicellular organismal development	3/35	2077/17910	0.788509	0.901829	0.79025	3	S100A9/HOXC11/SOX5	BP
regulation of multicellular organismal process	5/35	3144/17910	0.760271	0.8883	0.778395	5	S100A9/HOXC11/HOXC10/TSPAN8/SOX5	BP
regulation of nervous system development	1/35	870/17910	0.825276	0.923	0.808801	1	S100A9	BP
regulation of neurogenesis	1/35	768/17910	0.784643	0.901454	0.789921	1	S100A9	BP
regulation of neuron differentiation	1/35	609/17910	0.702396	0.850445	0.745223	1	S100A9	BP
regulation of neuron projection development	1/35	458/17910	0.596487	0.780336	0.683788	1	S100A9	BP
regulation of nuclear division	1/35	172/17910	0.286856	0.54921	0.481258	1	EPGN	BP
regulation of nucleic acid-templated transcription	5/35	3338/17910	0.807551	0.911328	0.798573	5	ZSCAN31/S100A8/S100A9/HOXC11/HOXC10	BP
regulation of nucleobase-containing compound metabolic process	5/35	3853/17910	0.899254	0.943201	0.826503	5	ZSCAN31/S100A8/S100A9/HOXC11/HOXC10	BP
regulation of organelle organization	4/35	1147/17910	0.183525	0.459716	0.402837	4	EPGN/S100A8/S100A9/ESPN	BP
regulation of peptidase activity	3/35	398/17910	0.0421975	0.287847	0.252233	3	PI3/S100A8/S100A9	BP
regulation of peptide secretion	1/35	483/17910	0.616252	0.795298	0.696899	1	S100A8	BP
regulation of peptide transport	1/35	706/17910	0.755605	0.8883	0.778395	1	S100A8	BP
regulation of peptidyl-tyrosine phosphorylation	1/35	245/17910	0.382792	0.620264	0.543522	1	EPGN	BP
regulation of phosphate metabolic process	3/35	1671/17910	0.646473	0.816072	0.715103	3	EPGN/S100A7/WNT16	BP
regulation of phosphatidylinositol 3-kinase signaling	1/35	117/17910	0.205158	0.472111	0.413699	1	WNT16	BP
regulation of phosphorus metabolic process	3/35	1673/17910	0.647303	0.816072	0.715103	3	EPGN/S100A7/WNT16	BP
regulation of phosphorylation	3/35	1467/17910	0.555189	0.742845	0.650936	3	EPGN/S100A7/WNT16	BP
regulation of plasma membrane bounded cell projection assembly	1/35	166/17910	0.278356	0.545293	0.477826	1	ESPN	BP
regulation of plasma membrane bounded cell projection organization	2/35	624/17910	0.345832	0.605999	0.531022	2	S100A9/ESPN	BP
regulation of programmed cell death	2/35	1539/17910	0.815454	0.916186	0.80283	2	S100A8/S100A9	BP
regulation of protein kinase activity	1/35	732/17910	0.768218	0.891973	0.781614	1	EPGN	BP
regulation of protein kinase B signaling	1/35	241/17910	0.377877	0.619507	0.542858	1	EPGN	BP
regulation of protein metabolic process	6/35	2700/17910	0.436166	0.664579	0.582354	6	EPGN/PI3/S100A8/S100A9/S100A7/WNT16	BP
regulation of protein modification process	3/35	1718/17910	0.665652	0.830752	0.727967	3	EPGN/S100A7/WNT16	BP
regulation of protein phosphorylation	3/35	1324/17910	0.484201	0.697742	0.611414	3	EPGN/S100A7/WNT16	BP
regulation of protein serine/threonine kinase activity	1/35	479/17910	0.613154	0.793982	0.695747	1	EPGN	BP
regulation of protein tyrosine kinase activity	1/35	86/17910	0.155177	0.427456	0.374569	1	EPGN	BP
regulation of proteolysis	3/35	762/17910	0.185429	0.462966	0.405686	3	PI3/S100A8/S100A9	BP
regulation of response to external stimulus	4/35	873/17910	0.0889711	0.360822	0.316179	4	S100A8/S100A9/S100A7/TSPAN8	BP
regulation of response to stimulus	7/35	4275/17910	0.763892	0.8883	0.778395	7	EPGN/S100A8/S100A9/S100A7/WNT16/TSPAN8/CD1A	BP
regulation of response to stress	4/35	1592/17910	0.378678	0.619507	0.542858	4	S100A8/S100A9/WNT16/TSPAN8	BP
regulation of response to wounding	1/35	173/17910	0.288263	0.54921	0.481258	1	TSPAN8	BP
regulation of RNA biosynthetic process	5/35	3348/17910	0.809788	0.912504	0.799604	5	ZSCAN31/S100A8/S100A9/HOXC11/HOXC10	BP
regulation of RNA metabolic process	5/35	3552/17910	0.851297	0.9285	0.813621	5	ZSCAN31/S100A8/S100A9/HOXC11/HOXC10	BP
regulation of secretion	1/35	757/17910	0.779748	0.898533	0.787362	1	S100A8	BP
regulation of signal transduction	5/35	3265/17910	0.790632	0.901829	0.79025	5	EPGN/S100A8/S100A9/S100A7/WNT16	BP
regulation of signaling	5/35	3635/17910	0.866025	0.93318	0.817721	5	EPGN/S100A8/S100A9/S100A7/WNT16	BP
regulation of signaling receptor activity	1/35	588/17910	0.689476	0.841469	0.737358	1	EPGN	BP
regulation of stem cell differentiation	1/35	116/17910	0.203592	0.472111	0.413699	1	SOX5	BP
regulation of stress-activated MAPK cascade	1/35	220/17910	0.351442	0.613017	0.537171	1	WNT16	BP
regulation of stress-activated protein kinase signaling cascade	1/35	222/17910	0.354006	0.613289	0.537409	1	WNT16	BP
regulation of symbiosis, encompassing mutualism through parasitism	1/35	232/17910	0.366678	0.619507	0.542858	1	OASL	BP
regulation of T cell chemotaxis	1/35	15/17910	0.0289268	0.260001	0.227832	1	S100A7	BP
regulation of T cell migration	1/35	41/17910	0.0771523	0.350859	0.307449	1	S100A7	BP
regulation of transcription by RNA polymerase II	3/35	2420/17910	0.869789	0.933313	0.817838	3	ZSCAN31/HOXC11/HOXC10	BP
regulation of transcription, DNA-templated	5/35	3266/17910	0.790871	0.901829	0.79025	5	ZSCAN31/S100A8/S100A9/HOXC11/HOXC10	BP
regulation of transferase activity	1/35	902/17910	0.836412	0.925538	0.811025	1	EPGN	BP
regulation of transport	1/35	1773/17910	0.974066	0.984374	0.862582	1	S100A8	BP
regulation of viral genome replication	1/35	95/17910	0.169994	0.441752	0.387096	1	OASL	BP
regulation of viral life cycle	1/35	147/17910	0.250786	0.520653	0.456235	1	OASL	BP
regulation of viral process	1/35	204/17910	0.330572	0.588918	0.516054	1	OASL	BP
regulation of water loss via skin	1/35	26/17910	0.0496214	0.296178	0.259533	1	KRT16	BP
regulation of wound healing	1/35	143/17910	0.244852	0.518192	0.454078	1	TSPAN8	BP
regulatory region nucleic acid binding	2/29	740/16967	0.362811	0.605381	0.488919	2	HOXC11/HOXC10	MF
renal system development	1/35	291/17910	0.436674	0.664579	0.582354	1	HOXC11	BP
replicative senescence	1/35	14/17910	0.0270239	0.251783	0.220631	1	WNT16	BP
reproduction	3/35	1354/17910	0.499507	0.701514	0.614718	3	PI3/SPATA6/TSPAN8	BP
reproductive process	3/35	1353/17910	0.499	0.701514	0.614718	3	PI3/SPATA6/TSPAN8	BP
respiratory chain complex IV assembly	1/35	19/17910	0.0365023	0.276116	0.241953	1	SCO2	BP
response to alcohol	1/35	232/17910	0.366678	0.619507	0.542858	1	S100A8	BP
response to antibiotic	1/35	328/17910	0.476671	0.695481	0.609432	1	S100A8	BP
response to bacterium	3/35	588/17910	0.106461	0.385044	0.337404	3	S100A8/S100A9/S100A7	BP
response to biotic stimulus	5/35	938/17910	0.0343427	0.276116	0.241953	5	PI3/OASL/S100A8/S100A9/S100A7	BP
response to chemical	9/35	4520/17910	0.538729	0.732365	0.641753	9	OASL/S100A8/S100A9/S100A7/IL11RA/ACKR1/WNT16/SOX5/TNFRSF19	BP
response to chemokine	1/35	60/17910	0.110914	0.385044	0.337404	1	ACKR1	BP
response to cytokine	4/35	1167/17910	0.191485	0.46625	0.408563	4	OASL/IL11RA/ACKR1/TNFRSF19	BP
response to drug	1/35	958/17910	0.854263	0.9285	0.813621	1	S100A8	BP
response to endogenous stimulus	1/35	1560/17910	0.958942	0.978146	0.857125	1	SOX5	BP
response to ethanol	1/35	127/17910	0.220659	0.492935	0.431946	1	S100A8	BP
response to external biotic stimulus	5/35	905/17910	0.0300538	0.263921	0.231267	5	PI3/OASL/S100A8/S100A9/S100A7	BP
response to external stimulus	6/35	2331/17910	0.300615	0.561898	0.492377	6	PI3/OASL/S100A8/S100A9/S100A7/TSPAN8	BP
response to fungus	2/35	51/17910	0.00445453	0.0919801	0.0805998	2	S100A8/S100A9	BP
response to growth factor	1/35	704/17910	0.754608	0.8883	0.778395	1	SOX5	BP
response to inorganic substance	1/35	528/17910	0.649485	0.816129	0.715153	1	S100A8	BP
response to interferon-gamma	1/35	173/17910	0.288263	0.54921	0.481258	1	OASL	BP
response to lipid	2/35	883/17910	0.520501	0.715487	0.626963	2	S100A8/S100A7	BP
response to lipopolysaccharide	2/35	295/17910	0.112927	0.385163	0.337508	2	S100A8/S100A7	BP
response to metal ion	1/35	335/17910	0.483921	0.697742	0.611414	1	S100A8	BP
response to molecule of bacterial origin	2/35	309/17910	0.121881	0.403105	0.353231	2	S100A8/S100A7	BP
response to organic substance	7/35	3138/17910	0.416595	0.649548	0.569182	7	OASL/S100A8/S100A7/IL11RA/ACKR1/SOX5/TNFRSF19	BP
response to other organism	5/35	903/17910	0.0298055	0.263921	0.231267	5	PI3/OASL/S100A8/S100A9/S100A7	BP
response to oxidative stress	2/35	442/17910	0.213585	0.481353	0.421797	2	S100A7/WNT16	BP
response to oxygen-containing compound	2/35	1551/17910	0.818956	0.91877	0.805095	2	S100A8/S100A7	BP
response to reactive oxygen species	1/35	230/17910	0.364163	0.619507	0.542858	1	S100A7	BP
response to stress	10/35	3822/17910	0.197356	0.46972	0.411604	10	KRT16/OASL/S100A8/S100A9/S100A7/ACKR1/WNT16/TSPAN8/TNFRSF19/CLEC2A	BP
response to toxic substance	2/35	499/17910	0.254927	0.525546	0.460522	2	S100A8/S100A9	BP
response to transforming growth factor beta	1/35	239/17910	0.375405	0.619507	0.542858	1	SOX5	BP
response to tumor necrosis factor	1/35	284/17910	0.42878	0.65913	0.577579	1	TNFRSF19	BP
response to type I interferon	1/35	95/17910	0.169994	0.441752	0.387096	1	OASL	BP
response to virus	1/35	323/17910	0.471432	0.694395	0.608481	1	OASL	BP
response to wounding	2/35	665/17910	0.375103	0.619507	0.542858	2	S100A8/TSPAN8	BP
response to zinc ion	1/35	44/17910	0.0825647	0.354379	0.310533	1	S100A8	BP
retina homeostasis	1/35	73/17910	0.13332	0.417634	0.365962	1	CDHR1	BP
ribonucleoprotein complex	1/37	1315/18675	0.933085	0.961795	0.861309	1	HOXA10-AS	CC
ribonucleoside binding	44955	322/16967	0.426568	0.6329	0.511145	1	HHAT	MF
ribonucleotide binding	2/29	1804/16967	0.829396	0.934077	0.754381	2	OASL/HHAT	MF
RNA binding	44955	1850/16967	0.96495	0.979367	0.790959	1	OASL	MF
RNA biosynthetic process	6/35	3516/17910	0.710006	0.854394	0.748684	6	ZSCAN31/S100A8/S100A9/HOXC11/HOXC10/SOX5	BP
RNA metabolic process	8/35	4867/17910	0.773937	0.894535	0.783859	8	ZSCAN31/S100A8/S100A9/HOXC11/HOXC10/PWAR5/SOX5/SNORA7B	BP
RNA polymerase II proximal promoter sequence-specific DNA binding	44955	432/16967	0.526954	0.710775	0.574038	1	HOXC11	MF
RNA polymerase II regulatory region DNA binding	2/29	596/16967	0.271194	0.559764	0.452078	2	HOXC11/HOXC10	MF
RNA polymerase II regulatory region sequence-specific DNA binding	2/29	594/16967	0.269913	0.559764	0.452078	2	HOXC11/HOXC10	MF
RNA processing	2/35	1330/17910	0.744575	0.88469	0.775231	2	PWAR5/SNORA7B	BP
secretion	3/35	1584/17910	0.609103	0.790076	0.692324	3	S100A8/S100A9/S100A7	BP
secretion by cell	3/35	1449/17910	0.546544	0.739043	0.647605	3	S100A8/S100A9/S100A7	BP
secretory granule	3/37	806/18675	0.213349	0.5956	0.533373	3	S100A8/S100A9/S100A7	CC
secretory granule lumen	3/37	321/18675	0.02541	0.224663	0.201191	3	S100A8/S100A9/S100A7	CC
secretory vesicle	3/37	923/18675	0.275772	0.624003	0.558808	3	S100A8/S100A9/S100A7	CC
sensory organ development	2/35	522/17910	0.271716	0.5378	0.47126	2	SCO2/WNT16	BP
sensory organ morphogenesis	1/35	250/17910	0.388883	0.620264	0.543522	1	WNT16	BP
sensory perception	1/35	948/17910	0.85122	0.9285	0.813621	1	ESPN	BP
sensory perception of mechanical stimulus	1/35	159/17910	0.268315	0.536631	0.470236	1	ESPN	BP
sensory perception of sound	1/35	139/17910	0.238874	0.512974	0.449506	1	ESPN	BP
sensory system development	2/35	351/17910	0.14972	0.427456	0.374569	2	SCO2/WNT16	BP
sequence-specific DNA binding	2/29	908/16967	0.464539	0.649236	0.524337	2	HOXC11/HOXC10	MF
sequence-specific double-stranded DNA binding	2/29	674/16967	0.321084	0.56433	0.455765	2	HOXC11/HOXC10	MF
sequestering of metal ion	3/35	12/17910	1.48603e-06	0.000141916	0.000124357	3	S100A8/S100A9/S100A7	BP
sequestering of zinc ion	2/35	8/17910	0.000103118	0.00606018	0.00531038	2	S100A8/S100A9	BP
serine-type endopeptidase inhibitor activity	44955	73/16967	0.11763	0.368787	0.297841	1	PI3	MF
sexual reproduction	3/35	808/17910	0.208528	0.476991	0.417975	3	PI3/SPATA6/TSPAN8	BP
SH3 domain binding	44955	122/16967	0.188969	0.487121	0.39341	1	ESPN	MF
signal transduction by protein phosphorylation	4/35	886/17910	0.09275	0.361536	0.316804	4	EPGN/S100A7/WNT16/TNFRSF19	BP
signaling receptor activity	45014	1344/16967	0.406446	0.6329	0.511145	3	IL11RA/ACKR1/TNFRSF19	MF
signaling receptor binding	45106	1386/16967	0.0273533	0.176277	0.142365	6	EPGN/OASL/S100A8/S100A9/S100A7/TSPAN8	MF
skeletal system development	3/35	479/17910	0.0662429	0.332958	0.291763	3	HOXC11/HOXC10/SOX5	BP
skeletal system morphogenesis	1/35	204/17910	0.330572	0.588918	0.516054	1	HOXC11	BP
skin development	12/35	412/17910	9.69056e-12	3.70179e-09	3.24379e-09	12	SPRR1B/KRT6C/LCE3E/LCE3D/KRT16/PI3/SPRR2B/S100A7/KRT77/WNT16/TNFRSF19/KRT72	BP
skin epidermis development	1/35	87/17910	0.156836	0.427456	0.374569	1	TNFRSF19	BP
small molecule binding	45045	2340/16967	0.58118	0.757493	0.611768	4	OASL/S100A8/S100A9/HHAT	MF
smoothened signaling pathway	1/35	131/17910	0.226777	0.500745	0.43879	1	HHAT	BP
somatic stem cell division	1/35	22/17910	0.0421462	0.287847	0.252233	1	SOX5	BP
specification of animal organ identity	1/35	33/17910	0.062567	0.325178	0.284945	1	HOXC11	BP
sperm connecting piece	1/37	4/18675	0.00790215	0.0965671	0.086478	1	SPATA6	CC
sperm flagellum	1/37	84/18675	0.153769	0.539895	0.483488	1	SPATA6	CC
sperm part	1/37	179/18675	0.300019	0.633469	0.567286	1	SPATA6	CC
spermatogenesis	2/35	508/17910	0.261494	0.531333	0.465593	2	SPATA6/TSPAN8	BP
spinal cord development	1/35	102/17910	0.181343	0.456229	0.399782	1	HOXC10	BP
spinal cord motor neuron cell fate specification	1/35	12/17910	0.0232072	0.243735	0.213579	1	HOXC10	BP
spinal cord motor neuron differentiation	1/35	32/17910	0.0607282	0.325178	0.284945	1	HOXC10	BP
stem cell differentiation	1/35	237/17910	0.372924	0.619507	0.542858	1	SOX5	BP
stem cell division	1/35	39/17910	0.0735267	0.344628	0.301989	1	SOX5	BP
stem cell proliferation	1/35	116/17910	0.203592	0.472111	0.413699	1	SOX5	BP
stereocilium	1/37	51/18675	0.0963202	0.529733	0.474388	1	ESPN	CC
stereocilium bundle	1/37	54/18675	0.101696	0.529733	0.474388	1	ESPN	CC
stereocilium tip	1/37	15/18675	0.0293211	0.224663	0.201191	1	ESPN	CC
stress-activated MAPK cascade	2/35	271/17910	0.0980258	0.368925	0.323279	2	WNT16/TNFRSF19	BP
stress-activated protein kinase signaling cascade	2/35	278/17910	0.10231	0.377607	0.330888	2	WNT16/TNFRSF19	BP
stress-induced premature senescence	1/35	8/17910	0.0155302	0.197752	0.173285	1	WNT16	BP
structural constituent of cytoskeleton	44955	77/16967	0.123674	0.377531	0.304903	1	KRT16	MF
structural constituent of epidermis	44955	14/16967	0.0236737	0.161538	0.130462	1	PI3	MF
structural molecule activity	45106	653/16967	0.000707012	0.0091126	0.00735954	6	KRT6C/KRT16/PI3/KRT77/COL21A1/KRT72	MF
supramolecular complex	6/37	852/18675	0.00613485	0.0965671	0.086478	6	KRT6C/KRT16/SCO2/KRT77/ESPN/KRT72	CC
supramolecular fiber	6/37	845/18675	0.00589679	0.0965671	0.086478	6	KRT6C/KRT16/SCO2/KRT77/ESPN/KRT72	CC
supramolecular fiber organization	1/35	553/17910	0.666721	0.830752	0.727967	1	ESPN	BP
supramolecular polymer	6/37	851/18675	0.00610041	0.0965671	0.086478	6	KRT6C/KRT16/SCO2/KRT77/ESPN/KRT72	CC
symbiont process	1/35	884/17910	0.830236	0.924065	0.809734	1	OASL	BP
system development	20/35	4670/17910	9.59495e-05	0.00606018	0.00531038	20	EPGN/SPRR1B/KRT6C/LCE3E/LCE3D/KRT16/PI3/S100A8/SCO2/S100A9/SPRR2B/S100A7/KRT77/HOXC11/HOXC10/WNT16/SOX5/TNFRSF19/KRT72/CDHR1	BP
system process	2/35	2118/17910	0.930623	0.960852	0.84197	2	HOXC10/ESPN	BP
T cell chemotaxis	1/35	25/17910	0.0477579	0.296178	0.259533	1	S100A7	BP
T cell migration	1/35	59/17910	0.109168	0.385044	0.337404	1	S100A7	BP
taxis	3/35	553/17910	0.0926437	0.361536	0.316804	3	S100A8/S100A9/S100A7	BP
temperature homeostasis	1/35	172/17910	0.286856	0.54921	0.481258	1	HOXC10	BP
thyroid hormone receptor binding	44955	27/16967	0.0451713	0.208103	0.168069	1	OASL	MF
tissue development	14/35	1964/17910	8.61291e-06	0.000658027	0.000576612	14	SPRR1B/KRT6C/LCE3E/LCE3D/KRT16/PI3/SPRR2B/S100A7/KRT77/HOXC11/WNT16/SOX5/TNFRSF19/KRT72	BP
tissue homeostasis	1/35	214/17910	0.343691	0.604836	0.530002	1	CDHR1	BP
tissue migration	1/35	363/17910	0.511959	0.708581	0.620911	1	KRT16	BP
tissue morphogenesis	2/35	635/17910	0.353727	0.613289	0.537409	2	KRT16/WNT16	BP
tissue remodeling	1/35	170/17910	0.284034	0.54921	0.481258	1	WNT16	BP
Toll-like receptor 4 binding	2/29	4/16967	1.68889e-05	0.000977478	0.000789433	2	S100A8/S100A9	MF
Toll-like receptor binding	2/29	10/16967	0.000125863	0.00243334	0.00196522	2	S100A8/S100A9	MF
toll-like receptor signaling pathway	2/35	147/17910	0.033362	0.276116	0.241953	2	S100A8/S100A9	BP
transcription by RNA polymerase II	4/35	2581/17910	0.763118	0.8883	0.778395	4	ZSCAN31/HOXC11/HOXC10/SOX5	BP
transcription factor binding	44955	564/16967	0.625139	0.805734	0.650729	1	OASL	MF
transcription regulator activity	45045	1977/16967	0.442167	0.633226	0.511408	4	ZSCAN31/HOXC11/HOXC10/SOX5	MF
transcription regulatory region DNA binding	2/29	739/16967	0.362184	0.605381	0.488919	2	HOXC11/HOXC10	MF
transcription regulatory region sequence-specific DNA binding	2/29	644/16967	0.301935	0.56433	0.455765	2	HOXC11/HOXC10	MF
transcription, DNA-templated	6/35	3444/17910	0.689384	0.841469	0.737358	6	ZSCAN31/S100A8/S100A9/HOXC11/HOXC10/SOX5	BP
transcytosis	1/35	17/17910	0.0327217	0.276116	0.241953	1	FCGRT	BP
transferase activity	44955	1947/16967	0.970924	0.979367	0.790959	1	HHAT	MF
transferase activity, transferring acyl groups	44955	217/16967	0.311747	0.56433	0.455765	1	HHAT	MF
transferase activity, transferring acyl groups other than amino-acyl groups	44955	187/16967	0.275057	0.559764	0.452078	1	HHAT	MF
transition metal ion binding	45045	1051/16967	0.101656	0.336918	0.272102	4	S100A8/SCO2/S100A9/S100A7	MF
transition metal ion homeostasis	3/35	105/17910	0.00111811	0.0316383	0.0277238	3	S100A8/SCO2/S100A9	BP
transition metal ion transport	1/35	91/17910	0.16344	0.432069	0.378611	1	SCO2	BP
transmembrane receptor protein tyrosine kinase signaling pathway	1/35	669/17910	0.736501	0.879198	0.770418	1	EPGN	BP
transmembrane signaling receptor activity	45014	1133/16967	0.305402	0.56433	0.455765	3	IL11RA/ACKR1/TNFRSF19	MF
transport	6/35	4785/17910	0.935636	0.963377	0.844183	6	SAMD9/S100A8/SCO2/S100A9/S100A7/FCGRT	BP
tube development	2/35	1093/17910	0.638834	0.81273	0.712175	2	EPGN/S100A7	BP
tube morphogenesis	2/35	905/17910	0.533977	0.728025	0.637949	2	EPGN/S100A7	BP
tubulin binding	2/29	252/16967	0.0686263	0.265355	0.214307	2	S100A8/S100A9	MF
tumor necrosis factor-activated receptor activity	44955	8/16967	0.0135949	0.131201	0.105961	1	TNFRSF19	MF
tumor necrosis factor-mediated signaling pathway	1/35	167/17910	0.27978	0.54668	0.479041	1	TNFRSF19	BP
type I interferon signaling pathway	1/35	91/17910	0.16344	0.432069	0.378611	1	OASL	BP
urogenital system development	1/35	324/17910	0.472484	0.694395	0.608481	1	HOXC11	BP
vacuolar lumen	1/37	171/18675	0.288718	0.624003	0.558808	1	S100A7	CC
vacuolar part	1/37	538/18675	0.661297	0.896957	0.803245	1	S100A7	CC
vacuole	1/37	737/18675	0.774909	0.909262	0.814265	1	S100A7	CC
vasculature development	2/35	784/17910	0.456962	0.684547	0.599851	2	EPGN/S100A7	BP
ventral spinal cord development	1/35	46/17910	0.0861558	0.357734	0.313473	1	HOXC10	BP
vesicle	11/37	3756/18675	0.107732	0.53467	0.478809	11	EPGN/KRT6C/KRT16/S100A8/S100A9/S100A7/KRT77/ACKR1/TSPAN8/KRT72/CD1A	CC
vesicle fusion	1/35	66/17910	0.121324	0.403008	0.353146	1	SAMD9	BP
vesicle lumen	3/37	339/18675	0.0292292	0.224663	0.201191	3	S100A8/S100A9/S100A7	CC
vesicle membrane	1/37	754/18675	0.782676	0.909262	0.814265	1	EPGN	CC
vesicle organization	1/35	280/17910	0.424221	0.656082	0.574908	1	SAMD9	BP
vesicle-mediated transport	5/35	1899/17910	0.3114	0.571472	0.500766	5	SAMD9/S100A8/S100A9/S100A7/FCGRT	BP
viral genome replication	1/35	120/17910	0.20984	0.47856	0.41935	1	OASL	BP
viral life cycle	1/35	324/17910	0.472484	0.694395	0.608481	1	OASL	BP
viral process	1/35	822/17910	0.80718	0.911328	0.798573	1	OASL	BP
visual system development	2/35	346/17910	0.146338	0.426546	0.373771	2	SCO2/WNT16	BP
water homeostasis	1/35	74/17910	0.135021	0.417634	0.365962	1	KRT16	BP
whole membrane	2/37	1586/18675	0.834068	0.939203	0.841077	2	EPGN/CD1A	CC
Wnt signaling pathway	1/35	498/17910	0.627656	0.807452	0.707549	1	WNT16	BP
wound healing	2/35	550/17910	0.29216	0.553872	0.485344	2	S100A8/TSPAN8	BP
zinc ion binding	45014	799/16967	0.154377	0.435433	0.351665	3	S100A8/S100A9/S100A7	MF
zinc ion homeostasis	2/35	20/17910	0.000689499	0.021949	0.0192334	2	S100A8/S100A9	BP

## Sheet: KEGG pathway
Description	Pathway Identifier	GeneRatio	BgRatio	pvalue	p.adjust	qvalue	Count	geneID	Other
IL-17 signaling pathway	hsa04657	44997	93/7914	0.000320097	0.00800243	0.00774972	3	S100A8/S100A9/S100A7	Organismal Systems
Hematopoietic cell lineage	hsa04640	44969	98/7914	0.00924017	0.115502	0.111855	2	IL11RA/CD1A	Organismal Systems
Cytokine-cytokine receptor interaction	hsa04060	44969	294/7914	0.0710168	0.259478	0.251284	2	IL11RA/TNFRSF19	Environmental Information Processing
Malaria	hsa05144	44938	49/7914	0.0718683	0.259478	0.251284	1	ACKR1	Human Diseases
Human papillomavirus infection	hsa05165	44969	330/7914	0.0868462	0.259478	0.251284	2	OASL/WNT16	Human Diseases
Basal cell carcinoma	hsa05217	44938	63/7914	0.0915143	0.259478	0.251284	1	WNT16	Human Diseases
Central carbon metabolism in cancer	hsa05230	44938	69/7914	0.0998167	0.259478	0.251284	1	SCO2	Human Diseases
Protein digestion and absorption	hsa04974	44938	95/7914	0.134996	0.259478	0.251284	1	COL21A1	Organismal Systems
Staphylococcus aureus infection	hsa05150	44938	96/7914	0.136324	0.259478	0.251284	1	KRT16	Human Diseases
Melanogenesis	hsa04916	44938	101/7914	0.142934	0.259478	0.251284	1	WNT16	Organismal Systems
Amoebiasis	hsa05146	44938	102/7914	0.14425	0.259478	0.251284	1	CD1A	Human Diseases
Estrogen signaling pathway	hsa04915	44938	138/7914	0.190423	0.259478	0.251284	1	KRT16	Organismal Systems
Signaling pathways regulating pluripotency of stem cells	hsa04550	44938	140/7914	0.19292	0.259478	0.251284	1	WNT16	Cellular Processes
Breast cancer	hsa05224	44938	147/7914	0.201604	0.259478	0.251284	1	WNT16	Human Diseases
Gastric cancer	hsa05226	44938	149/7914	0.204069	0.259478	0.251284	1	WNT16	Human Diseases
mTOR signaling pathway	hsa04150	44938	153/7914	0.208979	0.259478	0.251284	1	WNT16	Environmental Information Processing
Hippo signaling pathway	hsa04390	44938	154/7914	0.210202	0.259478	0.251284	1	WNT16	Environmental Information Processing
Cushing syndrome	hsa04934	44938	155/7914	0.211423	0.259478	0.251284	1	WNT16	Human Diseases
Wnt signaling pathway	hsa04310	44938	160/7914	0.217504	0.259478	0.251284	1	WNT16	Environmental Information Processing
Jak-STAT signaling pathway	hsa04630	44938	162/7914	0.219924	0.259478	0.251284	1	IL11RA	Environmental Information Processing
Hepatocellular carcinoma	hsa05225	44938	168/7914	0.227144	0.259478	0.251284	1	WNT16	Human Diseases
Tight junction	hsa04530	44938	169/7914	0.228341	0.259478	0.251284	1	CD1A	Cellular Processes
Transcriptional misregulation in cancer	hsa05202	44938	186/7914	0.248437	0.27004	0.261512	1	WNT16	Human Diseases
Proteoglycans in cancer	hsa05205	44938	204/7914	0.269191	0.280407	0.271552	1	WNT16	Human Diseases
Pathways in cancer	hsa05200	44938	530/7914	0.565002	0.565002	0.54716	1	WNT16	Human Diseases
