# Supplementary material for: Identification of a shared gene signature and biological mechanism between diabetic foot ulcers and cutaneous lupus erythemnatosus by transcriptomic analysis
Source: Front Physiol. 2024 Feb 16;15:1297810. doi: 10.3389/fphys.2024.1297810 (PMC10907995; doi:10.3389/fphys.2024.1297810)
Supplement: Supplementary file 6 [file Table5.XLSX]

## Sheet: DFU
Mixture	B cells naive	B cells memory	Plasma cells	T cells CD8	T cells CD4 naive	T cells CD4 memory resting	T cells CD4 memory activated	T cells follicular helper	T cells regulatory (Tregs)	T cells gamma delta	NK cells resting	NK cells activated	Monocytes	Macrophages M0	Macrophages M1	Macrophages M2	Dendritic cells resting	Dendritic cells activated	Mast cells resting	Mast cells activated	Eosinophils	Neutrophils	P-value	Correlation	RMSE
GSM3946485	0.0762225	0	0.0022047	0.0149838	0	0.223989	0	0.0142034	0	0	0.0291999	0	0	0.0117543	0.00165086	0.358575	0	0.033401	0.233815	0	0	0	0.08	0.125496	1.03648
GSM3946486	0.0363806	0	0.00242107	0.0293974	0	0.205594	0	0.0776348	0	0	0.00822508	0.0172483	0.00584793	0	0	0.0439062	0.152814	0.0636452	0.356886	0	0	0	0.58	0.0168816	1.09193
GSM3946487	0	0.0024162	0	0.0521023	0	0.162806	0	0.0798105	0	0	0.045211	0.0231764	0.0320443	0.0319588	0	0	0.128978	0.0628809	0.378616	0	0	0	0.32	0.0507165	1.08432
GSM3946488	0	0	0	0.047974	0	0.138908	0	0.0992438	0.0022655	0	0.0329296	0	0	0.216053	0.0493514	0.14977	0	0.00075265	0.0487555	0.0590063	0	0.154991	0.03	0.195198	1.02011
GSM3946489	0	0	0.0198759	0.124077	0.00975655	0.0502518	0	0.136564	0	0	0.0939515	0	0.0475368	0.110287	0.0336455	0.188474	0.0135209	0	0.172059	0	0	0	0.28	0.0581372	1.05813
GSM3946490	0.00639482	0	0.000167514	0.0619913	0	0.21487	0	0.019922	0.0457532	0	0.0337274	0.022837	0	0	0.0841486	0.428341	0	0.0058239	0.0642604	0	0	0.0117628	0.05	0.144928	1.03548
GSM3946491	0.0662421	0	0.00489496	0.0110434	0	0.0950317	0	0.0512738	0	0	0.0114002	0.0358391	0	0	0.0104979	0.334898	0.0281582	0.0121095	0.338611	0	0	0	0.56	0.0197577	1.09393
GSM3946492	0.0862779	0	0.0156295	0.00757638	0	0.240287	0	0.0227393	0	0	0.0120812	0.0065873	0	0	0.0158643	0.195097	0.110522	0.0425829	0.244755	0	0	0	0.18	0.0763616	1.04734
GSM3946500	0.0276648	0	0.044091	0	0	0.125752	0	0.0585199	0	0.0104695	0.0252432	0	0	0.0407575	0.054794	0.0771157	0.116738	0.024799	0.382518	0.00486004	0	0.00667667	0.85	-0.0177481	1.10865
GSM3946501	0	0	0.0613984	0	0	0.260586	0	0.0978243	0	0.00548892	0.0381518	0	0	0	0.0958172	0.0637657	0.102544	0.0275985	0.238435	0.0047279	0	0.00366225	0.93	-0.0249329	1.09227
GSM3946502	0	0	0.00276003	0	0	0.2536	0	0.0218272	0	0	0.122642	0	0.0111874	0.153474	0	0	0	0.179365	0	0.120686	0.0933375	0.0411209	0.98	-0.0322987	1.1158
GSM3946503	0	0	0.000351693	0	0	0.162845	0	0.187354	0	0	0.0878807	0	0.0126148	0	0.0295231	0.171689	0	0.0617591	0.282882	0.00310057	0	0	0.92	-0.0240482	1.10047
GSM3946504	0.0779074	0	0.0114152	0	0	0.126755	0	0.0805773	0	0	0.0449997	0	0	0.164674	0.00805492	0.171091	0	0.080771	0.153947	0.0546433	0	0.0251656	0.75	-0.00833072	1.08695
GSM3946505	0	0	0	0.0272697	0	0.169613	0	0.0375781	0.0189579	0	0.0976482	0	0.0241543	0.00540581	0.0201241	0.0985962	0	0	0.307149	0.183335	0	0.0101694	0.02	0.269453	1.00973

## Sheet: SLE
Mixture	B cells naive	B cells memory	Plasma cells	T cells CD8	T cells CD4 naive	T cells CD4 memory resting	T cells CD4 memory activated	T cells follicular helper	T cells regulatory (Tregs)	T cells gamma delta	NK cells resting	NK cells activated	Monocytes	Macrophages M0	Macrophages M1	Macrophages M2	Dendritic cells resting	Dendritic cells activated	Mast cells resting	Mast cells activated	Eosinophils	Neutrophils	P-value	Correlation	RMSE
GSM2142137	0	0.0908267	0.0313061	0.0640444	0	0.1306	0	0.00625886	0.0414246	0.0271349	0	0.0334702	0.0464079	0	0.0259821	0.154052	0.100653	0.0484814	0.13147	0	0.0678881	0	0.02	0.22237	0.983539
GSM2142138	0.0519271	0.0113626	0.00541878	0.162721	0	0.0982147	0	0.0147353	0.0429542	0	0	0.0560092	0.0551084	0	0.0213759	0.191472	0.0588971	0.0375046	0.1923	0	0	0	0.02	0.211428	0.991517
GSM2142139	0	0.0737814	0.0130162	0.0495174	0	0.152198	0	0.0299903	0.0235926	0.0269343	0	0.0343697	0.113383	0	0.0916889	0.169461	0.0435225	0.0181132	0.160431	0	0	0	0.02	0.233507	0.982225
GSM2142140	0	0.0451455	0	0.0431144	0	0.150242	0	0.0465107	0.0329219	0	0	0.0738282	0.062078	0	0.0173874	0.155453	0.202522	0.0610792	0.109717	0	0	0	0.1	0.145612	1.016
GSM2142141	0.0473685	0.028944	0.00382646	0.0454529	0.0134184	0.028111	0	0	0.208106	0	0.0277882	0.0356365	0.109241	0	0	0.155533	0.102433	0	0.164958	0.0291827	0	0	0.18	0.120421	1.02572
GSM2142142	0	0.0496551	0	0.132816	0	0.109845	0	0	0.201048	0	0.00597785	0	0	0	0	0.144533	0.0845661	0.0710337	0.124157	0.0763681	0	0	0.15	0.130866	1.02891
GSM2142143	0	0.0911943	0.0165143	0.186445	0	0.0854275	0.0294258	0	0.126605	0	0.0519907	0.0239442	0.0198889	0	0.00870182	0.102303	0.101511	0.00984101	0.130652	0	0	0.0155565	0.14	0.132587	1.02693
GSM2142144	0.0610948	0.114147	0.0431026	0.0544443	0	0.187698	0.0586103	0.0656213	0	0.082923	0	0.0530254	0	0.0145505	0.129955	0.0622755	0.00171523	0.00632723	0.0486093	0	0.0159008	0	0	0.575239	0.824182
GSM2142145	0.0372533	0.0121981	0.047416	0.138361	0	0.0719048	0	0.0573917	0.0422489	0.005474	0	0.126463	0.0942322	0	0.15898	0.188397	0.00349776	0.0155236	0.000658332	0	0	0	0	0.484483	0.874252
GSM2142146	0	0.0640333	0	0.266106	0.0283772	0.0248739	0.168815	0	0	0.081158	0	0.00258675	0.00795142	0	0.146038	0.108602	0.0160477	0.0274704	0.0491476	0	0.00879204	0	0	0.572332	0.825094
GSM2142147	0.00658195	0.0355322	0.0173026	0.0683025	0	0.28502	0.0806054	0.0039635	0	0.0449142	0	0.0688065	0.0379599	0	0.173496	0.106002	0.00309434	0.00533517	0.0630836	0	0	0	0	0.564107	0.82884
GSM2142148	0	0.0674393	0.00948322	0.0687808	0	0.0804815	0.0883943	0.0514447	0	0.147821	0	0.0550555	0	0	0.0840276	0.189999	0.0379124	0.0534412	0.0560828	0	0	0.00963669	0	0.497623	0.869065
GSM2142149	0	0.0523019	3.53436e-06	0.0220252	0	0.25775	0.101641	0.0132694	0	0.0823451	0	0.0156686	0.105729	0	0.081951	0.111947	0.0111489	0.0482767	0.0959433	0	0	0	0	0.514485	0.864283
GSM2142150	0	0.0935568	0	0.0565858	0	0.197846	0.084375	0.0559907	0	0.0731098	0	0.0814675	0.0208146	0	0.15302	0.0765201	0.0206451	0.00999029	0.0627121	0	0.0133667	0	0	0.5249	0.851912
GSM2142151	0	0.0640994	0	0.10932	0	0.196439	0.0959299	0.0375242	0	0.0532216	0	0.0280761	0.0897364	0	0.0922704	0.146042	0.0217106	0.0248584	0.0407722	0	0	0	0	0.451152	0.892148
GSM2142152	0	0.0140657	0.0331962	0.203359	0	0.088461	0.104498	0	0	0.0210703	0	0.0646698	0.152185	0	0.104257	0.148196	0.0181925	0.0228895	0.0249597	0	0	0	0	0.475038	0.880041
GSM2142153	0.0316394	0	0.00270896	0.100258	0	0.241223	0.103032	0.00765326	0	0	0	0.0285632	0.033376	0	0.0808082	0.119966	0.163045	0	0.0877277	0	0	0	0	0.444722	0.89654
GSM2142154	0	0.0690917	0	0.0429405	0	0.267871	0.132078	0.00551309	0	0.0411622	0.0100619	0	0.0109174	0	0.119673	0.206728	0.0581321	0.00488163	0.0187864	0.0121629	0	0	0	0.590603	0.82401
GSM2142155	0.0009583	0.126352	0.059329	0.103466	0	0.0524186	0.0253763	0.0736069	0	0.0680196	0	0.0607754	0.028989	0	0.112253	0.176619	0.0239224	0	0.084703	0	0.00321202	0	0	0.441869	0.896438
GSM2142156	0	0.0808966	0.0205353	0.169651	0	0.0961338	0	0.0515402	0	0.0342273	0	0.0460879	0.0475559	0.0071104	0.0338568	0.162884	0.0715866	0.0332921	0.144642	0	0	0	0.02	0.231362	0.984098
GSM2142157	0.106257	0.0699418	0	0.113667	0	0.208627	0.0207582	0.0681979	0	0.10103	0	0	0.00785779	0	0.114482	0.141275	0.00462721	0	0.0399891	0	0.00328862	0	0	0.577291	0.823654
GSM2142158	0.031803	0.0644885	0	0.119828	0	0.22	0.0911281	0.0411499	0	0.105245	0	0.0125418	0.0371548	0.0139491	0.124054	0.112102	0	0.0147835	0.0104566	0	0.00131565	0	0	0.595661	0.812022
GSM2142159	0	0.120486	0.0103367	0.0202791	0	0.25131	0.110162	0.0619497	0	0.116278	0	0	0	0	0.102416	0.106424	0.0109736	0.0339072	0.0492481	0	0.00268745	0.00354188	0	0.577247	0.827752
GSM2142160	0.00094162	0.0941478	0.00566187	0.0627508	0	0.187119	0.107446	0.011948	0	0.111227	0	0.0283435	0.0481685	0	0.116216	0.141725	0.0117219	0.00926767	0.0633153	0	0	0	0	0.590529	0.822464
GSM2142161	0	0.166961	0.00737	0.0755356	0	0.107748	0.130739	0.00197509	0	0.109722	0	0.0353935	0.0284309	0.00569551	0.110066	0.121003	0.00201244	0.00427265	0.0835855	0	0.0094883	0	0	0.516102	0.860696
GSM2142162	0.0194912	0	0.0169146	0.129252	0	0.181446	0	0	0.00637094	0	0	0.0950587	0.0932202	0	0.0992538	0.239434	0.0158523	0	0.103046	0	0	0.000659683	0	0.334181	0.94587
GSM2142163	0	0.126764	0.0252349	0.0596088	0	0.0961119	0.08121	0	0	0.0564592	0	0.111582	0.0169896	0	0.0715269	0.183621	0	0.0740005	0.0908308	0	0	0.00606097	0	0.344429	0.941293
GSM2142164	0.00749564	0.164065	0	0.102764	0	0.180476	0.0502162	0.00209366	0.0123184	0.0868472	0	0.0761235	0.0439903	0	0.0659052	0.136891	0.0179849	0.00138657	0.0286302	0	0.0228117	0	0	0.441635	0.89633
GSM2142165	0	0.0905748	0.0585118	0.0845209	0	0.139423	0.0890815	0.0183948	0	0.0679904	0	0.0418827	0.0450626	0	0.0897427	0.127437	0.105339	0.0013436	0.040696	0	0	0	0	0.490734	0.875162
GSM2142166	0.0211345	0.0853219	0	0.0525523	0	0.174435	0.127829	0.0285636	0	0.0420768	0.0546814	0.0264793	0.0675601	0	0.142927	0.123	0	0.0242887	0.0291513	0	0	0	0	0.583839	0.822962
GSM2142167	0	0.13699	0	0.0132148	0.000279565	0.209334	0.128787	0	0	0.122035	0	0	0.0194673	0	0.114076	0.120694	0	0.051059	0.00573243	0.034668	0.00818018	0.0354836	0	0.589452	0.822723
GSM2142168	0	0.113938	0.00965258	0.10647	0	0.146992	0.0455965	0.0670514	0	0.0556511	0	0.0782656	0.00267764	0	0.150511	0.143841	0.00432792	0.00125609	0.071031	0	0.00273823	0	0	0.445359	0.89477
GSM2142169	0.0315622	0.0205854	0	0.0890211	0	0.120548	0.0340683	0.126785	0	0.0561327	0	0.0735693	0.0658514	0	0.140497	0.138926	0.0111166	0.0202949	0.0510809	0	0.0199613	0	0	0.449527	0.892465
GSM2142170	0.017257	0.0769563	0.0109153	0.175201	0	0.00632013	0.205576	0.00818165	0	0	0.0128545	0.0391184	0.0594548	0	0.176479	0.162082	0.0112498	0.025258	0.00580797	0.00389009	0	0.00339825	0	0.447956	0.89334
GSM2142171	0	0.0298308	0.0585431	0.14281	0	0.0645008	0.121727	0	0.0885941	0.0237781	0	0	0	0	0.103207	0.245375	0	0	0.102487	0	0.0191473	0	0	0.358926	0.93329
GSM2142172	0.0331705	0.0286117	0	0.233354	0	0.00884048	0.1149	0.0410308	0	0	0	0.096107	0.0410301	0	0.122943	0.204934	0.031097	0	0.0439825	0	0	0	0	0.399937	0.917117
GSM2142173	0	0.0769323	0	0.114384	0	0.265588	0.0858873	0	0	0.000626909	0.0209138	0.00380991	0.0580111	0	0.0822608	0.150517	0.0343643	0.022344	0.0843607	0	0	0	0	0.550976	0.846938
GSM2142174	0	0.0112913	0.0044341	0.00675714	0	0.0747269	0.131361	0.00542072	0	0.166147	0	0.0328954	0.0854966	0	0.165967	0.175679	0	0.0843918	0.0322698	0	0	0.0231617	0	0.467199	0.883587
GSM2142175	0	0.0934525	0	0.0920603	0	0.10345	0.0869493	0.0510118	0.0219255	0.00762043	0	0.0572927	0.0987344	0	0.150601	0.147237	0.0216337	0	0.0680308	0	0	0	0	0.435116	0.899552
GSM2142176	0.00836276	0.112097	0	0.142926	0	0.137011	0.067764	0.0125297	0	0.075087	0	0.0315438	0.0202098	0	0.106936	0.170917	0.0395726	0.0299364	0.0451063	0	0	0	0	0.409491	0.911642
GSM2142177	0.0301527	0.0509381	0.00319603	0.204389	0	0.0775646	0.127491	0	0	0	0	0.0878908	0.0670702	0	0.129689	0.101002	0.0547001	0.00116582	0.0647504	0	0	0	0	0.456863	0.888771
GSM2142178	0	0.0288873	0.0225733	0.0905711	0	0.351113	0.0373891	0	0	0	0	0.0596586	0.0939762	0	0.146388	0.083163	0.0148634	0.0045019	0.0645434	0	0.00237209	0	0	0.563246	0.831339
GSM2142179	0	0.089655	0	0.160823	0	0.19804	0.0412105	0	0	0.0269874	0	0.0596926	0.0594961	0	0.0522104	0.236626	0.00347645	0.00107161	0.0704463	0	0	0.000265251	0	0.441188	0.896812
GSM2142180	0.0257877	0.0656345	0	0.0993697	0	0.140701	0.0894166	0	0.00532996	0.0452155	0	0.105965	0.0476588	0	0.186342	0.157918	0.0118987	0.0012845	0.00895368	0	0.00852507	0	0	0.483463	0.874866
GSM2142181	0.00630035	0.0678522	0	0.108242	0	0.171808	0.100542	0.0378128	0	0.0833626	0	0.0145282	0.0486692	0	0.125593	0.168341	0	0.0305163	0.0325413	0	0	0.00389235	0	0.56798	0.831912
GSM2142182	0.000653481	0.0248309	0	0.112342	0	0.137426	0.057737	0.0567324	0.00546956	0.109936	0	0.0146545	0	0	0.0925672	0.15661	0.156598	0.0118299	0.0626144	0	0	0	0	0.55723	0.840843
GSM2142183	0	0.116681	0.0625578	0.0342867	0	0.0843293	0.0679398	0.0517505	0	0.0591238	0	0.0670413	0.0968129	0	0.125449	0.119705	0	0.027342	0.0646937	0	0.0222869	0	0	0.557365	0.840718
GSM2142184	0.00876621	0.0218062	0.00386258	0.192667	0	0.0428922	0.0600561	0.0494013	0	0	0	0.119577	0.119085	0.00712863	0.166251	0.124621	0	0.0566851	0.0272004	0	0	0	0	0.389744	0.926586
GSM2142185	0	0.0896139	0	0.0742967	0	0.316857	0.0831483	0	0	0.00703653	0	0.0254327	0.084761	0	0.137615	0.0983591	0.027114	0.0204024	0.0169232	0	0	0.0184395	0	0.516046	0.858433
GSM2142186	0	0.0466988	0.00708176	0.0287416	0	0.250026	0.0945898	0	0	0.0583358	0	0.0202317	0.0385316	0	0.107308	0.177374	0.0105087	0.051447	0.109125	0	0	0	0	0.40329	0.914257
GSM2142187	0.0297858	0	0.007269	0.144885	0	0.14874	0.141656	0.0238784	0	0.0221295	0	0.0183631	0.0586572	0	0.15354	0.200333	0.00540581	0.0283542	0.0119103	0	0.00509197	0	0	0.638938	0.790536
GSM2142188	0.0552851	0	0	0.149046	0	0.24769	0.0855955	0	0	0	0.0338888	0.0189542	0.0648802	0	0.134143	0.145178	0.0158498	0	0.0429249	0	0.00656438	0	0	0.600902	0.81308
GSM2142189	0	0.141127	0.0353637	0.0605731	0	0.207145	0.0595663	0	0	0	0	0.0304827	0.0961095	0	0.137609	0.167632	0.0165798	0.037746	0.0100665	0	0	0	0	0.4124	0.910304
GSM2142190	0	0.0155564	0.00182802	0.0774721	0	0.180163	0.0633433	0	0	0.0726477	0	0.0362426	0.0489701	0	0.0856789	0.270184	0	0.010738	0.137176	0	0	0	0	0.422666	0.905607
GSM2142191	0.00293884	0.0606864	0.00750949	0.127285	0.00805952	0.00629749	0.0416555	0.103247	0	0.0961612	0	0.0356749	0.0111804	0	0.10076	0.208969	0.111016	0.0337833	0.0447763	0	0	0	0	0.545558	0.847015
GSM2142192	0	0.110042	0.0688715	0.12369	0	0.0575	0.103095	0.00553795	0.00458053	0.0576601	0	0.0263258	0.0153489	0	0.0842912	0.201566	0.0174619	0	0.124029	0	0	0	0	0.447524	0.895164
GSM3999298	0.0368318	0	0.0654788	0.230829	0	0	0.0412398	0	0.00859027	0	0	0.314153	0.0216597	0	0.0329381	0.0936573	0.0454315	0	0	0.10919	0	0	0	0.301087	1.00964
GSM3999300	0.0707366	0	0.0146143	0.149027	0.0163922	0	0	0	0.0860114	0	0	0.302792	0.0286578	0	0.047642	0.0454419	0	0.0162025	0	0.219252	0	0.00323023	0	0.373556	0.96911
GSM3999301	0.0708093	0	0.0141735	0.263017	0.0256763	0	0.0742975	0	0.00650332	0	0	0.236416	0.0145962	0	0	0.0288265	0.089057	0.100265	0	0.0763614	0	0	0.01	0.238462	1.02453
GSM3999303	0.0792111	0	0.0320594	0.0959867	0.0594751	0	0	0	0.0657153	0	0	0.114517	0.0602925	0	0.222369	0.0186764	0.0480292	0	0	0.195057	0.00198638	0.00662459	0	0.253138	1.01246
GSM3999304	0	0.0851461	0.0218965	0.172375	0.03768	0	0.0463365	0.021875	0.0205732	0	0	0.238269	0.013877	0	0	0.185347	0	0.081564	0	0.0750613	0	0	0.08	0.169338	1.05018
GSM3999306	0.0195147	0.0223993	0.00812319	0.137458	0.167907	0	0.0274446	0	0.0410076	0	0	0.273928	0.0216578	0	0.0195218	0.131381	0.0032666	0	0	0.117782	0	0.00860872	0	0.286845	1.0042
GSM3999307	0.0435376	0	0.00667893	0.063779	0	0	0.0732107	0	0.0731111	0.0124533	0	0.220992	0	0	0.0627267	0.198526	0	0.0739728	0	0.156834	0	0.0141773	0	0.330511	0.967442
GSM3999308	0.0658533	0	0	0.223276	0	0	0.0414833	0.0450207	0.0266192	0	0	0.24186	0.00383877	0	0.0892013	0.0515149	0.0170975	0.0124186	0	0.15152	0.0282588	0.00203667	0	0.377656	0.95171
GSM3999309	0.0460118	0	0	0.228923	0.0118823	0	0.185635	0	0	0	0	0.283063	0.0105093	0	0.109758	0.100573	3.18246e-05	0.0236129	0	0	0	0	0	0.263174	1.0337
GSM3999311	0	0.0543948	0	0.118361	0.0759121	0.083627	0.151025	0	0	0	0	0.191827	0.0344175	0	0.184815	0.00952102	0.0265527	0	0	0.0695466	0	0	0	0.449451	0.902148
GSM3999312	0	0.0678026	0.00539429	0.0711541	0.100558	0.123469	0.159072	0	0	0	0	0.234047	0.000359843	0	0.075769	0.041223	0	0.0403632	0	0.0769103	0	0.00387747	0	0.362699	0.954391
GSM3999313	0	0.0335861	0.0283812	0.19678	0	0	0.116779	0	0.0106033	0	0	0.278213	0.0891528	0	0.0125726	0.0421857	0.032311	0.0155731	0	0.135688	0.00817387	0	0.07	0.174527	1.07424
GSM3999314	0	0.0822074	0	0.0497922	0.0547557	0.162318	0.0190234	0	0	0.118061	0	0.269632	0	0	0.131735	0.00844387	0	0.0634477	0	0.0207187	0.0198654	0	0	0.393128	0.955288
GSM3999315	0.109758	0	0.0164268	0.192436	0.0111468	0	0.266081	0	0	0	0	0.144858	0.0146286	0	0.122026	0.0554263	0	0.0161776	0	0.0354829	0	0.0155517	0	0.352053	0.950791
GSM3999317	0.0186112	0	0	0.126663	0.0833404	0	0.217252	0	0	0	0	0.269005	0.0194201	0	0.0606973	0.0624138	0	0.027559	0	0.092468	0.0137444	0.00882499	0.05	0.186779	1.0689
GSM3999318	0.0256662	0	0.0139985	0.0768363	0	0.0998214	0.32038	0	0	0	0	0.211502	0.0394393	0	0.0706712	0.00854979	0.0297425	0.0376886	0	0.0604027	0	0.0053009	0	0.3948	0.93307
GSM3999319	0.0359085	0.168585	0	0.192292	0.0554132	0	0.043539	0	0.0299322	0	0	0.103097	0.0419746	0	0.246386	0	0	0	0	0.0548191	0.0160524	0.0120014	0	0.444133	0.905355
GSM3999320	0	0.154594	0	0.185627	0.118752	0.0783749	0.0882274	0	0	0	0.021658	0.00199742	0.0225934	0	0.166697	0.0748356	0.0126213	0.0104985	0	0.0635236	0	0	0	0.463031	0.885644
GSM3999322	0.0553258	0.0527989	0.00193524	0.105223	0	0.0526353	0.335143	0	0	0.022115	0	0.0724553	0	0	0.169792	0.102907	0	0.00122403	0	0.0284447	0	0	0	0.527965	0.848913
GSM3999323	0	0.112055	0.0322064	0.0286003	0.201215	0	0	0	0.0127013	0	0	0.171589	0	0	0.0193269	0.111599	0.0218098	0.0606494	0	0.172009	0	0.0562389	0.01	0.237231	1.00025
GSM3999324	0.0116071	0.0542265	0.0286959	0.14191	0.0976442	0.104132	0.00685774	0	0	0	0	0.145853	0.0185213	0	0.31819	0	0	0.00174203	0	0.0425691	0.0261597	0.00189167	0	0.564735	0.831444
GSM3999326	0.0681616	0	0	0.0306299	0.211611	0.0718896	0.0310506	0	0	0	0	0.248389	0	0	0.0524047	0.168429	0.0184549	0.00416712	0	0.0553594	0.0160525	0.0233999	0	0.267819	0.998086
GSM3999327	0.106921	0	0	0.133227	0.136155	0.0273441	0.155138	0	0	0	0	0.0581874	0.00107365	0	0.145462	0.146016	0	0.0519833	0	0.0384928	0	0	0	0.425868	0.905071
GSM3999328	0.00676645	0.0422316	0	0.135938	0.20485	0	0.19455	0	0	0	0	0.125726	0.00772754	0	0.138241	0.119925	0	0.0235087	0	0	0	0.000537679	0	0.478677	0.8778
GSM3999330	0.0231639	0.0260216	0.00346971	0.0692706	0	0.275896	0.0806618	0	0	0	0.0605908	0	0.0241329	0	0.194759	0.0245446	0	0	0	0.210089	0	0.00740026	0	0.512034	0.858319
GSM3999332	0.1103	0	0	0.282614	0.0530582	0	0.133472	0.0178549	0	0	0	0.0661165	0	0	0.0684943	0.122199	0	0.0411019	0	0.0769629	0.0278262	0	0	0.346209	0.944564
GSM3999333	0.00254573	0.0634607	0	0.118175	0	0	0.198286	0	0.0213761	0	0	0.190693	0.020718	0	0.142141	0.0164317	0	0.0174852	0	0.187827	0.0208612	0	0	0.448546	0.904278
GSM3999334	0.0662287	0	0	0.220306	0.0764302	0	0.214606	0	0	0	0	0.116259	0.0109072	0	0.128074	0.0585158	0.0177839	0.0142634	0	0.0766255	0	0	0	0.345678	0.952875
GSM3999336	0	0.00695124	0.0113375	0.228735	0	0	0.137148	0	0	0	0	0.197129	0.0421799	0	0.0446727	0.135208	0.0556882	0.0169096	0	0.121649	0	0.00239154	0	0.286414	0.988467
GSM3999337	0	0.103841	0.00297538	0.141543	0.0529632	0.0163616	0.0396213	0	0.00499929	0	0	0.218251	0.0061864	0	0.177485	0.0983244	0	0	0	0.129332	0.00811583	0	0	0.376259	0.949939
GSM3999339	0.0310929	0	0.0133591	0.0357776	0.104678	0.0751484	0.117559	0	0	0	0	0.240132	0.0238875	0	0.0453336	0	0.0452177	0.0249778	0	0.195034	0.0478027	0	0	0.268601	1.01057
GSM3999340	0.0905014	0	0.00406897	0.16217	0.0241557	0.0760003	0.130149	0	0.000617955	0	0	0.227283	0.0361843	0	0.138769	0.0153347	0.0427259	0	0	0.0520395	0	0	0	0.355513	0.960703
GSM3999341	0	0.0437239	0	0.0567063	0.111867	0.074225	0.0593581	0	0	0	0	0.222794	0.0865186	0	0.0650875	0.0493141	0	0.0236415	0	0.206764	0	0	0	0.278557	1.0006
GSM3999343	0.00119854	0.0260725	0.0370389	0.281151	0	0	0.0490874	0	0.0109314	0	0	0.174267	0.0236469	0	0	0.142994	0	0.0842793	0	0.159171	0	0.0101622	0.03	0.208277	1.02738
GSM3999344	0.049484	0	0.00909894	0.187148	0	0	0.105443	0	0	0	0	0.259215	0.102735	0	0.141307	0.041581	0	0.00658603	0	0.0972009	0	0.000201002	0	0.358789	0.966237
GSM3999345	0	0.0729634	0	0.182939	0.0562401	0	0.12396	0	0	0	0	0.168661	0.0577642	0	0.0386756	0.079824	0	0.038354	0	0.174512	0	0.00610668	0	0.285471	0.985783
GSM3999347	0.013547	0	0.0707718	0.299859	0	0	0.21437	0	0	0	0	0.230634	0.0649615	0	0.0237356	0.0619641	0.00698542	0.0131721	0	0	0	0	0.02	0.218787	1.04253
GSM3999348	0	0.100794	0	0.153389	0.22642	0	0	0	0.0562296	0	0	0.0722042	0.0262815	0	0.0498878	0.101195	0	0.0239672	0	0.178568	0.0110639	0	0.04	0.192176	1.01878
GSM3999349	0	0.120854	0	0.138311	0.0404008	0	0.212797	0	0	0	0	0.0765335	0.0183979	0	0.158479	0.0669238	0.0483809	0	0	0.116451	0	0.00247054	0	0.473732	0.879823
GSM3999351	0	0.112045	0.00730517	0.0540733	0.198448	0	0.00205963	0	0.109464	0	0	0.129916	0	0	0.0660496	0.0457313	0.0220202	0.0554441	0	0.197444	0	0	0	0.295692	0.975521
GSM3999352	0	0.0808343	0.0342434	0.105551	0.256196	0	0.0280668	0	0.0201496	0	0	0.0875343	0	0	0.160955	0.0834118	0	0	0	0.108415	0.0346427	0	0	0.333472	0.955485
GSM3999353	0	0.0911724	0.0122761	0.0713027	0.0592928	0.0967318	0.134171	0	0	0	0	0.0633599	0.0343136	0	0.260366	0.0925019	0	0.0115594	0	0.0605952	0.0123579	0	0	0.451837	0.896298
GSM3999355	0	0.114061	0	0.0473553	0.0852715	0	0	0	0.087812	0.0690641	0	0.175615	0.0228629	0	0.0398659	0.189754	0	0.0144609	0	0.124081	0	0.0297958	0	0.351812	0.946283
GSM3999356	0.0341395	0.0371731	0	0.0858001	0.0939514	0	0.210776	0	0	0	0	0.187261	0.0905014	0	0.016122	0	0.0718638	0	0	0.146113	0.026298	0	0	0.468454	0.88404
GSM3999357	0.0981522	0	0	0.245589	0.102516	0	0.109191	0	0	0	0	0.123289	0.0455546	0	0.0828114	0.0133122	0.010776	0.0335612	0	0.135247	0	0	0	0.342153	0.954738
GSM3999359	0.0522183	0	0	0.204477	0.247522	0	0.155838	0	0	0	0	0.164664	0.00635597	0	0.0754579	0.0230435	0.0369401	0	0	0.0334828	0	0	0	0.350713	0.958104
GSM3999360	0	0.101961	0.0103029	0.271035	0.101653	0	0.0052937	0	0	0	0	0.137476	0	0	0.190517	0.0519291	0	0.0411952	0	0.071082	0.011156	0.0063989	0	0.433832	0.910961
