# Supplementary material for: Identification of a shared gene signature and biological mechanism between diabetic foot ulcers and cutaneous lupus erythemnatosus by transcriptomic analysis
Source: Front Physiol. 2024 Feb 16;15:1297810. doi: 10.3389/fphys.2024.1297810 (PMC10907995; doi:10.3389/fphys.2024.1297810)
Supplement: Supplementary file 7 [file Table7.XLSX]

## Sheet: Drug and genes prediction
Gene	Drug	Interaction Type & Directionality	Sources	PMIDs	Query Score	Interaction Score
OASL	RIBAVIRIN	n/a	PharmGKB	21993426	0.27	3.86
S100A9	TASQUINIMOD	n/a	TTD	24162378	8.61	61.83
S100A9	PAQUINIMOD	n/a	TTD	None found	4.3	30.91
